# Supplementary material for: Subset- and tissue-defined STAT5 thresholds control homeostasis and function of innate lymphoid cells
Source: J Exp Med. 2017 Oct 2;214(10):2999–3014. doi: 10.1084/jem.20150907 (PMC5626390; doi:10.1084/jem.20150907)
Supplement: Tables S1-S4 (zipped Excel files) [file JEM_20150907_TablesS1-S4.zip]

Archive with 5 entries (4 files):
- JEM_20150907_TablesS1-S4/
- JEM_20150907_TablesS1-S4/JEM_20150907_TableS1.xlsx
- JEM_20150907_TablesS1-S4/JEM_20150907_TableS2.xlsx
- JEM_20150907_TablesS1-S4/JEM_20150907_TableS3.xlsx
- JEM_20150907_TablesS1-S4/JEM_20150907_TableS4.xlsx
