# Supplementary material for: Subset- and tissue-defined STAT5 thresholds control homeostasis and function of innate lymphoid cells
Source: J Exp Med. 2017 Oct 2;214(10):2999–3014. doi: 10.1084/jem.20150907 (PMC5626390; doi:10.1084/jem.20150907)
Supplement: Tables S1-S4 (zipped Excel files) [file JEM_20150907_TablesS1-S4.zip › JEM_20150907_TablesS1-S4/JEM_20150907_TableS1.xlsx]

## Sheet: WT vs STAT5-depleted NK Cells
Genotype 1	Stat5a+/+ Stat5b+/+ (Wild Type)
Genotype 2	Stat5a-/- Stat5b+/-
Cell Type	Splenic CD3e- CD19- NCR1+ CD49b+ NK cells
Culture Condition	Ex vivo
Mouse Gene Symbol	Transcript ID	Stat5a+/+ Stat5b+/+ (RPKM Replicate 1)	Stat5a-/- Stat5b+/- (RPKM Replicate 1)	Stat5a+/+ Stat5b+/+ (RPKM Replicate 2)	Stat5a-/- Stat5b+/- (RPKM Replicate 2)	Log2 Fold Change (STAT5-deficient ÷ WT)	p Value (STAT5-deficient vs WT)
Marc1	NM_001081361	0.232369	0.232369	0.282858	0.248515	0	1
March1	NM_001166375	1.23973	7.79189	2.91201	4.67282	1.51273	0.0800996
March2	NM_001252480	31.6317	36.1061	25.4791	36.1614	0.20335	0.517231
Marc2	NM_133684	28.0069	30.4368	24.1841	31.6798	0.120335	0.726939
March3	NM_177115	1.48044	3.03401	1.85792	2.45442	0.567261	0.728091
March4	NM_001045533	0.5579	0.531341	0.901727	0.774382	-0.118136	1
March5	NM_001164336	13.1917	14.4101	8.68753	12.0737	0.106999	0.889122
March6	NM_172606	24.8698	22.1187	19.6518	19.6355	-0.231099	0.544065
March7	NM_020575	35.1568	31.6457	34.5698	34.0543	-0.216983	0.479755
March8	NM_027920	9.88322	8.79266	8.03726	8.45213	-0.21232	0.741987
March9	NM_001033262	2.03196	3.4798	2.49053	3.54364	0.643825	0.551974
March10	NM_001039242	0.232369	0.232369	0.232369	0.232369	0	1
March11	NM_177597	0.232369	0.232369	0.232369	0.232369	0	1
Sept1	NM_017461	311.735	335.881	280.952	338.221	0.0518042	0.710806
Sept2	NM_010891	31.296	31.0187	26.1413	28.6523	-0.0586408	0.864096
Sept3	NM_011889	0.30867	0.522793	0.335454	0.28742	2.27023	1
Sept4	NM_011129	10.7892	10.2306	10.9964	9.12481	-0.34023	0.54419
Sept5	NM_213614	12.5026	4.13116	13.4123	2.97696	-1.98624	0.000432905
Sept6	NM_001253706	56.0704	55.045	43.1608	54.6904	0.0190657	0.951407
Sept7	NM_001205367	77.305	70.4264	76.4564	90.3486	-0.0682426	0.777635
Sept8	NM_001252333	0.232382	0.903438	0.232433	0.455625	2.27023	1
Sept9	NM_001113488	69.1891	67.7617	59.0116	66.3991	-0.0666755	0.79188
Sept10	NM_001024910	0.232373	0.600483	0.255957	0.383428	2.27023	1
Sept11	NM_001009818	72.9567	51.5739	58.5323	50.7737	-0.489731	0.0274785
Sept12	NM_029374	0.232369	0.232369	0.232369	0.232369	0	1
Sept14	NM_028826	0.240996	0.232369	0.232369	0.232369	0	1
Sep15	NM_053102	78.6515	72.4679	68.2621	79.6267	-0.0844954	0.698072
0610005C13Rik	NR_038166	0.441704	0.396294	0.232369	0.33563	0	1
0610007N19Rik	NR_038186	0.252402	0.299601	0.232369	0.306484	0	1
0610007P14Rik	NM_021446	21.2189	24.1844	15.9953	24.4542	0.241186	0.538856
0610009B22Rik	NM_025319	5.54326	6.47063	3.99404	5.89961	0.127241	1
0610009D07Rik	NM_025323	42.102	47.1798	34.0078	46.9823	0.173257	0.489516
0610009L18Rik	NR_038126	2.85632	2.9778	3.68462	3.27789	-0.342072	1
0610009O20Rik	NM_024179	13.4747	14.3428	12.2017	15.0117	0.0804864	0.895814
0610010F05Rik	NM_027860	8.04095	6.14209	6.84721	6.74306	-0.333367	0.579054
0610010K14Rik	NM_001177603	19.6421	13.6941	16.7628	14.3806	-0.530848	0.194816
0610011F06Rik	NM_026686	21.8236	23.2527	15.0453	27.145	0.299767	0.418409
0610012G03Rik	NR_027897	11.8539	13.2248	10.6023	13.791	0.0974569	0.891483
0610012H03Rik	NM_001159638	0.261705	0.232369	0.270019	0.232369	0	1
0610030E20Rik	NM_026696	21.9252	21.0642	15.9793	15.8543	-0.170232	0.660825
0610031J06Rik	NM_020003	61.3385	67.9993	49.7475	60.7023	0.0837448	0.737231
0610031O16Rik	NR_045760	0.232369	0.232369	0.232369	0.232369	0	1
0610037L13Rik	NM_028754	9.80045	13.2715	9.54833	8.86492	0.00455747	1
0610038B21Rik	NR_028125	1.89328	0.884308	1.24367	1.26248	-0.650931	1
0610039K10Rik	NR_028113	54.6501	45.7082	48.3794	36.483	-0.460583	0.0662587
0610040B10Rik	NR_027874	0.503783	0.961071	0.651027	0.634019	-0.118136	1
0610040F04Rik	NR_040757	0.386987	0.355917	0.487903	0.232369	0	1
0610040J01Rik	NM_029554	0.232369	0.516253	0.321331	0.251335	2.27023	1
0610043K17Rik	NR_040640	1.00598	0.6997	0.829022	0.919266	-0.118136	1
1100001G20Rik	NM_183249	0.615597	2.25343	0.865724	0.77248	0.410118	1
1110001A16Rik	NM_001177402	3.2348	2.0457	4.70502	4.18222	-0.528763	0.792564
1110001J03Rik	NM_025363	30.8269	27.4434	22.1192	26.6295	-0.105432	0.857103
1110002L01Rik	NR_030694	6.58609	7.35664	5.1313	5.98861	-0.0170732	1
1110004E09Rik	NM_026502	4.9481	6.48663	4.35364	5.37237	0.152778	1
1110004F10Rik	NM_019772	42.9832	43.8029	36.9135	43.27	-0.011841	1
1110006O24Rik	NR_027810	0.80024	1.33773	1.19591	0.848633	-0.118136	1
1110007C09Rik	NM_026738	48.7868	29.863	48.236	28.8282	-0.847324	0.00136837
1110008F13Rik	NM_026124	25.3814	29.6836	22.5983	30.1121	0.18816	0.588967
1110008J03Rik	NM_029096	1.35473	0.912827	2.0032	1.21189	-0.650931	1
1110008L16Rik	NM_025373	1.80246	2.18806	1.43652	1.88115	0.263149	1
1110008P14Rik	NM_198001	28.2867	31.2208	30.1141	28.6212	-0.0836281	0.798329
1110012L19Rik	NM_026787	11.8271	11.4978	11.4105	12.1973	-0.131464	0.886613
1110015O18Rik	NR_045272	0.232369	0.232369	0.232369	0.232369	0	1
1110017D15Rik	NM_001253780	0.232369	0.232369	0.232369	0.232369	0	1
1110019D14Rik	NR_045995	1.08382	1.16272	0.69052	1.1847	-0.118136	1
1110020A21Rik	NR_027930	1.41102	1.06047	0.765225	1.44953	-0.118136	1
1110028F11Rik	NR_045139	0.980255	0.516026	0.785474	1.14203	-0.118136	1
1110028F18Rik	NR_045470	0.232369	0.232369	0.232369	0.232369	0	1
1110032A03Rik	NM_023483	2.68112	3.11622	3.35632	2.6043	-0.12758	1
1110032F04Rik	NM_001167996	0.243162	0.341035	0.253179	0.245679	0	1
1110034G24Rik	NM_028637	8.07893	7.2399	8.03093	7.81387	-0.222412	0.725835
1110036E04Rik	NR_040713	0.232369	0.232369	0.232369	0.287513	0	1
1110037F02Rik	NM_001081183	26.4883	24.1348	19.4694	21.2963	-0.132158	0.766017
1110038B12Rik	NR_027943	8.31467	11.3855	8.52567	11.1977	0.236026	0.755714
1110038F14Rik	NM_054099	19.0232	19.3791	15.0479	19.5758	0.0646045	1
1110046J04Rik	NR_040707	1.43651	1.56046	2.61057	1.81966	-0.12508	1
1110051M20Rik	NM_175123	1.58929	1.97641	1.70753	2.24396	-0.12508	1
1110054M08Rik	NR_037954	11.4077	9.69126	11.4812	12.7256	-0.0680064	1
1110057K04Rik	NM_172401	13.1557	15.5508	13.2607	12.0334	-0.0257384	1
1110058L19Rik	NM_026503	15.6721	16.3438	10.6892	17.4301	0.155315	0.710362
1110059E24Rik	NM_025423	10.9294	14.8979	10.8881	14.405	0.263053	0.589006
1110059G10Rik	NM_025419	3.88871	3.55714	3.45608	3.53531	0.0578235	1
1110059M19Rik	NM_026841	0.232369	0.232369	0.232369	0.232369	0	1
1110065P20Rik	NM_001142727	6.59203	6.51208	5.27894	6.57452	0.0878085	1
1190002F15Rik	NR_037955	4.02285	1.99535	3.89179	2.99506	-0.779797	0.584553
1190002N15Rik	NM_001033145	21.0262	13.185	17.3115	14.5469	-0.569079	0.160493
1190003K10Rik	NM_001195435	0.232369	0.232369	0.232369	0.232369	0	1
1190005I06Rik	NM_197988	0.304885	0.354052	0.232369	0.530458	2.27023	1
1190007I07Rik	NM_001135567	6.0253	3.66616	3.98033	2.55398	-0.628555	0.633171
1200014J11Rik	NM_025818	9.53475	9.40975	9.7897	9.91201	-0.204273	0.755714
1300002E11Rik	NR_037958	13.8897	13.1175	14.5425	14.8024	-0.181922	0.799141
1300002K09Rik	NM_028788	0.232369	0.504093	0.246891	0.260233	2.27023	1
1300017J02Rik	NM_027918	0.238555	0.242749	0.256224	0.247626	0	1
1500004A13Rik	NR_015498	3.48533	2.04927	4.74727	2.179	-1.08391	0.391743
1500009C09Rik	NR_037697	0.232369	0.232369	0.232369	0.232369	0	1
1500009L16Rik	NM_001145198	0.232369	0.362658	0.232369	0.232369	0	1
1500011B03Rik	NR_027818	11.612	17.3818	21.6004	13.4468	-0.311027	0.47661
1500011K16Rik	NR_015476	5.45409	9.24285	2.7596	8.93995	1.01546	0.113902
1500012F01Rik	NM_001081005	26.1426	37.4704	25.3966	41.534	0.496501	0.0898511
1500012K07Rik	NR_045812	0.61009	0.760556	0.7179	0.310003	-0.960273	1
1500015A07Rik	NR_029432	2.49365	2.80951	2.25615	1.67902	0.179032	1
1500015L24Rik	NR_045817	0.232369	0.232369	0.404506	0.232369	0	1
1500015O10Rik	NM_024283	0.382208	0.295227	0.593505	0.278564	-2.37656	1
1500017E21Rik	NR_033510	0.55552	0.520989	1.05644	0.746577	-0.118136	1
1600002D24Rik	NR_040485	0.232369	0.232369	0.26231	0.28982	0	1
1600002H07Rik	NM_028056	4.60971	3.9337	3.48251	3.48941	-0.315004	1
1600002K03Rik	NM_027207	8.42917	11.4379	11.5056	12.8148	0.128675	0.88394
1600010M07Rik	NR_037959	0.387843	2.58037	0.592098	0.309061	1.26406	0.626052
1600012H06Rik	NM_001083882	8.30853	5.00365	6.87422	6.98121	-0.446476	0.45063
1600014C10Rik	NM_028166	10.6978	16.6945	7.98987	20.2094	0.820798	0.0524883
1600014C23Rik	NM_028164	0.436365	0.232369	0.232369	0.433623	0	1
1600014K23Rik	NM_028046	0.232369	0.232369	0.232369	0.232369	0	1
1600015I10Rik	NM_001081273	0.232369	0.232369	0.254037	0.232369	0	1
1600016N20Rik	NM_028050	1.11519	2.16868	0.768495	1.94686	0.795943	0.688813
1600019K03Rik	NR_040481	0.232369	0.232369	0.232369	0.232369	0	1
1600020E01Rik	NR_037960	13.202	11.2129	9.54742	9.80315	-0.261165	0.661321
1600025M17Rik	NR_038168	0.232369	0.232369	0.232369	0.232369	0	1
1600029I14Rik	NR_028123	0.25178	0.232369	0.420524	0.232369	0	1
1600029O15Rik	NR_033522	2.82504	2.68052	2.48736	2.62588	0.124466	1
1700001C02Rik	NM_029285	0.232369	0.232369	0.232369	0.232369	0	1
1700001C19Rik	NM_001172091	0.277873	0.270213	0.232369	0.232369	0	1
1700001D01Rik	NR_045475	0.232369	0.232369	0.232369	0.232369	0	1
1700001G11Rik	NR_038077	0.323067	0.727	0.407248	0.232369	2.27023	1
1700001G17Rik	NR_033199	0.550312	0.577584	0.592978	0.555265	-0.118136	1
1700001J03Rik	NM_001008547	0.288166	0.307273	0.490574	0.342465	0	1
1700001J11Rik	NR_033613	0.608675	0.60111	0.566967	0.523134	-0.118136	1
1700001K19Rik	NM_025488	1.71847	1.46489	1.02283	1.20137	-0.650931	1
1700001K23Rik	NR_036590	0.367695	0.383756	1.62398	0.899907	-0.960273	1
1700001L05Rik	NR_027980	1.39664	1.12209	1.44213	0.809952	-0.118136	1
1700001L19Rik	NM_027035	0.232369	0.232369	0.32477	0.232369	0	1
1700001O22Rik	NR_028487	0.232386	0.334489	0.560117	0.306269	-2.37656	1
1700001P01Rik	NM_028156	0.384882	0.232369	0.467621	0.3076	0	1
1700003C15Rik	NR_045478	0.232369	0.317507	0.428025	0.357507	0	1
1700003D09Rik	NR_045477	0.232369	0.232369	0.27406	0.232369	0	1
1700003E16Rik	NM_027948	0.232369	0.232369	0.232369	0.232369	0	1
1700003F12Rik	NM_029305	0.377675	0.232369	0.232369	0.232369	0	1
1700003G13Rik	NR_040720	0.232369	0.232369	0.232369	0.232369	0	1
1700003G18Rik	NR_029433	0.232369	0.232369	0.232369	0.232369	0	1
1700003H04Rik	NR_015460	0.232369	0.232369	0.232369	0.232369	0	1
1700003L19Rik	NR_040507	0.232369	0.232369	0.232369	0.232369	0	1
1700003M02Rik	NM_027041	0.232369	0.232369	0.232369	0.232369	0	1
1700003M07Rik	NR_040648	0.59781	0.522261	1.03813	0.571679	-0.118136	1
1700003P14Rik	NR_045982	0.232369	0.232369	0.419978	0.232369	0	1
1700006A11Rik	NM_027939	0.232369	0.232369	0.232369	0.232369	0	1
1700006E09Rik	NM_029287	0.232369	0.232369	0.232369	0.232369	0	1
1700006F04Rik	NR_045621	0.232369	0.232369	0.232369	0.232369	0	1
1700006H21Rik	NR_045900	0.232369	0.232369	0.232369	0.232369	0	1
1700007B14Rik	NM_027944	0.232369	0.232369	0.232369	0.232369	0	1
1700007F19Rik	NR_040538	0.232369	0.232369	0.232369	0.232369	0	1
1700007G11Rik	NM_001024614	0.388365	0.29781	0.232369	0.232369	0	1
1700007J10Rik	NR_045476	10.1455	9.65159	13.6632	10.3031	-0.39145	0.464972
1700007K09Rik	NM_027037	0.286653	0.232369	0.232369	0.232369	0	1
1700007K13Rik	NM_027040	0.232369	0.232369	0.232369	0.232369	0	1
1700007L15Rik	NR_045709	2.52092	2.33064	1.96103	2.15266	-0.430681	1
1700007P06Rik	NR_040554	1.06023	0.631756	0.950673	0.4876	-0.960273	1
1700008A04Rik	NM_027050	0.232369	0.232369	0.232369	0.232369	0	1
1700008F21Rik	NM_029292	0.232369	0.232369	0.232369	0.269805	0	1
1700008I05Rik	NM_027952	0.289417	0.259719	0.358079	0.312771	0	1
1700008J07Rik	NR_024331	2.21043	1.91128	2.00631	2.03352	-0.12508	1
1700008K24Rik	NR_038145	0.232369	0.232369	0.232369	0.232369	0	1
1700008O03Rik	NM_027049	0.304851	0.262775	0.372124	0.58991	2.27023	1
1700008P02Rik	NM_027048	0.232369	0.232369	0.232369	0.232369	0	1
1700009C05Rik	NR_046040	0.232369	0.232369	0.401849	0.232369	0	1
1700009J07Rik	NR_015547	0.232369	0.353482	0.232369	0.232369	0	1
1700009N14Rik	NM_001081095	0.232369	0.232369	0.232369	0.232369	0	1
1700009P17Rik	NM_001081275	2.33156	2.43393	1.95852	1.5648	-0.12508	1
1700010B08Rik	NM_029308	0.232369	0.232369	0.232369	0.232369	0	1
1700010I02Rik	NR_040587	1.31035	0.845375	2.51155	1.60992	-0.510905	1
1700010I14Rik	NM_025851	2.22984	2.83932	1.88507	1.79906	0.179032	1
1700010J16Rik	NR_040579	0.232369	0.232369	0.232369	0.232369	0	1
1700010K23Rik	NR_040512	0.232369	0.232369	0.232369	0.232369	0	1
1700011A15Rik	NM_025487	0.232369	0.232369	0.232369	0.277573	0	1
1700011B04Rik	NR_045616	0.232369	0.232369	0.232369	0.232369	0	1
1700011E24Rik	NM_029298	0.232369	0.299235	0.309201	0.28151	0	1
1700011H14Rik	NM_025956	0.232369	0.232369	0.283671	0.232369	0	1
1700011I03Rik	NM_029290	0.232369	0.288719	0.232369	0.232369	0	1
1700011L22Rik	NM_026315	0.298577	0.287918	0.232369	0.232369	0	1
1700012A03Rik	NM_029587	0.232369	0.232369	0.232369	0.232369	0	1
1700012B07Rik	NM_027038	0.267229	0.349361	0.232369	0.318347	0	1
1700012B09Rik	NM_029306	0.232369	0.232369	0.232369	0.232369	0	1
1700012D01Rik	NR_045171	0.93685	0.670197	0.836073	0.875901	-0.118136	1
1700012D14Rik	NR_015573	0.955818	1.04168	0.697337	0.901488	-0.118136	1
1700012I11Rik	NR_045140	0.309083	0.541316	0.409867	0.27021	2.27023	1
1700012L04Rik	NM_029588	0.580045	0.913626	0.480322	0.538108	0.735805	1
1700012P22Rik	NM_027056	0.232369	0.232369	0.232369	0.232369	0	1
1700013D24Rik	NM_001177502	0.232369	0.232369	0.232369	0.232369	0	1
1700013F07Rik	NM_029314	0.232369	0.232369	0.232369	0.232369	0	1
1700013G24Rik	NM_027063	0.232369	0.232369	0.469886	0.232369	0	1
1700013H16Rik	NM_001200013	0.232369	0.253445	0.232369	0.263347	0	1
1700015E13Rik	NM_001039593	0.786092	0.232369	0.717665	0.480679	-3.2305	0.500703
1700015F17Rik	NM_001200025	0.232369	0.232369	0.232369	0.232369	0	1
1700015G11Rik	NM_001195601	0.232369	0.232369	0.232369	0.232369	0	1
1700016C15Rik	NM_027077	0.232369	0.311258	0.232369	0.232369	0	1
1700016D06Rik	NM_024271	0.501338	0.382927	0.831061	0.515825	-0.960273	1
1700016G22Rik	NR_045891	0.298235	0.232369	0.232369	0.232369	0	1
1700016H13Rik	NM_001163550	0.232369	0.232369	0.317094	0.232369	0	1
1700016K19Rik	NM_198637	0.232369	0.322316	0.232369	0.364577	0	1
1700016L04Rik	NR_045824	0.431977	0.232369	0.302345	0.232369	0	1
1700016L21Rik	NR_040460	0.232369	0.232369	0.232369	0.232369	0	1
1700016P04Rik	NR_038149	0.232369	0.232369	0.232369	0.232369	0	1
1700017B05Rik	NM_028820	2.4913	4.81827	1.90355	3.02476	0.829961	0.391743
1700017D01Rik	NM_027058	0.284131	0.232369	0.282271	0.232369	0	1
1700017G19Rik	NR_040445	0.232369	0.232369	0.232369	0.232369	0	1
1700017J07Rik	NR_040326	0.232369	0.232369	0.232369	0.232369	0	1
1700017N19Rik	NM_001081246	0.232369	0.232369	0.232369	0.232369	0	1
1700018A04Rik	NR_029439	0.232369	0.232369	0.232369	0.232369	0	1
1700018A14Rik	NM_001145259	0.434517	0.529177	0.524695	0.357014	-0.106331	1
1700018B08Rik	NM_029597	0.232369	0.232369	0.345163	0.232369	0	1
1700018B24Rik	NR_003617	0.232369	0.232369	0.232369	0.232369	0	1
1700018C11Rik	NM_029324	0.232369	0.232369	0.232369	0.300029	0	1
1700018G05Rik	NR_045422	0.232369	0.232369	0.232369	0.232369	0	1
1700018L02Rik	NR_028360	7.98302	6.31272	5.21148	4.92812	-0.366231	0.548023
1700019A02Rik	NM_027070	0.262655	0.232369	0.232369	0.232369	0	1
1700019B03Rik	NM_029598	0.296016	0.247626	0.407685	0.232369	0	1
1700019B21Rik	NR_045442	0.232369	0.232369	0.232369	0.232369	0	1
1700019D03Rik	NM_144953	0.374716	0.334738	0.389205	0.382834	0	1
1700019E08Rik	NR_040497	0.232369	0.232369	0.232369	0.232369	0	1
1700019G17Rik	NM_029331	0.976902	0.945246	2.26705	0.876105	-0.650931	1
1700019G24Rik	NR_040255	0.232369	0.232369	0.232369	0.232369	0	1
1700019L03Rik	NM_025619	0.302043	0.393127	0.36671	0.382733	0	1
1700019M22Rik	NM_027076	0.232369	0.232369	0.232369	0.232369	0	1
1700019N19Rik	NM_026208	0.232369	0.232369	0.369792	0.232369	0	1
1700019O17Rik	NM_027966	0.232369	0.232369	0.232369	0.232369	0	1
1700020A23Rik	NM_001163483	0.360993	0.275536	0.331572	0.359265	0	1
1700020D05Rik	NM_023781	2.05581	1.65675	1.62658	1.55056	-0.12508	1
1700020G17Rik	NR_045979	0.232369	0.232369	0.354051	0.232369	0	1
1700020I14Rik	NR_015473	33.4773	31.2872	28.2942	25.5902	-0.229765	0.443133
1700020L24Rik	NM_025492	5.14892	3.10068	5.94062	3.88327	-0.763	0.486238
1700020M21Rik	NR_040742	0.232369	0.232369	0.232369	0.232369	0	1
1700020N01Rik	NR_027968	0.232369	0.232369	0.290016	0.232369	0	1
1700020N15Rik	NM_029316	0.232369	0.232369	0.232369	0.232369	0	1
1700020N18Rik	NR_026924	0.232369	0.860939	0.232369	0.324758	2.27023	1
1700021F05Rik	NM_026411	6.3057	5.74614	6.06967	5.51382	-0.130182	0.841478
1700021F07Rik	NM_028158	0.232369	0.232369	0.232369	0.232369	0	1
1700021K19Rik	NM_172615	8.05632	10.4452	8.81516	8.66135	0.027195	1
1700021N21Rik	NR_045800	0.232369	0.263036	0.232369	0.232369	0	1
1700022A21Rik	NR_003953	0.232369	0.232369	0.232369	0.232369	0	1
1700022A22Rik	NR_045509	0.232369	0.232369	0.232369	0.232369	0	1
1700022E09Rik	NR_040568	0.232369	0.232369	0.232369	0.232369	0	1
1700022H16Rik	NR_045488	0.232369	0.232369	0.232369	0.232369	0	1
1700022I11Rik	NM_026088	0.236006	0.238472	0.302505	0.232369	0	1
1700022P22Rik	NM_029336	0.289558	0.232369	0.452907	0.232369	0	1
1700023C21Rik	NR_045909	0.232369	0.232369	0.232369	0.232369	0	1
1700023E05Rik	NM_027970	0.232369	0.232369	0.232369	0.232369	0	1
1700023F02Rik	NR_038039	0.232369	0.232369	0.232369	0.232369	0	1
1700023F06Rik	NM_027082	0.232395	0.23237	0.232369	0.232369	0	1
1700023L04Rik	NR_040264	0.482548	0.232369	0.232369	0.232369	0	1
1700024B18Rik	NR_045479	0.232369	0.232369	0.457937	0.232369	0	1
1700024F13Rik	NR_045363	0.315021	0.371061	0.232369	0.232369	0	1
1700024G13Rik	NM_001034037	0.232369	0.232369	0.232369	0.232369	0	1
1700024P04Rik	NM_027064	0.232369	0.232369	0.232369	0.232369	0	1
1700024P16Rik	NM_001162980	0.232369	0.269029	0.232369	0.232369	0	1
1700025B11Rik	NR_040310	0.232369	0.232369	0.232369	0.232369	0	1
1700025C18Rik	NR_033448	0.232369	0.232369	0.232369	0.232369	0	1
1700025F22Rik	NM_027074	0.232369	0.232369	0.232369	0.232369	0	1
1700025F24Rik	NR_040578	0.232369	0.232369	0.232369	0.232369	0	1
1700025G04Rik	NM_197990	14.1971	15.2436	13.6694	13.7434	-0.0815509	1
1700025K24Rik	NR_045825	0.232369	0.232369	0.324539	0.232369	0	1
1700025M24Rik	NR_040689	0.232369	0.232369	0.232369	0.232369	0	1
1700025N23Rik	NR_040523	3.9752	4.30576	6.96538	4.52536	-0.412022	0.668266
1700026D08Rik	NM_029335	0.232369	0.232369	0.232369	0.232369	0	1
1700026D11Rik	NR_028286	0.272217	0.265802	0.309201	0.33065	0	1
1700026F02Rik	NR_045487	0.232369	0.309696	0.232369	0.232369	0	1
1700026L06Rik	NM_027283	10.4648	6.95315	7.84911	6.93074	-0.487752	0.387646
1700027A15Rik	NR_038001	0.232369	0.232369	0.232369	0.232369	0	1
1700027F09Rik	NR_040681	0.43753	0.997401	0.232369	0.625932	3.11237	0.500703
1700027H10Rik	NR_040594	0.232369	0.232369	0.232369	0.232369	0	1
1700027I24Rik	NR_040741	0.232369	0.232369	0.232369	0.232369	0	1
1700027J07Rik	NR_040581	0.337134	0.357939	0.232369	0.269282	0	1
1700028B04Rik	NR_033605	0.232369	0.232369	0.232369	0.232369	0	1
1700028D13Rik	NR_045377	0.232369	0.232369	0.232369	0.232369	0	1
1700028E10Rik	NR_045699	1.15167	1.12265	1.18297	1.20573	-0.118136	1
1700028I16Rik	NR_038042	0.232369	0.38376	0.290354	0.269455	0	1
1700028J19Rik	NR_029436	0.636387	0.538541	0.73495	0.553812	-0.118136	1
1700028K03Rik	NM_175241	0.573475	0.566878	0.57403	0.767745	-0.118136	1
1700028M03Rik	NR_036591	0.232369	0.232369	0.232369	0.232369	0	1
1700028P14Rik	NM_026188	0.232369	0.232369	0.232369	0.232369	0	1
1700028P15Rik	NR_040509	0.232369	0.232369	0.383913	0.232369	0	1
1700029B22Rik	NR_040531	0.232369	0.232369	0.332578	0.232369	0	1
1700029F12Rik	NM_025585	0.232369	0.232369	0.232373	0.232369	0	1
1700029H14Rik	NM_001080781	0.232387	0.232398	0.232436	0.232369	0	1
1700029I15Rik	NM_183112	1.98878	1.43808	3.00322	1.61074	-0.816506	0.728091
1700029J03Rik	NR_040494	0.232369	0.232369	0.232369	0.232369	0	1
1700029J07Rik	NM_001033148	1.02407	0.994069	1.3215	1.17853	-0.118136	1
1700029M20Rik	NR_015613	0.232388	0.232402	0.232445	0.232369	0	1
1700029N11Rik	NR_045489	0.232369	0.232369	0.232369	0.232369	0	1
1700029P11Rik	NM_025503	0.232369	0.232369	0.232369	0.232369	0	1
1700030A11Rik	NR_045457	0.232369	0.326656	0.232369	0.324759	0	1
1700030C10Rik	NR_015521	2.34076	3.10934	1.86942	3.13405	0.430066	0.755622
1700030F04Rik	NR_045731	0.232369	0.232369	0.232369	0.232369	0	1
1700030J22Rik	NM_027103	0.269409	0.356679	0.428772	0.300886	0	1
1700030K09Rik	NM_028170	2.63559	3.39466	2.09919	3.68641	0.338225	0.776298
1700030L20Rik	NR_040592	2.41073	2.48053	3.09188	2.61477	-0.126568	1
1700030M09Rik	NR_045903	0.249226	0.232369	0.297373	0.232369	0	1
1700030N03Rik	NR_045304	0.232369	0.232369	0.232369	0.232369	0	1
1700030O20Rik	NR_045345	0.232369	0.232369	0.232369	0.232369	0	1
1700031A10Rik	NR_045439	0.232369	0.232369	0.232369	0.232369	0	1
1700031F05Rik	NM_028496	0.232369	0.232369	0.232369	0.232369	0	1
1700031M16Rik	NR_015496	0.232369	0.232369	0.232369	0.232369	0	1
1700031P21Rik	NR_045910	0.232369	0.232369	0.232369	0.232369	0	1
1700034E13Rik	NM_030097	0.232369	0.232369	0.232369	0.232369	0	1
1700034G24Rik	NR_045397	0.232369	0.232369	0.232369	0.232369	0	1
1700034H15Rik	NR_030669	0.688877	0.572062	0.569969	0.61513	-0.118136	1
1700034J05Rik	NM_001164236	0.232369	0.232369	0.232369	0.232369	0	1
1700034K08Rik	NR_040756	0.232369	0.232369	0.232369	0.232369	0	1
1700034O15Rik	NM_029671	0.232369	0.232369	0.232369	0.232369	0	1
1700034P13Rik	NR_040462	10.7	10.5709	8.65784	10.2104	-0.0617499	1
1700036G14Rik	NR_040542	0.232369	0.232369	0.232369	0.232369	0	1
1700037C18Rik	NM_028484	2.29824	2.9286	1.83674	2.81539	0.430066	0.755622
1700037H04Rik	NM_026091	24.1378	56.9928	12.9049	31.7084	1.12835	0.00015976
1700039E15Rik	NM_001033176	0.232369	0.260507	0.232369	0.232369	0	1
1700039E22Rik	NR_045315	0.232369	0.232369	0.232369	0.232369	0	1
1700040L02Rik	NM_028491	2.36346	1.41744	1.90464	1.39361	-1.03916	0.688813
1700041C23Rik	NR_033784	0.232369	0.232369	0.232369	0.232369	0	1
1700041M19Rik	NR_040573	0.232369	0.232369	0.232369	0.232369	0	1
1700042B14Rik	NM_001081671	0.232369	0.232369	0.232369	0.232369	0	1
1700042G07Rik	NM_001099295	0.232369	0.232369	0.232369	0.232369	0	1
1700042G15Rik	NR_038179	0.232369	0.232369	0.259724	0.249864	0	1
1700042O10Rik	NR_045178	0.291203	0.306413	0.34581	0.377479	0	1
1700044C05Rik	NR_045624	0.250963	0.232369	0.232369	0.232369	0	1
1700044K03Rik	NR_033785	0.232369	0.232369	0.232369	0.232369	0	1
1700045H11Rik	NR_040649	0.232369	0.232369	0.232369	0.232369	0	1
1700046C09Rik	NR_045918	0.232369	0.232369	0.232369	0.232369	0	1
1700047G03Rik	NR_040447	0.232369	0.232369	0.232369	0.232369	0	1
1700047L14Rik	NR_040691	0.232369	0.232369	0.232369	0.232369	0	1
1700047M11Rik	NR_015458	0.258948	0.232369	0.232369	0.232369	0	1
1700048M11Rik	NR_045300	2.29864	1.61927	0.586506	1.81787	0.263149	1
1700048O20Rik	NR_033553	2.15849	4.21571	1.40937	2.77538	1.03205	0.347191
1700049E15Rik	NR_033636	0.232369	0.232369	0.232369	0.232369	0	1
1700049E22Rik	NR_040525	0.232369	0.232369	0.232369	0.232369	0	1
1700049L16Rik	NR_003644	0.232369	0.232369	0.232369	0.232369	0	1
1700051A21Rik	NR_045922	0.232369	0.232369	0.232369	0.25975	0	1
1700052I22Rik	NR_033786	0.232369	0.232369	0.232369	0.232369	0	1
1700052K11Rik	NR_027956	1.22701	2.5437	1.62645	2.27788	0.567261	0.728091
1700052N19Rik	NM_024261	9.61674	9.88884	7.83482	9.50274	0.018863	1
1700054A03Rik	NR_045320	0.232369	0.232369	0.232369	0.232369	0	1
1700054K19Rik	NR_027865	0.232369	0.232369	0.232369	0.232369	0	1
1700054M17Rik	NR_045919	0.232369	0.232369	0.232369	0.232369	0	1
1700054O13Rik	NM_026096	0.232369	0.232369	0.232369	0.232369	0	1
1700055C04Rik	NR_040726	0.232369	0.232369	0.232369	0.232369	0	1
1700055N04Rik	NM_028545	0.237127	0.356126	0.351636	0.282245	0	1
1700056E22Rik	NM_028516	0.903994	1.58477	0.750362	1.39192	0.410118	1
1700057G04Rik	NM_001033184	0.232369	0.232369	0.232369	0.232369	0	1
1700057H15Rik	NR_040774	0.232369	0.232369	0.232369	0.232369	0	1
1700060C16Rik	NR_045732	0.232369	0.232369	0.232369	0.232369	0	1
1700060C20Rik	NR_036606	0.232369	0.232369	0.232369	0.232369	0	1
1700061F12Rik	NR_038180	0.232369	0.232369	0.232369	0.232369	0	1
1700061G19Rik	NM_030141	0.380346	0.461577	0.364055	0.33063	0	1
1700061I17Rik	NR_038029	0.232369	0.232369	0.232369	0.232369	0	1
1700063A18Rik	NR_040467	0.232369	0.232369	0.232369	0.232369	0	1
1700063D05Rik	NR_040392	2.75654	1.99898	3.85201	2.07816	-0.897218	0.551974
1700063O14Rik	NR_045383	0.232369	0.232369	0.232369	0.232369	0	1
1700064J06Rik	NR_045348	0.232369	0.232369	0.232369	0.232369	0	1
1700064M15Rik	NR_045288	0.232369	0.232369	0.232369	0.232369	0	1
1700065D16Rik	NM_028533	0.402056	0.32449	0.347844	0.58934	2.27023	1
1700065I16Rik	NR_040315	0.253405	0.302968	0.232369	0.232369	0	1
1700065I17Rik	NM_026099	0.232369	0.232369	0.506828	0.320138	-2.37656	1
1700065J11Rik	NR_040526	0.232369	0.232369	0.232369	0.232369	0	1
1700065J18Rik	NR_040468	0.232369	0.232369	0.232369	0.232369	0	1
1700065O20Rik	NR_045386	0.232369	0.232369	0.232369	0.232369	0	1
1700066B17Rik	NR_040465	0.232369	0.232369	0.232369	0.232369	0	1
1700066B19Rik	NM_001033168	0.522018	0.428653	0.382729	0.562088	-0.106331	1
1700066M21Rik	NM_028546	3.62376	3.14681	3.21107	2.66733	-0.342072	1
1700066N21Rik	NR_045924	0.232369	0.232369	0.232369	0.232369	0	1
1700066O22Rik	NR_015541	0.266261	0.232369	0.297717	0.232369	0	1
1700067G17Rik	NR_040471	0.232369	0.232369	0.480002	0.232369	0	1
1700067K01Rik	NM_183097	0.741908	0.72095	0.513072	0.268275	-0.960273	1
1700067P10Rik	NM_026625	0.232369	0.232369	0.316103	0.232369	0	1
1700069L16Rik	NR_033216	0.309235	0.232369	0.429981	0.232369	0	1
1700069P05Rik	NR_040527	0.232369	0.232369	0.232369	0.232369	0	1
1700071K01Rik	NM_001033765	0.232369	0.232369	0.232369	0.308143	0	1
1700071M16Rik	NR_045445	0.232369	1.7577	0.232369	0.316694	3.11237	0.500703
1700072B07Rik	NR_040727	0.232369	0.232369	0.232369	0.232369	0	1
1700072O05Rik	NR_045733	0.232369	0.232369	0.232369	0.232369	0	1
1700073E17Rik	NR_003625	0.236741	0.239706	0.232369	0.239558	0	1
1700074H08Rik	NR_045296	0.232369	0.232369	0.232369	0.232369	0	1
1700074P13Rik	NM_028550	0.232369	0.232369	0.232369	0.232369	0	1
1700080E11Rik	NM_028562	0.232369	0.232369	0.232369	0.232369	0	1
1700080N15Rik	NR_040500	0.232369	0.232369	0.232369	0.232369	0	1
1700080O16Rik	NM_028851	0.232369	0.232369	0.232369	0.232369	0	1
1700081H04Rik	NR_040693	0.232369	0.232369	0.232369	0.232369	0	1
1700084C01Rik	NM_001033185	0.242734	0.232369	0.232369	0.232369	0	1
1700084E18Rik	NR_028299	0.900753	1.63432	0.661947	0.369744	-0.118136	1
1700084F23Rik	NR_045965	0.232369	0.232369	0.232369	0.232369	0	1
1700084J12Rik	NR_033608	0.852263	0.579101	0.654218	0.562134	-0.118136	1
1700085C21Rik	NR_046045	0.232369	0.232369	0.232369	0.232369	0	1
1700086L19Rik	NR_030733	0.232369	0.232369	0.232369	0.232369	0	1
1700086O06Rik	NR_027903	0.478391	0.364291	0.232369	0.62877	2.27023	1
1700088E04Rik	NM_138581	11.6636	11.3491	11.9122	12.8976	-0.131523	0.889122
1700092C02Rik	NR_045467	0.232369	0.232369	0.232369	0.232369	0	1
1700092C10Rik	NR_045931	0.232369	0.232369	0.232369	0.232369	0	1
1700092E19Rik	NR_045933	0.232369	0.232369	0.266749	0.232369	0	1
1700092K14Rik	NR_045930	0.232369	0.232369	0.232369	0.232369	0	1
1700092M07Rik	NM_001177347	0.813923	1.57418	0.512697	0.949542	0.410118	1
1700093K21Rik	NM_001110133	0.289767	0.232369	0.232371	0.232369	0	1
1700094D03Rik	NM_028567	4.6693	4.77772	5.13567	3.84593	-0.277577	1
1700094J05Rik	NR_040580	3.35037	3.18727	2.66205	3.42003	-0.12758	1
1700094M24Rik	NR_046049	0.232369	0.232369	0.232369	0.232369	0	1
1700095A21Rik	NR_045468	0.410098	0.232369	0.403711	0.378486	0	1
1700095B10Rik	NR_040675	0.232369	0.232369	0.232369	0.232369	0	1
1700096J18Rik	NR_027883	0.283612	0.318356	0.429976	1.11707	2.27023	1
1700096K18Rik	NR_027388	2.70202	1.71735	1.66092	2.82111	-0.126568	1
1700097N02Rik	NR_045287	4.43948	6.45355	3.89331	5.9505	0.440792	0.651992
1700100L14Rik	NR_045934	0.232369	0.232369	0.232369	0.232369	0	1
1700101E01Rik	NM_001166705	0.90333	0.794201	1.59148	0.580074	-0.650931	1
1700101I11Rik	NR_045270	0.381336	0.268079	0.478565	0.284856	0	1
1700101O22Rik	NR_045045	0.232369	0.232369	0.232369	0.464404	0	1
1700102H20Rik	NR_045303	0.574895	0.557963	0.481741	0.710941	0.735805	1
1700102P08Rik	NM_053216	1.72272	1.3866	2.3323	2.14096	-0.510905	1
1700105P06Rik	NR_045703	0.232369	0.232369	0.232369	0.232369	0	1
1700106J16Rik	NM_028859	0.232369	0.232369	0.232369	0.232369	0	1
1700108F19Rik	NR_015485	0.232369	0.232369	0.232369	0.232369	0	1
1700108J01Rik	NR_015532	0.232369	0.232369	0.232369	0.232369	0	1
1700109G14Rik	NR_033788	0.232369	0.232369	0.39871	0.232369	0	1
1700109G15Rik	NR_046197	0.232369	0.232369	0.232369	0.232369	0	1
1700109H08Rik	NM_029843	2.21296	1.831	2.55267	2.52025	-0.126568	1
1700109I08Rik	NR_045936	0.232369	0.232369	0.232369	0.232369	0	1
1700110C19Rik	NR_045461	0.479688	0.398372	0.423115	0.293368	0	1
1700110I01Rik	NR_038059	0.526259	0.425245	0.679248	0.544212	-0.960273	1
1700110K17Rik	NR_040728	4.83319	4.41241	3.85919	5.12245	-0.129303	1
1700110M21Rik	NM_029680	0.232369	0.232369	0.262166	0.232369	0	1
1700111N16Rik	NR_033213	0.246174	0.255534	0.232369	0.232369	0	1
1700112E06Rik	NM_028275	1.71825	4.0028	1.0709	3.71839	1.21819	0.230173
1700112H15Rik	NR_040472	0.232369	0.232369	0.232369	0.232369	0	1
1700113A16Rik	NR_045997	14.606	11.9608	17.419	13.9423	-0.428726	0.377017
1700113H08Rik	NM_029685	0.232369	0.270117	0.232369	0.39882	0	1
1700119H24Rik	NR_040536	0.232369	0.232369	0.232369	0.232369	0	1
1700120C14Rik	NR_045627	2.94544	3.73436	4.52461	1.94815	-0.528763	0.792564
1700120E14Rik	NR_045368	0.232369	0.232369	0.232369	0.232369	0	1
1700120G07Rik	NR_046050	0.232369	0.232369	0.232369	0.232369	0	1
1700120K04Rik	NR_027915	1.47946	1.05674	0.815289	0.978022	-0.118136	1
1700121L16Rik	NR_045453	0.555335	0.232369	0.232369	0.320876	-2.37656	1
1700121N20Rik	NR_036593	0.232369	0.232369	0.232369	0.232369	0	1
1700122O11Rik	NM_029689	0.232369	0.232369	0.232369	0.232369	0	1
1700123I01Rik	NM_001165919	0.414219	0.262883	0.267432	0.232369	0	1
1700123L14Rik	NR_003643	0.232369	0.232369	0.298285	0.253448	0	1
1700123M08Rik	NR_040577	0.663374	0.80597	0.748184	0.708901	-0.118136	1
1700123O12Rik	NR_045185	0.302759	0.232369	0.232369	0.232369	0	1
1700123O20Rik	NM_021437	18.3204	19.7398	17.5605	20.6539	0.0543817	1
1700123O21Rik	NR_045799	0.232369	0.232369	0.232369	0.232369	0	1
1700125G02Rik	NR_040651	0.232369	0.232369	0.232369	0.232369	0	1
1700125G22Rik	NR_040548	0.232369	0.232369	0.232369	0.232369	0	1
1700125H03Rik	NR_038189	0.232369	0.232369	0.409424	0.232369	0	1
1700125H20Rik	NM_028589	0.232369	0.232369	0.232369	0.232369	0	1
1700126H18Rik	NR_040695	0.232369	0.232369	0.232369	0.232369	0	1
1700128A07Rik	NR_045938	0.273695	0.232369	0.232369	0.232369	0	1
1700128F08Rik	NR_033618	1.01717	0.809751	1.95005	0.964768	-0.650931	1
1700129C05Rik	NM_026461	0.232369	0.232369	0.232369	0.232369	0	1
1700129L04Rik	NR_015482	0.248343	0.232369	0.293969	0.232369	0	1
1810006J02Rik	NR_040439	6.13267	3.66794	5.2294	6.70963	-0.129941	1
1810007C17Rik	NR_045472	0.232369	0.232369	0.232369	0.232369	0	1
1810007D17Rik	NR_038136	0.232369	0.232369	0.232369	0.232369	0	1
1810008I18Rik	NR_045301	0.284981	0.232369	0.333813	0.232369	0	1
1810009A15Rik	NM_025463	43.31	57.3491	33.5282	52.1257	0.367501	0.149368
1810010D01Rik	NR_033626	0.512779	0.291185	0.367536	0.448495	-2.37656	1
1810010H24Rik	NM_001163473	0.847883	0.544624	0.563567	0.302978	-0.960273	1
1810011H11Rik	NM_001163616	0.313134	0.842232	0.232369	0.431568	2.27023	1
1810011O10Rik	NM_026931	0.232369	0.270519	0.232369	0.232369	0	1
1810012K16Rik	NR_045473	0.611392	0.232369	0.524692	0.232369	-3.2305	0.500703
1810013A23Rik	NR_045427	0.292507	0.232369	0.46428	0.529022	2.27023	1
1810013L24Rik	NM_001081400	18.8238	14.5476	14.6196	13.5738	-0.359507	0.469119
1810014B01Rik	NR_015572	2.09399	2.38214	2.21237	2.41514	-0.12508	1
1810018F18Rik	NR_038140	0.232369	0.232369	0.232369	0.232369	0	1
1810019D21Rik	NR_040346	0.319739	0.232369	0.232369	0.286234	0	1
1810019J16Rik	NM_133707	0.424522	0.624193	0.361055	1.2629	3.11237	0.500703
1810020O05Rik	NR_045482	0.232369	0.283371	0.290973	0.232369	0	1
1810021B22Rik	NR_040417	0.773282	0.901173	1.00086	0.794099	-0.118136	1
1810022K09Rik	NM_001099674	81.5544	65.0263	79.6976	81.8404	-0.272628	0.183455
1810024B03Rik	NM_198630	0.401256	0.353825	0.232369	0.440641	0	1
1810026B05Rik	NR_037569	12.1192	10.0546	11.2976	11.1991	-0.261165	0.661321
1810026J23Rik	NM_178619	14.2748	15.3954	13.0582	16.0101	0.0658485	0.899701
1810030O07Rik	NM_175141	26.43	24.8954	23.3005	24.0228	-0.132218	0.776574
1810032O08Rik	NR_027819	4.7175	4.41632	3.86591	6.85961	0.152778	0.826235
1810033B17Rik	NM_026985	0.356616	4.58749	0.392079	0.572862	4.58159	0.0319119
1810034E14Rik	NR_045798	6.30935	3.01712	3.29307	2.03175	-0.945074	0.428544
1810037I17Rik	NM_024461	45.1298	40.6656	39.8448	40.3844	-0.201825	0.44225
1810041L15Rik	NM_001163145	0.236854	0.232369	0.266959	0.24343	0	1
1810043G02Rik	NM_026431	3.34075	3.69045	2.55025	3.40911	0.0861792	1
1810043H04Rik	NM_001110242	22.9386	25.3616	18.8008	26.1636	0.146426	0.696801
1810044D09Rik	NR_038153	1.82237	2.29059	1.28348	2.0251	0.263149	1
1810046K07Rik	NM_027217	0.312871	0.502537	0.365413	0.289097	2.27023	1
1810053B23Rik	NR_040491	0.232369	0.232369	0.232369	0.232369	0	1
1810055G02Rik	NM_028077	0.247638	0.706395	0.320695	0.721968	3.11237	0.500703
1810058I24Rik	NR_015608	34.581	33.8716	30.7616	36.2171	-0.0478272	0.93744
1810062G17Rik	NM_028183	0.341092	0.262775	0.442002	0.366447	0	1
1810062O18Rik	NR_033571	0.56026	1.05768	0.954902	1.04108	-0.118136	1
1810064F22Rik	NR_027981	0.513352	0.498572	0.551509	0.486587	-3.2305	0.500703
1810065E05Rik	NM_027239	0.232369	0.232369	0.437931	0.232369	0	1
2010001E11Rik	NM_001163503	0.348314	0.49924	0.355029	0.495559	0	1
2010003K11Rik	NM_027237	0.232369	0.232369	0.232369	0.232369	0	1
2010005H15Rik	NM_029733	0.430069	0.862683	0.232369	0.281129	2.27023	1
2010009K17Rik	NR_040609	0.337377	0.526046	0.907269	0.405031	-0.106331	1
2010010A06Rik	NR_045394	0.827896	0.524849	0.624456	0.698089	-0.118136	1
2010012O05Rik	NM_025563	19.3178	6.97687	25.2198	7.7947	-1.6683	8.18098e-05
2010015L04Rik	NM_001166029	5.79069	5.12978	4.72033	5.77418	-0.129941	1
2010016I18Rik	NR_033207	6.30687	14.3458	5.59602	13.511	1.07452	0.0439756
2010106C02Rik	NR_045435	0.28893	0.327279	0.232369	0.232369	0	1
2010106E10Rik	NM_001168590	0.232369	0.232369	0.232369	0.232369	0	1
2010107E04Rik	NM_027360	173.695	190.775	152.926	204.948	0.143219	0.35805
2010107G12Rik	NM_001025573	0.330716	0.29838	0.308219	0.297052	0	1
2010107G23Rik	NM_027251	0.374997	0.725113	0.458844	0.501376	3.11237	0.500703
2010109A12Rik	NM_029363	1.01443	0.357352	0.232369	0.324221	-2.37656	1
2010109I03Rik	NM_025929	1.3329	1.37504	1.4548	1.12369	-0.118136	1
2010204K13Rik	NR_027925	0.878515	1.06826	0.948344	1.05664	-0.118136	1
2010300C02Rik	NM_028096	1.00284	2.06307	0.874137	2.30749	0.795943	0.688813
2010308F09Rik	NR_045429	0.232369	0.232369	0.232369	0.232369	0	1
2010310C07Rik	NR_045169	0.472204	0.366519	0.617731	0.281663	-2.37656	1
2010320M18Rik	NR_029440	4.3291	6.31204	3.70247	4.26236	0.183898	0.816838
2200002D01Rik	NM_028179	1.28938	3.49594	1.37368	2.63081	1.35109	0.291821
2200002J24Rik	NM_026961	0.232369	0.232369	0.354051	0.310194	0	1
2210010C04Rik	NM_023333	0.232369	0.332203	0.257861	0.232369	0	1
2210013O21Rik	NR_028432	9.40849	9.79413	6.97609	11.4273	0.255934	0.749114
2210015D19Rik	NR_015577	4.12991	4.34532	3.19178	5.11886	0.222665	0.805796
2210016F16Rik	NM_027335	9.99262	11.7655	8.7243	12.2718	0.201781	0.767571
2210016L21Rik	NM_028211	14.0195	16.4327	13.0703	17.3904	0.155315	0.710362
2210018M11Rik	NM_172280	19.769	17.1034	16.6356	15.8905	-0.295833	0.424983
2210019I11Rik	NR_038157	0.232369	0.232369	0.232369	0.232369	0	1
2210039B01Rik	NR_044985	22.9017	23.7077	37.861	26.3836	-0.417877	0.18742
2210404O07Rik	NM_001099917	9.97012	12.8062	6.62409	15.9032	0.630478	0.197862
2210404O09Rik	NM_001256493	2.41004	2.53689	1.98908	2.10816	0.179032	1
2210407C18Rik	NM_144544	0.232369	0.232369	0.232369	0.232369	0	1
2210408F21Rik	NR_040258	0.232436	0.435025	0.232369	0.232465	0	1
2210408I21Rik	NM_001081353	0.64603	0.471233	0.417135	0.414357	-2.37656	1
2210409D07Rik	NR_045360	0.232369	0.232369	0.232369	0.232369	0	1
2210409E12Rik	NR_003492	0.232369	0.480509	0.232369	0.414731	0	1
2210414B05Rik	NR_040643	0.270611	0.264454	0.306105	0.232369	0	1
2210416O15Rik	NR_045499	0.57474	0.283795	0.350195	0.334309	-2.37656	1
2210417A02Rik	NR_028285	0.232369	0.41876	0.232369	0.232369	0	1
2210420H20Rik	NR_045389	0.282846	0.335705	0.757932	0.257979	-2.37656	1
2300002M23Rik	NM_175148	0.232369	0.232369	0.232369	0.232369	0	1
2300003K06Rik	NM_001195383	0.232369	0.232369	0.232369	0.232369	0	1
2300005B03Rik	NM_001081961	0.232369	0.232369	0.232369	0.232369	0	1
2300009A05Rik	NM_027090	14.9618	12.4542	10.3888	13.5449	-0.075568	1
2310001H17Rik	NR_040265	8.76528	8.25174	9.71113	8.09655	-0.375427	0.50989
2310001K24Rik	NR_028122	0.5338	0.31667	0.232369	0.232369	-2.37656	1
2310002D06Rik	NR_045490	0.232369	0.232369	0.232369	0.232369	0	1
2310002J15Rik	NM_026415	0.232369	0.232369	0.232369	0.28713	0	1
2310002L09Rik	NM_027981	0.232369	0.232369	0.232369	0.232369	0	1
2310003H01Rik	NM_027980	5.61394	5.21789	4.7554	4.17814	-0.412022	0.826235
2310005A03Rik	NR_040634	0.290427	0.315469	0.32232	0.235319	0	1
2310005E17Rik	NR_045498	0.232369	0.232369	0.282678	0.232369	0	1
2310005G13Rik	NM_183281	0.237962	0.247386	0.232369	0.254442	0	1
2310007B03Rik	NM_172411	0.232369	0.232369	0.286469	0.232369	0	1
2310007L24Rik	NM_029345	0.845553	0.305864	0.73907	1.15059	-0.960273	1
2310008N11Rik	NR_045904	0.232369	0.232369	0.232369	0.232369	0	1
2310009A05Rik	NR_040377	15.2674	20.4604	16.3567	16.7988	0.121469	0.907909
2310009B15Rik	NM_001081226	5.81755	4.50837	4.00151	4.70935	-0.129653	1
2310010J17Rik	NR_046007	7.09438	8.35814	8.86228	7.98548	-0.130849	0.863103
2310011J03Rik	NM_025521	23.4689	25.5125	20.4014	26.488	0.140541	0.700204
2310014L17Rik	NM_029809	0.971083	0.784866	0.899773	0.669641	-0.118136	1
2310015A10Rik	NR_033514	3.51459	4.04	2.89366	3.0647	-0.128313	1
2310015B20Rik	NR_038041	0.232369	0.232369	0.439071	0.232369	0	1
2310015D24Rik	NR_037997	0.232369	0.240293	0.323419	0.232369	0	1
2310016D03Rik	NR_045491	0.232369	0.232369	0.269155	0.232369	0	1
2310020H05Rik	NR_045495	0.232369	0.232369	0.232369	0.232369	0	1
2310022A10Rik	NM_175107	7.8437	9.89202	6.99965	9.92985	0.278129	0.741987
2310022B05Rik	NM_175149	2.27608	3.3985	2.17478	2.67631	0.430066	0.755622
2310030A07Rik	NR_040603	0.232369	0.232369	0.232369	0.232369	0	1
2310030G06Rik	NM_025865	0.257053	0.232369	0.232369	0.232369	0	1
2310033P09Rik	NM_024210	14.8103	15.9877	12.7144	14.9191	0.0138323	1
2310034G01Rik	NR_040418	0.232369	0.269179	0.486153	0.34058	0	1
2310034O05Rik	NR_040679	0.232369	0.232369	0.232369	0.232369	0	1
2310035C23Rik	NM_173187	12.0187	13.8325	13.4482	12.535	-0.0216524	1
2310036O22Rik	NM_026760	107.861	113.438	89.2735	103.43	-5.60476e-05	1
2310039H08Rik	NM_025966	6.89688	7.90192	6.3101	6.50745	0.0722665	1
2310039L15Rik	NR_045337	16.2813	15.7414	18.0748	15.8797	-0.218697	0.556458
2310040G24Rik	NR_040292	0.289548	0.382958	0.40541	0.316329	0	1
2310042D19Rik	NM_172417	0.785253	0.604651	1.02001	0.475565	-0.960273	1
2310042E22Rik	NM_025634	0.232369	0.311842	0.232369	0.232369	0	1
2310043L19Rik	NR_037994	0.232369	0.232369	0.332375	0.232369	0	1
2310043O21Rik	NR_045757	0.232369	0.232369	0.232369	0.308141	0	1
2310044G17Rik	NM_173735	21.4171	21.4714	18.0249	23.831	0.0731231	0.917924
2310045N01Rik	NM_001145552	40.089	62.9326	37.2845	50.2613	0.419374	0.0923944
2310047M10Rik	NM_028005	9.49214	10.7526	9.1053	10.2378	0.0883654	1
2310050C09Rik	NM_025621	0.232369	0.257279	0.289615	0.232369	0	1
2310057J18Rik	NM_026336	0.232369	0.232369	0.232369	0.232369	0	1
2310057M21Rik	NM_026655	5.12109	4.68166	4.48456	4.22536	-0.129303	1
2310057N15Rik	NM_027170	0.232369	0.232369	0.232369	0.232369	0	1
2310061I04Rik	NM_001033630	11.4114	13.3883	9.53134	11.7918	0.117367	0.886613
2310061J03Rik	NR_027965	2.06575	2.25833	1.87054	1.44827	-0.510905	1
2310061N02Rik	NM_027155	0.232369	0.232369	0.232369	0.232369	0	1
2310065F04Rik	NR_038055	0.24762	0.232369	0.232369	0.232369	0	1
2310067B10Rik	NM_028014	15.5235	15.223	14.6454	12.6026	-0.277378	0.617255
2310068J16Rik	NR_028124	0.330165	0.302699	0.232369	0.301284	0	1
2310069B03Rik	NR_040520	0.232369	0.232369	0.232369	0.232369	0	1
2310069G16Rik	NR_040309	0.232369	0.232369	0.232369	0.232369	0	1
2310079G19Rik	NM_027173	0.232369	0.296065	0.232369	0.232369	0	1
2310081J21Rik	NR_045474	0.232369	0.264263	0.232369	0.232369	0	1
2410002F23Rik	NM_025880	19.8385	22.4072	15.626	21.3451	0.122669	0.83118
2410003L11Rik	NR_045496	0.389367	0.759262	0.595625	0.774478	0.735805	1
2410004B18Rik	NM_025555	23.6449	19.3878	21.9546	21.8713	-0.29719	0.418409
2410004I01Rik	NR_037963	0.24945	0.232369	0.232369	0.232369	0	1
2410004N09Rik	NR_038151	16.9434	17.7167	15.1899	19.935	0.114218	0.909341
2410004P03Rik	NM_001201333	0.385064	0.42583	1.281	0.415053	-2.37656	1
2410006H16Rik	NR_030738	60.2987	92.8276	85.5804	114.816	0.377181	0.055287
2410007B07Rik	NR_040539	0.650633	0.544305	0.411584	0.3852	-0.106331	1
2410012E07Rik	NR_045939	2.18851	0.516705	2.0527	0.344272	-1.8813	0.376754
2410015M20Rik	NM_153152	35.4805	39.9109	35.1105	42.0374	0.0950638	0.767702
2410016O06Rik	NM_023633	8.52807	8.97399	6.78268	8.12451	-0.0447513	1
2410017I17Rik	NR_033517	0.251973	0.281713	0.383567	0.232369	0	1
2410018L13Rik	NR_015504	1.72844	1.84216	2.39661	1.65073	-0.12508	1
2410018M08Rik	NM_183088	11.8562	13.3626	11.4727	13.0632	0.0435413	1
2410021H03Rik	NR_045428	0.542316	0.43784	0.67505	0.506063	-0.960273	1
2410076I21Rik	NM_028598	2.62858	1.94204	2.77894	1.44229	-1.06855	0.510564
2410088K16Rik	NR_040493	0.232369	0.469467	0.413994	0.232369	0	1
2410089E03Rik	NM_001162906	3.93539	3.31307	3.73615	2.80578	-0.528763	0.792564
2410114N07Rik	NR_040652	0.686674	0.531939	0.734267	0.604382	-0.118136	1
2410124H12Rik	NM_029740	0.232369	0.232369	0.429587	0.232369	0	1
2410127L17Rik	NM_026120	9.78328	8.85422	8.46638	10.3638	-0.0541579	1
2410131K14Rik	NM_001081236	4.07683	5.65476	4.37943	5.38339	0.318055	0.651992
2410137M14Rik	NM_029747	0.232369	0.232369	0.232369	0.232369	0	1
2500004C02Rik	NR_040318	3.26302	3.35691	3.59096	3.18261	-0.342072	1
2510002D24Rik	NM_001033164	17.013	23.5738	15.9714	20.8263	0.312538	0.452107
2510003E04Rik	NM_028197	9.97648	9.61632	8.22677	9.53903	0.018863	1
2510009E07Rik	NM_001001881	0.379597	0.631119	0.421619	0.46171	2.27023	1
2510039O18Rik	NM_029841	53.4907	54.2363	41.9532	52.7125	0.0386239	0.900953
2510049J12Rik	NM_001101431	0.440405	0.398091	0.547977	0.484973	-2.37656	1
2610001J05Rik	NR_024619	18.1475	18.4497	16.8549	17.6617	-0.0916052	0.8212
2610002J02Rik	NM_001190445	9.7964	11.0461	8.34331	12.367	0.218066	0.761849
2610002M06Rik	NM_025921	5.44603	5.19018	4.22012	5.84907	0.152778	0.826235
2610005L07Rik	NR_028428	7.62398	12.6308	7.4367	8.56459	0.413939	0.522104
2610008E11Rik	NM_001004362	7.51498	7.28793	7.11828	6.92882	-0.228486	0.716608
2610015P09Rik	NM_027801	1.41702	1.75141	1.69769	1.8403	0.263149	1
2610016A17Rik	NR_045347	0.232369	0.232369	0.232369	0.232369	0	1
2610017I09Rik	NR_027826	0.232369	0.232369	0.232369	0.232369	0	1
2610018G03Rik	NM_133729	37.8689	41.7461	31.7038	42.123	0.12972	0.660156
2610020C07Rik	NR_038156	0.954321	1.02532	1.04227	1.47881	-0.118136	1
2610020H08Rik	NM_028129	6.66174	5.53846	5.34172	6.4902	-0.130182	0.841478
2610028E06Rik	NR_015560	0.236419	0.245245	0.261961	0.242358	0	1
2610028H24Rik	NM_029816	0.240586	0.232369	0.232369	0.232369	0	1
2610034B18Rik	NM_027420	0.238839	0.319228	0.232369	0.232369	0	1
2610034M16Rik	NM_027001	0.232369	0.232369	0.244813	0.232369	0	1
2610035D17Rik	NR_015556	6.59908	0.572357	0.292471	0.290029	-2.65343	0.0718537
2610035F20Rik	NR_045046	0.232369	0.232369	0.232369	0.232369	0	1
2610037D02Rik	NR_040423	0.882285	0.661133	1.63098	0.90069	-0.650931	1
2610044O15Rik8	NM_153780	11.9199	9.58639	8.79471	8.69992	-0.273853	0.645056
2610100L16Rik	NR_033490	0.232369	0.232369	0.232369	0.232369	0	1
2610203C20Rik	NR_015483	0.232369	0.232369	0.27399	0.232369	0	1
2610203C22Rik	NR_015470	0.232369	0.25302	0.232369	0.262722	0	1
2610206C17Rik	NR_038175	0.664212	1.17014	0.493593	0.629171	0.735805	1
2610301B20Rik	NM_026005	3.8134	3.2425	3.43305	3.56717	-0.128313	1
2610305D13Rik	NM_145078	0.277332	0.272956	0.284304	0.341533	0	1
2610306M01Rik	NR_028298	2.54766	2.12312	2.13709	2.28813	-0.430681	1
2610307P16Rik	NR_045054	0.232369	0.339269	0.232369	0.275124	0	1
2610316D01Rik	NR_045172	0.232369	0.232369	0.232369	0.232369	0	1
2610318N02Rik	NM_183287	0.944108	2.17566	0.790604	1.74978	0.795943	0.688813
2610507B11Rik	NM_001002004	31.6159	37.3451	28.7939	36.7019	0.145284	0.636187
2610507I01Rik	NR_037964	5.06958	3.33571	5.69005	3.50685	-0.763	0.486238
2610524H06Rik	NM_181075	12.1904	13.3572	12.7355	13.2325	-0.075568	1
2610528A11Rik	NM_001206684	0.348412	0.543925	0.321867	0.232369	2.27023	1
2610528J11Rik	NM_025572	0.232369	0.232369	0.232369	0.232369	0	1
2700029M09Rik	NM_028299	22.976	24.2553	22.7391	23.374	-0.101321	0.845553
2700038G22Rik	NR_045042	2.42902	2.60721	0.752479	0.239541	-0.122677	1
2700046A07Rik	NR_037693	0.232369	0.232369	0.232369	0.232369	0	1
2700046G09Rik	NR_033198	0.276945	0.247329	0.232369	0.232369	0	1
2700049A03Rik	NM_029818	2.85342	2.0656	1.26995	1.69043	-0.12508	1
2700050L05Rik	NM_178115	9.22832	9.80046	7.66129	8.73815	0.027195	1
2700054A10Rik	NR_045437	3.02563	2.75255	3.13664	2.43856	-0.378614	1
2700060E02Rik	NM_026528	42.0899	49.6145	35.4507	50.8713	0.257802	0.314732
2700062C07Rik	NM_026529	8.12336	8.85217	6.19899	6.49086	-0.032791	1
2700069I18Rik	NR_045905	1.00082	0.77511	0.599697	1.32697	-0.118136	1
2700070H01Rik	NR_046019	1.00951	0.696238	0.743609	0.774336	-0.118136	1
2700073G19Rik	NM_001013372	0.409407	0.491628	0.350157	0.809529	2.27023	1
2700081O15Rik	NM_175381	0.368917	0.789471	0.418216	0.740845	3.11237	0.500703
2700086A05Rik	NR_015611	0.37449	0.402713	0.232369	0.33252	0	1
2700089E24Rik	NM_001163445	17.0251	17.718	14.6419	20.9961	0.151439	0.8212
2700089I24Rik	NR_045308	0.295292	0.278729	0.327071	0.281041	0	1
2700094K13Rik	NM_001033166	27.1619	29.0215	24.2924	34.2831	0.171208	0.600362
2700097O09Rik	NM_028314	2.14884	1.50049	1.5941	1.45689	-0.510905	1
2700099C18Rik	NR_024720	1.36876	1.68763	1.893	1.33874	-0.122677	1
2810001G20Rik	NR_033780	18.0064	16.024	11.7859	14.7845	-0.0848908	1
2810002D19Rik	NR_027831	5.36492	4.00035	5.56706	5.07837	-0.412022	0.668266
2810004N23Rik	NM_025615	11.2601	16.2918	10.6332	15.0657	0.358436	0.426926
2810006K23Rik	NM_001134717	12.3143	12.8204	12.3247	11.2901	-0.131523	0.889122
2810007J24Rik	NM_001199306	0.232369	0.232369	0.232369	0.232369	0	1
2810008D09Rik	NR_027059	23.9134	26.941	21.8149	23.3718	-0.0125323	1
2810011L19Rik	NR_045047	0.238959	0.236559	0.310661	0.264193	0	1
2810013P06Rik	NR_045268	11.5679	8.96213	10.1953	8.78016	-0.417145	0.442242
2810021J22Rik	NM_172403	6.24336	6.14834	5.39698	5.60632	-0.00720432	1
2810025M15Rik	NR_027984	2.65228	3.68502	2.42809	1.9878	0.124466	1
2810029C07Rik	NR_045295	0.312897	0.478057	0.542909	0.485153	-2.37656	1
2810032G03Rik	NR_015579	0.232369	0.232369	0.279241	0.232369	0	1
2810047C21Rik1	NR_015598	0.984146	1.05346	0.695531	0.550543	-0.118136	1
2810049E08Rik	NR_036594	0.232369	0.256308	0.232369	0.232369	0	1
2810055G20Rik	NR_015543	0.232369	0.239663	0.249133	0.232369	0	1
2810403A07Rik	NM_028814	30.8766	28.4295	22.0445	22.1758	-0.215908	0.580898
2810403D21Rik	NR_015493	0.856138	0.55443	0.849143	0.745191	-0.118136	1
2810404M03Rik	NR_045497	0.232369	0.232369	0.232369	0.232369	0	1
2810405F15Rik	NR_033447	0.232369	0.232369	0.232369	0.232369	0	1
2810408A11Rik	NM_027419	0.729135	0.890462	0.870924	0.748254	-0.118136	1
2810408I11Rik	NR_038009	0.333046	0.485776	0.426487	0.728989	2.27023	1
2810408M09Rik	NM_001007581	11.5854	11.3818	10.1785	11.7883	-0.0680064	1
2810410L24Rik	NR_030682	0.232369	0.246672	0.232369	0.253392	0	1
2810417H13Rik	NM_026515	2.89224	4.19032	3.68617	4.72989	0.222665	0.805796
2810428I15Rik	NM_025577	23.6204	27.4718	24.4431	25.2731	-0.017328	1
2810429I04Rik	NR_015522	0.501367	0.514484	0.232369	0.398233	-0.106331	1
2810433D01Rik	NR_033474	0.239927	0.232369	0.232369	0.232369	0	1
2810442I21Rik	NR_015469	0.457037	0.408526	0.541966	0.417707	-2.37656	1
2810442N19Rik	NR_040562	0.30404	0.262435	0.232369	0.276561	0	1
2810454H06Rik	NR_029441	0.828703	0.576859	0.49626	0.413205	-0.106331	1
2810459M11Rik	NM_001144993	0.289865	0.31162	0.359066	0.34379	0	1
2810468N07Rik	NR_045176	2.0226	1.41521	1.39735	0.894683	-0.650931	1
2810471M01Rik	NR_045906	0.399271	0.43288	0.517215	0.409469	-2.37656	1
2810474O19Rik	NM_026054	30.3494	26.8823	27.1433	25.5807	-0.236784	0.424755
2900005J15Rik	NR_027851	0.372461	0.432184	0.583519	0.439682	-2.37656	1
2900008C10Rik	NR_045434	0.974893	1.47834	0.702475	1.7904	0.410118	1
2900009J06Rik	NR_045298	0.380186	0.232369	1.18241	0.47542	-2.37656	1
2900011O08Rik	NM_144518	0.232369	0.242363	0.278305	0.247059	0	1
2900026A02Rik	NM_172884	2.82625	5.92723	2.95963	9.65894	1.2493	0.0827285
2900041M22Rik	NR_015489	1.10893	1.25068	1.4458	0.703565	-0.118136	1
2900052N01Rik	NR_015605	0.232369	0.819247	0.253118	0.24564	2.27023	1
2900055J20Rik	NR_045177	0.232369	0.232369	0.232369	0.232369	0	1
2900056M20Rik	NR_040269	2.6608	1.86013	2.51951	1.79798	-0.682726	0.755622
2900057B20Rik	NR_045365	0.232369	0.232369	0.414895	0.232369	0	1
2900060B14Rik	NR_027901	1.27551	3.07678	0.860903	1.11677	0.795943	0.688813
2900076A07Rik	NR_045299	6.30291	5.45791	3.88062	4.31575	-0.277577	1
2900079G21Rik	NR_033431	0.232369	0.232369	0.232369	0.271234	0	1
2900092C05Rik	NM_028434	0.232369	0.232369	0.232369	0.232369	0	1
2900092D14Rik	NR_027891	0.335479	0.296223	0.468791	0.300707	0	1
2900097C17Rik	NR_024329	43.8763	40.213	41.02	42.1152	-0.184179	0.48643
3000002C10Rik	NR_033215	6.51396	9.45761	5.74161	8.93943	0.331175	0.725835
3010001F23Rik	NR_045452	0.290536	0.232369	0.232369	0.232369	0	1
3010026O09Rik	NM_026543	2.14859	2.25351	2.07973	3.47317	0.179032	1
3100003L05Rik	NR_045907	0.260219	0.232369	0.339767	0.232369	0	1
3110001I22Rik	NM_025653	6.27969	7.37079	5.25352	5.5643	0.105904	1
3110002H16Rik	NM_029623	25.4758	30.9574	22.6375	27.3	0.139466	0.715845
3110007F17Rik	NM_028426	1.01965	0.622687	0.922362	0.232369	-0.960273	1
3110009E18Rik	NM_028439	9.81737	8.95356	7.50735	9.53355	-0.0541579	1
3110009F21Rik	NR_045466	0.24141	0.232369	0.232369	0.232369	0	1
3110015C05Rik	NR_045908	0.249823	0.232369	0.232369	0.232369	0	1
3110021A11Rik	NR_030776	0.356348	0.405736	0.391735	0.232369	0	1
3110021N24Rik	NM_001254730	0.232369	0.339323	0.232369	0.232369	0	1
3110035E14Rik	NM_178399	0.232369	0.232369	0.298616	0.232369	0	1
3110039I08Rik	NR_040725	0.232369	0.232369	0.232369	0.232369	0	1
3110039M20Rik	NR_026733	0.232369	0.232369	0.232369	0.232369	0	1
3110040N11Rik	NM_026077	12.5237	11.4256	13.0183	15.4747	-0.131627	0.893709
3110043O21Rik	NM_001081343	2.01672	2.32184	1.50295	2.42756	-0.12508	1
3110045C21Rik	NR_040438	0.301173	0.509459	0.391565	0.266308	2.27023	1
3110047P20Rik	NM_177006	0.232369	0.232369	0.238298	0.232369	0	1
3110052M02Rik	NM_001166497	7.24895	5.26213	4.8943	5.25078	-0.387075	0.83436
3110056K07Rik	NR_045056	12.8252	12.2567	6.68024	7.89585	-0.131252	0.87802
3110057O12Rik	NM_026622	3.08246	2.9008	2.67235	3.38803	-0.12758	1
3110062M04Rik	NM_199145	3.8448	3.7652	3.23551	3.72527	0.0578235	1
3110070M22Rik	NR_027974	0.634455	0.465027	0.606639	0.608533	-0.960273	1
3110079O15Rik	NM_028473	0.232369	0.232369	0.232369	0.232369	0	1
3110082I17Rik	NM_028469	0.807514	2.06284	1.02768	1.12211	0.410118	1
3110082J24Rik	NM_001256263	0.232369	0.232369	0.232369	0.232369	0	1
3110099E03Rik	NR_030712	0.263872	0.232369	0.353855	0.232369	0	1
3200001D21Rik	NR_045888	0.374101	0.397816	0.422476	0.262766	0	1
3300002I08Rik	NM_027017	4.21	2.60101	2.84902	1.59202	-0.593106	0.776298
3300005D01Rik	NR_045081	0.232369	0.814077	0.232369	0.866624	3.11237	0.500703
3425401B19Rik	NM_001195097	0.401514	0.353569	0.467449	0.376864	0	1
3632451O06Rik	NM_026142	0.232369	0.249269	0.251789	0.232369	0	1
3632454L22Rik	NR_040283	0.58648	0.527568	0.654788	0.706256	-0.118136	1
3830406C13Rik	NM_178141	8.68744	7.58604	6.26053	8.63524	0.0469462	1
3830408C21Rik	NR_015471	0.86008	0.765371	0.640667	0.735997	-0.118136	1
3830417A13Rik	NM_027512	0.232369	0.232369	0.232369	0.232369	0	1
3930402G23Rik	NR_030715	0.232369	0.248636	0.269754	0.232369	0	1
4430402I18Rik	NM_198651	0.72562	0.497228	0.764959	0.735212	-0.960273	1
4632415L05Rik	NR_027985	6.77496	5.45545	6.18187	5.36243	-0.500388	0.412417
4632427E13Rik	NR_015510	1.25175	0.972061	1.08231	0.911882	-0.118136	1
4632428C04Rik	NR_033631	0.520395	0.754347	0.410082	0.72964	0.735805	1
4632428N05Rik	NM_028732	24.7961	29.3205	19.2658	25.887	0.188081	0.572413
4632434I11Rik	NM_001080995	1.02987	1.15323	0.765234	0.952942	-0.118136	1
4732416N19Rik	NR_015615	1.00767	0.913833	0.51711	0.778716	-0.118136	1
4732456N10Rik	NM_177717	0.232369	0.232369	0.253572	0.232369	0	1
4732471J01Rik	NR_015569	0.635816	0.756081	0.731399	0.513991	-0.118136	1
4732490B19Rik	NR_040276	0.232369	0.232369	0.232369	0.232369	0	1
4732491K20Rik	NR_045290	0.318641	0.275799	0.282272	0.264286	0	1
4831440E17Rik	NR_030700	1.25488	0.858368	0.652079	0.704493	-0.118136	1
4833403I15Rik	NM_029008	0.232369	0.232369	0.297913	0.232369	0	1
4833412C05Rik	NR_045954	0.232369	0.232369	0.344778	0.232369	0	1
4833417C18Rik	NR_045187	2.00928	1.73753	1.87926	1.58374	-0.12508	1
4833418N02Rik	NR_015506	1.94248	0.864654	1.7972	0.971084	-1.03916	0.688813
4833419F23Rik	NR_040328	0.591916	0.930958	0.816162	0.605753	-0.118136	1
4833420G17Rik	NM_026127	23.611	26.1061	28.0703	23.4697	-0.217544	0.517173
4833422C13Rik	NR_015501	0.896374	0.756705	0.458303	0.581586	0.735805	1
4833423E24Rik	NM_001081664	0.232369	0.232369	0.232369	0.232369	0	1
4833424O15Rik	NM_029425	0.232369	0.232369	0.232369	0.232369	0	1
4833427F10Rik	NR_045459	0.504018	0.390233	0.62107	0.52241	-0.960273	1
4833427G06Rik	NM_177702	0.232369	0.232369	0.232369	0.232369	0	1
4833428L15Rik	NR_040732	0.232369	0.232369	0.279197	0.232369	0	1
4833439L19Rik	NM_133797	9.28186	9.41394	8.61322	9.95129	-0.0541579	1
4921501E09Rik	NM_001009544	0.232369	0.232369	0.232369	0.232369	0	1
4921504E06Rik	NM_027600	0.232369	0.232369	0.259815	0.232369	0	1
4921506M07Rik	NM_001037743	0.232369	0.232369	0.232369	0.232369	0	1
4921507L20Rik	NR_045827	0.860562	0.951088	0.893045	1.00706	-0.118136	1
4921507P07Rik	NM_027564	0.635356	0.605804	0.417924	0.529064	0.735805	1
4921508D12Rik	NR_045802	0.232369	0.232369	0.289089	0.268646	0	1
4921509C19Rik	NM_198655	0.232369	0.23526	0.24566	0.24512	0	1
4921509O07Rik	NR_045501	0.243212	0.232369	0.253276	0.232369	0	1
4921511C10Rik	NR_045502	0.466412	0.317745	0.428572	0.458248	0	1
4921511C20Rik	NR_003646	0.232369	0.247702	0.232369	0.232369	0	1
4921511H03Rik	NM_027603	0.232369	0.232369	0.232369	0.232369	0	1
4921511I17Rik	NR_045829	1.17885	0.969756	1.05794	0.954924	-0.118136	1
4921513I03Rik	NR_038000	0.30707	0.263706	0.664473	0.255399	-2.37656	1
4921515E04Rik	NR_045711	0.653836	0.69875	0.830851	1.08049	-0.118136	1
4921517D22Rik	NM_183290	0.262893	0.25432	0.249184	0.259256	0	1
4921524J17Rik	NM_025722	9.59019	10.6883	9.95055	10.771	0.00455747	1
4921524L21Rik	NM_027598	0.232369	0.232369	0.232369	0.232369	0	1
4921525O09Rik	NR_045061	0.249072	0.316454	0.280678	0.273566	0	1
4921530D09Rik	NM_029859	0.232369	0.232369	0.232369	0.232369	0	1
4921530L21Rik	NM_025733	0.232369	0.232369	0.284263	0.232369	0	1
4921531C22Rik	NR_033782	1.85921	1.83743	2.06215	1.58843	-0.12508	1
4921531P14Rik	NR_045361	0.232369	0.232369	0.232369	0.232369	0	1
4921533I20Rik	NR_033607	0.232369	0.232369	0.232369	0.232369	0	1
4921536K21Rik	NM_026150	0.301361	0.259085	0.314231	0.284727	0	1
4921539E11Rik	NM_001163494	0.232369	0.232369	0.232369	0.232369	0	1
4922501C03Rik	NM_199316	4.52801	4.50998	3.58033	4.76324	0.0186211	1
4922501L14Rik	NM_175176	0.232369	0.232369	0.232369	0.232369	0	1
4922502D21Rik	NM_199034	0.269994	0.232369	0.232369	0.232369	0	1
4922502H24Rik	NR_046187	0.232369	0.232369	0.232369	0.232369	0	1
4922502N22Rik	NR_045149	0.232369	0.232369	0.232369	0.232369	0	1
4922505E12Rik	NM_001033547	0.232369	0.232369	0.232369	0.232369	0	1
4930401C15Rik	NR_045349	0.232369	0.232369	0.232369	0.232369	0	1
4930401O10Rik	NR_045942	0.232369	0.232369	0.317108	0.232369	0	1
4930401O12Rik	NR_045957	0.232369	0.232369	0.232369	0.232369	0	1
4930402F06Rik	NM_001080709	0.232369	0.232369	0.232369	0.232369	0	1
4930402F11Rik	NR_045940	0.264558	0.232369	0.232369	0.232369	0	1
4930402H24Rik	NM_029432	3.33928	2.70549	3.56443	2.87057	-0.342072	1
4930404A05Rik	NR_040495	0.232369	0.232369	0.232369	0.232369	0	1
4930404A10Rik	NM_029105	0.232369	0.232369	0.232369	0.232369	0	1
4930404H11Rik	NR_045941	0.232369	0.232369	0.232369	0.232369	0	1
4930404I05Rik	NR_028368	1.47377	1.06561	2.08341	1.37544	-0.650931	1
4930404N11Rik	NM_001014836	1.64133	3.60364	2.54657	2.29167	0.124466	1
4930405A10Rik	NR_046307	0.265558	0.232369	0.296363	0.232369	0	1
4930405A21Rik	NR_040505	0.556294	0.558501	0.357283	0.551941	0.735805	1
4930405D11Rik	NR_045956	0.232369	0.232369	0.232369	0.232369	0	1
4930405J17Rik	NR_045350	0.232369	0.232369	0.232369	0.232369	0	1
4930406D18Rik	NR_040543	0.232369	0.232369	0.232369	0.232369	0	1
4930407I10Rik	NM_001166475	0.232369	0.232369	0.265533	0.232369	0	1
4930412B13Rik	NR_040631	0.232369	0.232369	0.232369	0.232369	0	1
4930412C18Rik	NR_030693	0.24598	0.323727	0.258613	0.324687	0	1
4930412O13Rik	NR_024257	0.235709	0.24358	0.258134	0.232369	0	1
4930413E15Rik	NR_040694	0.232369	0.232369	0.368844	0.232369	0	1
4930413F20Rik	NR_045883	0.232369	0.232369	0.232369	0.232369	0	1
4930413G21Rik	NR_045614	7.82506	9.04318	8.76876	8.38241	-0.130967	0.867308
4930413M19Rik	NR_045759	0.232369	0.232369	0.232369	0.232369	0	1
4930414L22Rik	NR_046011	5.93043	7.59308	5.46137	6.2288	0.210786	1
4930414N06Rik	NR_040294	3.89267	2.45622	2.66601	2.80062	-0.593106	0.776298
4930415F15Rik	NM_028669	0.255704	0.232369	0.232369	0.405033	0	1
4930415L06Rik	NM_001033880	0.232369	0.232369	0.232369	0.232369	0	1
4930415O20Rik	NM_001201322	0.232369	0.232369	0.232369	0.232369	0	1
4930417O13Rik	NR_015527	0.563819	1.17546	0.399086	1.19203	0.735805	1
4930417O22Rik	NR_045806	0.331356	0.370427	0.353234	0.31683	0	1
4930419G24Rik	NR_040595	0.24737	0.232369	0.232369	0.232369	0	1
4930422G04Rik	NM_197997	1.36114	1.18413	1.17801	1.36351	-0.118136	1
4930423M02Rik	NR_038183	0.232369	0.232369	0.232369	0.232369	0	1
4930425K10Rik	NR_038182	0.280082	0.232369	0.232369	0.232369	0	1
4930425O10Rik	NR_040545	0.253475	0.241223	0.232369	0.232369	0	1
4930426L09Rik	NR_024323	0.572139	0.618053	0.463588	0.626727	0.735805	1
4930427A07Rik	NM_134041	3.16665	4.05263	3.10618	5.05928	0.437157	0.611057
4930428D18Rik	NM_001033799	0.232369	0.232369	0.232369	0.232369	0	1
4930428E07Rik	NR_045943	0.232369	0.232369	0.232369	0.232369	0	1
4930428G15Rik	NR_040730	0.232369	0.232369	0.314298	0.232369	0	1
4930428O21Rik	NR_045871	0.93299	0.498291	0.71483	0.4998	-3.2305	0.500703
4930429B21Rik	NR_027966	0.819373	0.86031	0.713393	0.739095	-0.118136	1
4930429D17Rik	NR_040699	0.232369	0.232369	0.232369	0.232369	0	1
4930429F11Rik	NR_033463	0.232369	0.232369	0.232369	0.232369	0	1
4930429F24Rik	NR_040734	0.261574	0.395725	0.232369	0.28039	0	1
4930430A15Rik	NM_026248	0.232369	0.232369	0.232369	0.232369	0	1
4930430D24Rik	NM_001034856	0.232369	0.232369	0.232369	0.232369	0	1
4930430F08Rik	NM_175128	3.11276	2.87228	2.4628	2.40072	-0.126568	1
4930430F21Rik	NR_045186	0.232369	0.232369	0.232369	0.232369	0	1
4930430J02Rik	NR_040729	0.232369	0.232369	0.232369	0.232369	0	1
4930431P03Rik	NR_045059	1.33595	1.57727	1.15959	2.19394	0.795943	0.688813
4930432J09Rik	NR_045953	0.254246	0.261737	0.299861	0.232369	0	1
4930432K09Rik	NM_028648	0.232369	0.232369	0.276431	0.232369	0	1
4930432K21Rik	NM_029045	0.356786	0.791722	0.232464	0.419055	2.27023	1
4930432M17Rik	NM_001033814	0.232369	0.232369	0.232369	0.232369	0	1
4930433B08Rik	NR_040544	0.232369	0.232369	0.34414	0.232369	0	1
4930433I11Rik	NM_207248	0.235892	0.232369	0.327481	0.232369	0	1
4930433N12Rik	NR_027988	0.536883	0.396613	0.232369	0.446956	-2.37656	1
4930434J06Rik	NR_046274	0.232369	0.232369	0.232369	0.232369	0	1
4930435E12Rik	NM_029042	0.232369	0.232369	0.274812	0.232369	0	1
4930438E09Rik	NR_045961	0.232369	0.232369	0.232369	0.232369	0	1
4930440C22Rik	NR_040473	0.232369	0.232369	0.232369	0.232369	0	1
4930441J16Rik	NR_040501	0.232369	0.232369	0.232369	0.232369	0	1
4930442J19Rik	NR_040747	0.232369	0.232369	0.271516	0.232369	0	1
4930442L01Rik	NR_015596	0.232369	0.232369	0.259117	0.232369	0	1
4930443O20Rik	NR_040504	0.242709	0.232369	0.312117	0.232369	0	1
4930444F02Rik	NR_038034	0.232369	0.232369	0.315157	0.232369	0	1
4930444G20Rik	NM_053264	0.384982	0.413003	0.324325	0.507952	2.27023	1
4930444M15Rik	NR_045660	0.232369	0.247154	0.232369	0.232369	0	1
4930444P10Rik	NM_001243238	0.232369	0.232369	0.328671	0.232369	0	1
4930447A16Rik	NM_029113	0.366166	0.232369	0.361358	0.314868	0	1
4930447C04Rik	NM_029444	0.277426	0.232369	0.232369	0.324977	0	1
4930447J18Rik	NR_045959	0.232369	0.232369	0.232369	0.232369	0	1
4930447K03Rik	NR_046184	0.286457	0.271267	0.32176	0.327657	0	1
4930447N08Rik	NR_045168	0.313112	0.277532	0.439948	0.431515	0	1
4930448C13Rik	NR_045960	0.232369	0.232369	0.232369	0.232369	0	1
4930448F12Rik	NR_046032	0.232369	0.232369	0.232369	0.232369	0	1
4930448H16Rik	NR_040700	0.232369	0.232369	0.479383	0.232369	0	1
4930448I06Rik	NR_040475	0.232369	0.232369	0.232369	0.317998	0	1
4930448I18Rik	NR_040696	0.232369	0.232369	0.232369	0.232369	0	1
4930448K20Rik	NR_004448	0.232369	0.249861	0.272567	0.283789	0	1
4930449E01Rik	NR_045921	0.232369	0.232369	0.232369	0.232369	0	1
4930449E18Rik	NR_045319	0.232369	0.232369	0.496366	0.232369	0	1
4930451C15Rik	NM_001145435	0.569046	0.280936	0.496635	0.360754	-2.37656	1
4930451I11Rik	NM_183131	0.232369	0.232369	0.232369	0.232369	0	1
4930452A19Rik	NR_045433	0.232369	0.232369	0.232369	0.232369	0	1
4930452B06Rik	NM_028934	0.237399	0.240809	0.309957	0.232369	0	1
4930452G13Rik	NR_045060	0.232369	0.232369	0.232369	0.232369	0	1
4930452N14Rik	NR_040629	0.232369	0.232369	0.232369	0.232369	0	1
4930453H23Rik	NM_001252013	0.232369	0.232369	0.232369	0.232369	0	1
4930453N24Rik	NM_026273	49.8634	48.6641	42.3594	45.0918	-0.101592	0.744309
4930455B14Rik	NR_045968	0.232369	0.232369	0.232369	0.232369	0	1
4930455C13Rik	NR_045352	5.37947	6.87755	5.52561	5.91374	0.105904	1
4930455D15Rik	NR_045381	0.232369	0.232369	0.267357	0.232369	0	1
4930455F16Rik	NR_040572	0.232369	0.232369	0.232369	0.232369	0	1
4930455H04Rik	NR_040596	0.232369	0.232369	0.232369	0.232369	0	1
4930455J16Rik	NR_045469	0.232369	0.232369	0.232369	0.232369	0	1
4930456L15Rik	NR_045887	0.258487	0.232369	0.232369	0.232369	0	1
4930459L07Rik	NR_046190	0.232369	0.232369	0.232369	0.232369	0	1
4930461G14Rik	NR_040736	0.232369	0.232369	0.232369	0.232369	0	1
4930465K10Rik	NR_027978	0.280805	0.313645	0.372455	0.381697	0	1
4930465M20Rik	NR_045973	0.242709	0.232369	0.312117	0.232369	0	1
4930467D21Rik	NR_045981	0.232369	0.232369	0.232369	0.232369	0	1
4930467E23Rik	NM_001039553	0.312943	0.25941	0.4913	0.232369	0	1
4930467K11Rik	NR_045353	0.232369	0.232369	0.232369	0.232369	0	1
4930468A15Rik	NM_001201395	0.232369	0.232369	0.356033	0.232369	0	1
4930469G21Rik	NM_001195189	0.232369	0.232369	0.232369	0.232369	0	1
4930470H14Rik	NR_045764	42.1854	33.6077	69.4356	36.219	-0.795742	0.00090138
4930470P17Rik	NR_027825	0.232369	0.232369	0.232369	0.232369	0	1
4930471C04Rik	NR_046192	0.232369	0.232369	0.232369	0.232369	0	1
4930471G03Rik	NR_015571	0.232369	0.232369	0.232369	0.232369	0	1
4930471M09Rik	NR_045980	0.232369	0.232369	0.232369	0.232369	0	1
4930473A02Rik	NR_040348	2.39594	2.86383	3.0613	2.71038	0.124466	1
4930473O22Rik	NR_045356	0.232369	0.232369	0.232369	0.232369	0	1
4930474G06Rik	NR_045398	0.377815	0.289195	0.458394	0.459385	0	1
4930474H20Rik	NR_045712	0.232369	0.232369	0.271117	0.232369	0	1
4930474M22Rik	NR_027986	0.326337	0.284929	0.232369	0.386879	0	1
4930474N05Rik	NM_175008	0.232369	0.232369	0.232369	0.232369	0	1
4930474N09Rik	NR_038130	0.232369	0.298719	0.283196	0.232369	0	1
4930478L05Rik	NR_040569	0.614569	0.63	0.527142	0.420901	-0.960273	1
4930478P22Rik	NR_046060	0.232369	0.232369	0.285606	0.249393	0	1
4930479D17Rik	NR_046277	0.25627	0.272476	0.232369	0.232369	0	1
4930480E11Rik	NM_001177966	0.232369	0.232369	0.232369	0.232369	0	1
4930480G23Rik	NR_040768	0.232369	0.252746	0.279197	0.232369	0	1
4930480K15Rik	NR_045463	0.262069	0.273676	0.284148	0.249263	0	1
4930480M12Rik	NR_046278	0.232369	0.232369	0.232369	0.232369	0	1
4930481A15Rik	NR_027938	2.5386	0.274854	0.842346	0.294814	-4.15153	0.126055
4930483J18Rik	NR_015603	0.261158	0.280678	0.232369	0.374381	0	1
4930483K19Rik	NR_045354	0.889677	1.14805	1.47583	0.752372	-0.118136	1
4930483O08Rik	NR_046279	0.342231	0.245382	0.680949	0.449141	-2.37656	1
4930485B16Rik	NR_040653	0.232369	0.232369	0.232369	0.232369	0	1
4930486F22Rik	NR_038024	0.232369	0.232369	0.232369	0.232369	0	1
4930486I03Rik	NR_045734	0.232369	0.232369	0.232369	0.232369	0	1
4930486L24Rik	NM_178098	13.504	14.3374	11.6853	14.7474	0.0244273	1
4930487D11Rik	NR_046191	0.325138	0.232369	0.232369	0.232369	0	1
4930487H11Rik	NR_040601	0.232369	0.263479	0.232369	0.232369	0	1
4930488B22Rik	NR_040627	0.240808	0.232369	0.232369	0.232369	0	1
4930488L21Rik	NR_026888	0.232369	0.232369	0.232369	0.232369	0	1
4930500F04Rik	NR_045758	0.232369	0.232369	0.232369	0.232369	0	1
4930500J02Rik	NR_040323	0.251126	0.232369	0.232369	0.232369	0	1
4930500L23Rik	NR_040701	0.232369	0.232369	0.232369	0.232369	0	1
4930502A04Rik	NR_040737	0.232369	0.232369	0.232369	0.232369	0	1
4930502E09Rik	NR_046281	0.302121	0.38843	0.32203	0.404406	0	1
4930502E18Rik	NM_029142	0.232369	0.232369	0.232369	0.232369	0	1
4930503B20Rik	NM_029144	0.944105	0.603932	1.02527	0.466426	-0.960273	1
4930503E24Rik	NR_028310	0.232369	0.232369	0.276128	0.232369	0	1
4930503H13Rik	NR_033598	0.232369	0.232369	0.232369	0.232369	0	1
4930503L19Rik	NM_172967	8.86332	8.95715	8.494	7.9994	-0.130967	0.867308
4930503O07Rik	NR_040477	0.232369	0.232369	0.232369	0.232369	0	1
4930504O13Rik	NM_207527	0.232369	0.232369	0.232369	0.232369	0	1
4930505A04Rik	NM_001100394	0.232369	0.232369	0.232369	0.232369	0	1
4930505G20Rik	NR_045761	0.232369	0.232369	0.232369	0.232369	0	1
4930506M07Rik	NM_001114312	0.232373	0.864492	0.232386	0.327305	2.27023	1
4930507D05Rik	NR_027926	0.773151	0.761711	0.505457	0.788113	-0.118136	1
4930509E16Rik	NR_045735	0.284289	0.232369	0.282423	0.232369	0	1
4930509J09Rik	NR_040547	0.280823	0.232369	0.232369	0.232369	0	1
4930509K18Rik	NR_040663	0.280232	0.245755	0.232369	0.232369	0	1
4930511A02Rik	NR_045966	0.232369	0.232369	0.232369	0.232369	0	1
4930511E03Rik	NR_040761	0.245003	0.274771	0.354174	0.24795	0	1
4930511M06Rik	NR_027944	14.5551	9.92927	19.7445	12.5647	-0.7321	0.0788464
4930512B01Rik	NR_033573	0.253423	0.232369	0.435343	0.232369	0	1
4930513D17Rik	NR_045416	0.232369	0.253909	0.232369	0.232369	0	1
4930513N10Rik	NR_015574	1.53865	1.89495	1.1638	1.18068	-0.122677	1
4930513O06Rik	NM_029174	0.232369	0.232369	0.232369	0.232369	0	1
4930515B02Rik	NR_040654	0.265302	0.232369	0.232369	0.232369	0	1
4930515G01Rik	NR_027872	0.917596	1.40273	0.515485	1.98278	0.410118	1
4930515G16Rik	NR_003100	0.232369	0.232369	0.232369	0.232369	0	1
4930515L03Rik	NR_040632	0.232369	0.232369	0.232369	0.232369	0	1
4930515L19Rik	NR_045440	0.232369	0.232369	0.232369	0.232369	0	1
4930517E11Rik	NR_040611	0.232369	0.232369	0.232369	0.232369	0	1
4930518P08Rik	NR_045364	0.232369	0.232369	0.232369	0.232369	0	1
4930519D14Rik	NR_045975	0.246115	0.232369	0.285377	0.232369	0	1
4930519F09Rik	NR_033601	3.18013	2.30854	4.92362	2.6095	-0.779797	0.584553
4930519F16Rik	NM_029170	0.259003	0.321756	0.232369	0.298061	0	1
4930519F24Rik	NR_040763	0.232369	0.232369	0.232369	0.232369	0	1
4930519G04Rik	NM_026263	2.55017	2.32378	2.67654	2.23112	-0.682726	0.755622
4930519H02Rik	NR_045974	0.232369	0.246438	0.297033	0.273727	0	1
4930520O04Rik	NR_040384	1.00028	0.691287	2.39722	0.764894	-0.650931	1
4930520P13Rik	NR_036596	0.232369	0.232369	0.232369	0.232369	0	1
4930521E06Rik	NR_040602	0.232369	0.232369	0.232369	0.232369	0	1
4930522H14Rik	NM_026291	0.232369	0.232369	0.307154	0.232369	0	1
4930522O17Rik	NR_040665	0.232369	0.232369	0.232369	0.232369	0	1
4930523C07Rik	NM_001162896	22.5951	25.4065	17.6201	21.811	0.0637822	0.920002
4930523O13Rik	NR_040451	0.232369	0.232369	0.232369	0.232369	0	1
4930524B15Rik	NM_026262	0.232369	0.244618	0.232369	0.250373	0	1
4930524C18Rik	NR_045661	0.232369	0.232369	0.232369	0.232369	0	1
4930524N10Rik	NM_001256259	0.250286	0.232369	0.232369	0.232369	0	1
4930524O05Rik	NR_045316	0.232369	0.232369	0.232369	0.232369	0	1
4930524O08Rik	NR_040735	0.232369	0.232369	0.232369	0.232369	0	1
4930525D18Rik	NR_040738	0.354881	0.232369	0.434842	0.361868	0	1
4930525G20Rik	NR_045194	0.584533	0.294166	0.427642	0.243723	-2.37656	1
4930526D03Rik	NM_199023	0.25739	0.232369	0.328859	0.232369	0	1
4930526I15Rik	NR_015516	0.232369	0.232369	0.232369	0.232369	0	1
4930526L06Rik	NR_045317	0.48357	0.443129	0.535087	0.38726	-2.37656	1
4930527F14Rik	NR_045809	0.232369	0.232369	0.232369	0.232369	0	1
4930527G23Rik	NR_045395	0.232369	0.232369	0.232369	0.232369	0	1
4930528A17Rik	NR_028384	0.459474	0.422912	0.412676	0.34769	0	1
4930528D03Rik	NR_045977	1.54238	1.69497	1.98258	1.30598	-0.510905	1
4930528P14Rik	NR_040516	0.274649	0.232369	0.232369	0.232369	0	1
4930529C04Rik	NR_033593	1.67255	2.07609	1.64307	2.05589	-0.12508	1
4930529K09Rik	NR_040457	0.232369	0.232369	0.232369	0.232369	0	1
4930529L06Rik	NR_040537	0.232369	0.232369	0.232369	0.232369	0	1
4930529M08Rik	NM_175280	0.298455	0.232369	0.305182	0.325509	0	1
4930533B01Rik	NR_040614	0.263426	0.232369	0.292252	0.232369	0	1
4930533P14Rik	NR_040478	0.232369	0.232369	0.232369	0.232369	0	1
4930538K18Rik	NM_029198	0.380192	0.348126	0.346378	0.280981	0	1
4930539C22Rik	NR_040600	0.232369	0.232369	0.232369	0.232369	0	1
4930539E08Rik	NM_172450	0.744631	0.825722	0.804813	1.28384	-0.118136	1
4930539J05Rik	NR_030689	12.6061	13.6588	11.0233	11.5555	-0.0172422	1
4930539M17Rik	NR_040597	0.232369	0.232369	0.232369	0.232369	0	1
4930539N22Rik	NR_040598	0.232369	0.232369	0.232369	0.232369	0	1
4930540M03Rik	NR_040746	0.232369	0.232369	0.232369	0.232369	0	1
4930542C21Rik	NR_040565	0.232369	0.232369	0.29824	0.232369	0	1
4930542D17Rik	NR_040566	0.232369	0.232369	0.232369	0.232369	0	1
4930543E12Rik	NR_045978	0.232369	0.232369	0.232369	0.232369	0	1
4930544D05Rik	NM_001145537	8.27853	3.15294	9.36477	3.751	-1.38018	0.0469482
4930544G11Rik	NM_001161773	0.232369	0.232369	0.232369	0.232369	0	1
4930544M13Rik	NR_045976	0.232369	0.232369	0.273266	0.232369	0	1
4930545E07Rik	NR_045374	0.232369	0.232369	0.232369	0.232369	0	1
4930545H06Rik	NR_045357	0.232369	0.232369	0.232369	0.232369	0	1
4930545L23Rik	NR_040517	0.232369	0.232369	0.232369	0.232369	0	1
4930546C10Rik	NR_038051	0.232369	0.262819	0.255694	0.232369	0	1
4930546K05Rik	NR_040754	0.23621	0.232369	0.232369	0.232369	0	1
4930547C10Rik	NM_026652	0.232369	0.232369	0.232369	0.232369	0	1
4930547E08Rik	NR_040514	0.232369	0.296158	0.232369	0.232369	0	1
4930547E14Rik	NR_040564	0.232369	0.232369	0.232369	0.232369	0	1
4930548G14Rik	NR_045811	0.232369	0.232369	0.282729	0.232369	0	1
4930548H24Rik	NM_026296	0.420925	0.285102	0.474743	0.258205	0	1
4930548J01Rik	NR_045462	0.232369	0.232369	0.232369	0.232369	0	1
4930548K13Rik	NR_040656	0.232369	0.232369	0.232369	0.232369	0	1
4930549C01Rik	NM_026300	0.232369	0.232369	0.232369	0.232369	0	1
4930549G23Rik	NR_045376	5.37722	5.49231	4.43685	5.40052	0.0186211	1
4930550C14Rik	NM_029247	0.281977	0.315612	0.471497	0.324134	0	1
4930550L24Rik	NM_023774	0.232369	0.232369	0.232369	0.255467	0	1
4930552N02Rik	NR_040661	0.232369	0.232369	0.232369	0.232369	0	1
4930552P12Rik	NR_045318	0.249137	0.241748	0.297034	0.259941	0	1
4930553E22Rik	NR_040567	0.232369	0.232369	0.232369	0.232369	0	1
4930554C24Rik	NR_040739	0.232369	0.232369	0.232369	0.232369	0	1
4930555B11Rik	NR_040633	0.232369	0.232369	0.232369	0.232369	0	1
4930556C24Rik	NR_040506	0.232369	0.232369	0.302644	0.277316	0	1
4930556G01Rik	NR_040655	0.232369	0.232369	0.232369	0.232369	0	1
4930556J02Rik	NR_045714	0.232369	0.232369	0.232369	0.232369	0	1
4930556M19Rik	NR_045065	0.514766	0.53021	0.777587	0.695	-0.118136	1
4930556N09Rik	NR_045358	0.232369	0.232369	0.232369	0.232369	0	1
4930557A04Rik	NM_029229	0.232369	0.232369	0.232369	0.232369	0	1
4930557J02Rik	NR_040703	0.232369	0.232369	0.289089	0.304924	0	1
4930558C23Rik	NR_015490	0.232369	0.232369	0.232369	0.232369	0	1
4930558G05Rik	NR_045441	0.232369	0.232369	0.232369	0.232369	0	1
4930558J18Rik	NR_037999	0.232369	0.232369	0.259102	0.249467	0	1
4930558K02Rik	NM_001204904	0.232369	0.232369	0.295639	0.232369	0	1
4930562C15Rik	NM_001252142	7.21877	6.40026	12.154	7.17577	-0.669643	0.225525
4930562F07Rik	NR_038030	18.5491	18.9005	15.7135	15.9878	-0.13195	0.732606
4930563D23Rik	NM_029252	0.242721	0.232369	0.272291	0.232369	0	1
4930563E18Rik	NR_045379	0.232369	0.232369	0.232369	0.255792	0	1
4930563E22Rik	NM_001163728	0.494723	0.591933	0.613746	0.35433	-0.106331	1
4930563F08Rik	NR_040704	0.232369	0.232369	0.232369	0.232369	0	1
4930563M20Rik	NR_046193	0.232369	0.232369	0.51148	0.321626	-2.37656	1
4930564B18Rik	NM_029230	0.270899	0.232369	0.232369	0.232369	0	1
4930564D02Rik	NM_029228	0.232369	0.232369	0.232369	0.232369	0	1
4930565D16Rik	NR_040752	0.232369	0.232369	0.232369	0.232369	0	1
4930565N06Rik	NR_040476	1.71859	1.30344	2.28315	2.12568	-0.510905	1
4930567H12Rik	NR_015535	0.232369	0.232369	0.232369	0.232369	0	1
4930567J20Rik	NR_040576	0.232369	0.232369	0.232369	0.232369	0	1
4930567K20Rik	NR_046010	0.232369	0.232369	0.232369	0.232369	0	1
4930568D16Rik	NM_029463	0.232369	0.232369	0.232369	0.232369	0	1
4930568E12Rik	NR_040755	0.298978	0.232369	0.31799	0.28713	0	1
4930568G15Rik	NR_040480	0.232369	0.232369	0.232369	0.232369	0	1
4930570G19Rik	NR_040399	0.232369	0.232369	0.295545	0.232369	0	1
4930571K23Rik	NM_001145759	0.232369	0.243399	0.232369	0.232369	0	1
4930572K03Rik	NR_045371	0.232369	0.232369	0.232369	0.232369	0	1
4930572O13Rik	NR_045718	0.232369	0.232369	0.232369	0.232369	0	1
4930573O16Rik	NR_040620	0.232369	0.232369	0.232369	0.232369	0	1
4930578C19Rik	NM_175228	0.240401	0.232369	0.232369	0.232369	0	1
4930578E11Rik	NR_045391	0.452541	0.410773	0.528449	0.409051	-2.37656	1
4930578I06Rik	NM_026359	0.232369	0.232369	0.291963	0.232369	0	1
4930578M01Rik	NR_045991	0.232369	0.293528	0.232369	0.322262	0	1
4930578N18Rik	NR_040575	0.232369	0.232369	0.232369	0.232369	0	1
4930579F01Rik	NM_001163385	0.232369	0.232369	0.232369	0.232369	0	1
4930579G18Rik	NR_038053	5.3693	4.13805	6.38942	5.25567	-0.412022	0.668266
4930579G24Rik	NM_029482	5.81703	5.19756	6.08366	6.35879	-0.252918	0.682523
4930579K19Rik	NR_029444	0.732387	0.640551	1.1183	0.499017	-0.960273	1
4930581F22Rik	NR_029475	12.5134	9.28921	10.4032	9.46165	-0.480603	0.362457
4930583K01Rik	NR_027879	0.232369	0.32735	0.232369	0.232369	0	1
4930583P06Rik	NR_040612	0.232369	0.232369	0.232369	0.232369	0	1
4930584F24Rik	NR_029445	0.232369	0.232369	0.232369	0.232369	0	1
4930590J08Rik	NM_198668	0.280547	0.232369	0.340745	0.232369	0	1
4930590L20Rik	NR_040604	0.232369	0.232369	0.232369	0.232369	0	1
4930591A17Rik	NM_026596	0.232369	0.232369	0.232369	0.232369	0	1
4930592A05Rik	NR_045070	0.647696	1.00971	0.35557	1.41433	0.735805	1
4930592I03Rik	NR_033307	0.265092	0.232369	0.295464	0.232369	0	1
4930593A02Rik	NR_045167	0.232369	0.232369	0.299676	0.232369	0	1
4930593C16Rik	NR_040753	0.232369	0.232369	0.232369	0.232369	0	1
4930594C11Rik	NR_024017	0.632452	0.568864	1.08582	1.1296	-0.118136	1
4930595M18Rik	NM_173435	0.232369	0.232369	0.252608	0.232369	0	1
4930596D02Rik	NM_001033766	0.232369	0.232369	0.283938	0.232369	0	1
4930597G03Rik	NR_045736	0.232369	0.232369	0.232369	0.232369	0	1
4930598F16Rik	NR_040479	0.232369	0.232369	0.232369	0.289097	0	1
4930599N23Rik	NR_045813	0.308175	0.519262	0.597779	0.466079	-0.106331	1
4931402G19Rik	NR_040608	3.0115	2.43204	2.21671	2.60402	-0.126568	1
4931403E22Rik	NR_045306	0.895012	1.76127	1.93592	1.93481	0.263149	1
4931403G20Rik	NR_038173	0.33485	0.332677	0.232369	0.232369	0	1
4931406B18Rik	NM_028737	0.336646	0.337633	0.543007	0.347942	-2.37656	1
4931406C07Rik	NM_001199485	2.02582	2.351	1.47599	1.96371	0.263149	1
4931406H21Rik	NR_033492	0.551427	0.33827	0.71911	0.318844	-3.2305	0.500703
4931406P16Rik	NM_172741	12.0448	10.7396	10.0092	10.4212	-0.197707	0.767571
4931408C20Rik	NM_001033764	0.232369	0.232369	0.280253	0.232369	0	1
4931408D14Rik	NR_040299	0.272786	0.232373	0.284292	0.232373	0	1
4931409K22Rik	NM_177676	0.232369	0.232369	0.272431	0.232369	0	1
4931414P19Rik	NM_028890	2.09946	2.28193	1.41508	2.48843	0.263149	1
4931417E11Rik	NM_025737	0.232369	0.232369	0.232369	0.232369	0	1
4931419H13Rik	NR_040593	0.232369	0.232369	0.232369	0.232369	0	1
4931420L22Rik	NR_040561	0.254844	0.307798	0.232369	0.343237	0	1
4931423N10Rik	NM_027635	0.255833	0.232369	0.232369	0.232369	0	1
4931428F04Rik	NM_028888	0.650948	1.4296	0.97561	1.18501	-0.118136	1
4931428L18Rik	NR_033445	0.261158	0.353142	0.287878	0.409885	0	1
4931429I11Rik	NM_001081121	0.406826	0.930447	0.42212	0.408895	2.27023	1
4931429L15Rik	NM_183104	0.269645	0.350628	0.27729	0.275465	0	1
4931429P17Rik	NR_038004	0.232369	0.232369	0.259694	0.232369	0	1
4931430N09Rik	NR_046053	0.232369	0.232369	0.232369	0.248474	0	1
4931431B13Rik	NR_045183	4.08991	11.74	6.66014	8.10218	0.717401	0.291387
4931431C16Rik	NR_045807	0.586694	0.50417	0.642281	0.344729	-0.960273	1
4931431F19Rik	NM_027634	0.232369	0.232369	0.232369	0.232369	0	1
4931440F15Rik	NM_176829	2.03306	1.64688	1.39103	1.75052	0.263149	1
4931440J10Rik	NR_045503	0.232369	0.26366	0.232369	0.232369	0	1
4931440L10Rik	NM_001145300	0.232369	0.232369	0.31778	0.232369	0	1
4931440P22Rik	NR_027955	0.410412	0.738962	0.47118	0.404201	2.27023	1
4932411E22Rik	NM_172534	0.232369	0.232369	0.232369	0.232369	0	1
4932411N23Rik	NM_177705	0.292422	0.232369	0.278685	0.242243	0	1
4932412D23Rik	NR_040521	0.232369	0.232369	0.232369	0.232369	0	1
4932413F04Rik	NR_040764	0.232369	0.240763	0.25166	0.232369	0	1
4932414J04Rik	NR_028259	0.232369	0.232369	0.249661	0.232369	0	1
4932414N04Rik	NM_183113	0.24727	0.248934	0.259185	0.248448	0	1
4932415M13Rik	NM_001037718	0.232369	0.232369	0.260139	0.267892	0	1
4932416H05Rik	NR_029452	0.902449	0.656815	0.643072	0.582608	-0.118136	1
4932416K20Rik	NM_001002775	0.251479	0.234506	0.261846	0.232369	0	1
4932418E24Rik	NM_177841	0.232369	0.232369	0.299517	0.232369	0	1
4932429P05Rik	NM_001085511	0.232369	0.232369	0.232369	0.232369	0	1
4932435O22Rik	NR_027643	0.232369	0.232369	0.232369	0.237309	0	1
4932438A13Rik	NM_172679	22.2641	23.2872	18.5586	21.1655	-0.0308309	1
4932438H23Rik	NM_028905	0.232369	0.232369	0.232369	0.232369	0	1
4932441J04Rik	NR_015588	0.232369	0.232369	0.232369	0.232369	0	1
4932443I19Rik	NM_001101519	0.232369	0.232369	0.232369	0.232369	0	1
4932702P03Rik	NR_045182	0.232369	0.232369	0.232369	0.232369	0	1
4933400A11Rik	NR_003635	0.232369	0.232369	0.232369	0.232369	0	1
4933400B14Rik	NR_045432	0.232369	0.232369	0.232369	0.232369	0	1
4933400C23Rik	NR_040770	0.232369	0.232369	0.232369	0.232369	0	1
4933400F21Rik	NR_015540	0.232369	0.232369	0.246869	0.241643	0	1
4933400L20Rik	NR_045730	0.232369	0.232369	0.232369	0.232369	0	1
4933401B06Rik	NR_033580	0.244991	0.317088	0.232369	0.2635	0	1
4933401D09Rik	NR_045431	0.358082	0.347432	0.27644	0.345118	0	1
4933401H06Rik	NR_040540	0.232369	0.232369	0.232369	0.232369	0	1
4933402C06Rik	NR_045504	0.232369	0.232369	0.232369	0.232369	0	1
4933402D24Rik	NM_001256158	0.232369	0.24622	0.232369	0.232369	0	1
4933402E13Rik	NM_001199997	0.232369	0.232369	0.232369	0.232369	0	1
4933402J07Rik	NM_177901	0.232369	0.232369	0.232369	0.232369	0	1
4933402J10Rik	NR_040683	0.232369	0.232369	0.430768	0.232369	0	1
4933402J15Rik	NR_046059	0.232369	0.232369	0.232369	0.232369	0	1
4933402N03Rik	NM_173409	0.232369	0.232369	0.232369	0.232369	0	1
4933402N22Rik	NM_001177510	0.260712	0.428558	0.246031	0.402475	0	1
4933402P03Rik	NM_175368	0.232369	0.232369	0.267382	0.232369	0	1
4933403O08Rik	NM_001177389	0.232369	0.232369	0.232369	0.232369	0	1
4933404G15Rik	NR_045920	0.232369	0.232369	0.232369	0.232369	0	1
4933404K08Rik	NR_046038	0.451099	0.354713	0.513529	0.258058	-2.37656	1
4933404O12Rik	NR_015555	1.76919	1.98742	1.84211	2.17038	-0.12508	1
4933405D12Rik	NR_046036	1.85256	1.90569	2.22879	2.3406	-0.12508	1
4933405E24Rik	NR_045506	0.232369	0.232369	0.288701	0.304427	0	1
4933405L10Rik	NM_027655	0.232369	0.232369	0.339768	0.232369	0	1
4933405O20Rik	NM_172901	0.232369	0.232369	0.232369	0.232369	0	1
4933406C10Rik	NR_044986	0.689597	0.62351	0.301513	0.895727	0.735805	1
4933406D12Rik	NR_040502	0.232369	0.232369	0.232369	0.232369	0	1
4933406G16Rik	NR_046037	0.232369	0.232369	0.232369	0.232369	0	1
4933406I18Rik	NR_029438	0.859375	0.36003	0.643572	0.232379	-3.2305	0.500703
4933406J08Rik	NM_028914	0.232369	0.232369	0.232369	0.232369	0	1
4933406J10Rik	NR_046004	0.363598	0.232369	0.295625	0.313285	0	1
4933406K04Rik	NR_015512	0.232369	0.232369	0.232369	0.232369	0	1
4933406M09Rik	NM_173771	0.232369	0.273552	0.232369	0.232369	0	1
4933407E24Rik	NR_045819	0.232369	0.232369	0.232369	0.232369	0	1
4933407G14Rik	NR_045841	0.232369	0.232369	0.232369	0.232369	0	1
4933407I05Rik	NR_040731	0.232369	0.232369	0.31582	0.232369	0	1
4933407K13Rik	NR_029443	2.09027	2.23169	1.85218	2.48369	-0.12508	1
4933407L21Rik	NR_037692	0.232369	0.232369	0.232369	0.332786	0	1
4933408B17Rik	NM_177773	0.339229	0.361874	0.301049	0.261653	0	1
4933408J17Rik	NR_045810	2.60886	2.20678	1.54583	1.79795	-0.430681	1
4933408N05Rik	NR_045831	1.09854	0.663987	1.03007	1.012	-0.118136	1
4933409G03Rik	NM_177651	0.232369	0.232369	0.232369	0.232369	0	1
4933411E08Rik	NR_045342	0.705677	0.52856	1.05577	0.601012	-0.118136	1
4933411G06Rik	NR_045158	0.232369	0.232369	0.232369	0.232369	0	1
4933411G11Rik	NM_177880	0.232369	0.232369	0.232369	0.232369	0	1
4933411K16Rik	NM_025752	0.232369	0.286248	0.273642	0.232369	0	1
4933411K20Rik	NM_025747	7.46716	7.31536	6.24919	6.55346	-0.0255045	1
4933412E12Rik	NR_038026	3.14309	3.01492	2.86248	3.08512	-0.12758	1
4933412E24Rik	NM_027668	0.257181	0.246247	0.264263	0.232369	0	1
4933412O06Rik	NR_045507	0.232369	0.232369	0.286127	0.232369	0	1
4933413G19Rik	NM_027697	0.232369	0.232369	0.288003	0.232369	0	1
4933413J09Rik	NR_038005	0.90856	0.678129	0.915305	0.847852	-0.118136	1
4933413L06Rik	NR_045508	0.285897	0.232369	0.232369	0.232369	0	1
4933415F23Rik	NM_025746	0.232369	0.232369	0.263716	0.232369	0	1
4933416C03Rik	NM_001161855	0.232369	0.232369	0.232369	0.232369	0	1
4933416E03Rik	NR_040498	0.232369	0.232369	0.232369	0.232369	0	1
4933416M06Rik	NR_045846	0.232369	0.232369	0.232369	0.261599	0	1
4933416M07Rik	NR_045840	1.52713	2.58963	1.84663	3.66588	0.643825	0.551974
4933417A18Rik	NM_025750	0.232369	0.232369	0.232369	0.232369	0	1
4933417D19Rik	NR_045849	0.607334	0.653724	0.666158	0.725604	-0.118136	1
4933417E11Rik	NR_040454	0.232369	0.232369	0.232369	0.232369	0	1
4933417G07Rik	NR_033592	0.232369	0.232369	0.232369	0.232369	0	1
4933417O13Rik	NR_045842	0.232369	0.232369	0.269739	0.232369	0	1
4933421O10Rik	NR_036602	2.01358	1.80206	2.82995	2.35958	-0.430681	1
4933422A05Rik	NR_040715	0.254611	0.456303	0.40391	0.232369	0	1
4933422H20Rik	NM_001033775	0.232369	0.232369	0.31814	0.232369	0	1
4933424G05Rik	NR_045372	0.332133	0.288171	0.264428	0.252873	0	1
4933424G06Rik	NR_040290	0.274009	0.25566	0.285894	0.33507	0	1
4933425L06Rik	NM_025751	0.304527	0.265391	0.434741	0.264727	0	1
4933426M11Rik	NM_178682	15.8027	22.2949	11.6212	20.6817	0.482529	0.209335
4933427D06Rik	NM_175017	0.297035	0.232369	0.252809	0.238905	0	1
4933427D14Rik	NM_028963	6.23772	6.26301	5.5821	5.116	-0.252918	0.682523
4933427E11Rik	NR_033197	0.359214	0.274938	0.232369	0.232369	0	1
4933427E13Rik	NR_045853	0.232369	0.232369	0.232369	0.232369	0	1
4933427G17Rik	NM_028955	0.239999	0.257976	0.232369	0.232369	0	1
4933427I22Rik	NR_045159	0.232369	0.232369	0.232369	0.232369	0	1
4933428C19Rik	NR_040644	0.232369	0.232369	0.232369	0.232369	0	1
4933429K18Rik	NR_045307	0.232369	0.232369	0.293286	0.232369	0	1
4933429O19Rik	NR_033783	0.232369	0.232369	0.232369	0.232369	0	1
4933430H16Rik	NR_045855	0.232369	0.232369	0.232369	0.232369	0	1
4933430I17Rik	NM_177607	0.297277	0.368517	0.263657	0.352437	0	1
4933430M04Rik	NR_045857	0.232369	0.232369	0.232369	0.232369	0	1
4933430N04Rik	NR_045854	0.232369	0.232369	0.232369	0.232369	0	1
4933431E20Rik	NR_015459	0.430844	0.418468	0.672855	0.483302	-2.37656	1
4933431G14Rik	NR_045165	0.232369	0.30569	0.232369	0.232371	0	1
4933432G23Rik	NR_040716	0.778818	0.639904	0.388462	0.581789	0.735805	1
4933432I03Rik	NR_045657	0.277216	0.332708	0.520605	0.269239	-2.37656	1
4933432I09Rik	NR_015575	0.331759	0.306484	0.317518	0.232564	0	1
4933433C11Rik	NM_028961	0.232369	0.267438	0.232369	0.232369	0	1
4933433F19Rik	NR_045856	0.232369	0.232369	0.232369	0.232369	0	1
4933433G15Rik	NR_040719	0.367367	0.32298	0.388545	0.29896	0	1
4933433G19Rik	NR_045851	2.07109	1.91304	1.78884	1.70718	-0.12508	1
4933433H22Rik	NR_045458	0.232369	0.245932	0.232369	0.232369	0	1
4933434E20Rik	NM_025762	32.6944	35.1284	30.095	33.2149	-0.0226226	1
4933434I20Rik	NM_026233	0.255919	0.232369	0.232369	0.232369	0	1
4933436C20Rik	NR_033641	0.257029	0.27375	0.232369	0.445251	0	1
4933436E23Rik	NR_040455	0.232369	0.232369	0.232369	0.232369	0	1
4933436H12Rik	NR_046208	0.232369	0.232369	0.232369	0.27992	0	1
4933436I01Rik	NM_025763	0.232369	0.232369	0.232369	0.232369	0	1
4933438B17Rik	NR_040685	0.232369	0.232369	0.283885	0.232369	0	1
4933438K21Rik	NR_045446	0.266785	0.239587	0.398265	0.359695	0	1
4933439C10Rik	NR_015585	3.99997	4.56276	3.6874	3.36762	-0.128868	1
4933439K11Rik	NR_040558	0.440964	0.874086	0.299402	0.489609	2.27023	1
4933440J02Rik	NR_045344	0.232369	0.232369	0.232369	0.232369	0	1
4933440M02Rik	NR_045804	0.241031	0.232369	0.232369	0.232369	0	1
5031414D18Rik	NM_198642	1.76115	6.80382	2.79646	3.73179	0.971284	0.215236
5031425E22Rik	NR_040469	16.3916	12.9732	13.8597	11.8489	-0.392337	0.436068
5031425F14Rik	NR_015558	1.95904	1.13311	0.991368	1.64457	-0.122677	1
5031426D15Rik	NR_027890	0.416786	0.383647	0.483551	0.397592	0	1
5031434C07Rik	NR_045987	0.232369	0.232369	0.232369	0.232369	0	1
5031434O11Rik	NR_033624	1.80261	2.15626	1.19352	2.32247	0.263149	1
5031439G07Rik	NM_001033273	4.81773	10.732	4.67343	7.36617	0.70191	0.354312
5033403H07Rik	NR_040413	0.232369	0.232369	0.232369	0.232369	0	1
5033404E19Rik	NR_033600	0.232369	0.232369	0.232369	0.232369	0	1
5033406O09Rik	NR_029464	1.13966	1.10637	0.847894	1.08189	-0.118136	1
5033411D12Rik	NM_138654	0.282973	0.388047	0.232369	0.35718	0	1
5330411J11Rik	NR_040510	0.232369	0.232369	0.335294	0.232369	0	1
5330413P13Rik	NR_029381	0.232369	0.232369	0.246785	0.232369	0	1
5330417C22Rik	NM_001033304	0.265197	0.294342	0.279842	0.343701	0	1
5330426P16Rik	NR_028300	11.2147	9.50668	8.54304	8.0387	-0.281188	0.636065
5330434G04Rik	NR_015552	0.232369	0.232369	0.232369	0.232369	0	1
5330439B14Rik	NR_037679	0.232369	0.250464	0.232369	0.232369	0	1
5430401F13Rik	NM_001244628	0.232369	0.232369	0.232369	0.232369	0	1
5430402O13Rik	NR_027892	0.510852	0.436792	0.232369	0.232413	-2.37656	1
5430403N17Rik	NR_046181	0.232369	0.232369	0.232369	0.232369	0	1
5430405H02Rik	NR_015591	3.0093	4.99009	3.12199	3.395	0.272315	0.792564
5430416N02Rik	NR_034038	11.4952	9.09616	6.31993	9.59175	0.027195	1
5430416O09Rik	NR_033355	0.241609	0.248982	0.267366	0.232369	0	1
5430417L22Rik	NR_030716	5.68691	6.88897	4.89117	5.78038	0.105904	1
5430419D17Rik	NM_175166	0.232369	0.232369	0.250505	0.232369	0	1
5430421F17Rik	NR_040352	0.326315	0.303651	0.281985	0.317903	0	1
5430421N21Rik	NM_001201323	0.578157	0.553058	0.396731	1.08353	0.735805	1
5430427M07Rik	NR_045858	0.232369	0.232369	0.232369	0.270997	0	1
5430427O19Rik	NM_001163539	9.36019	9.78827	6.76336	8.29072	0.0364961	1
5430428K19Rik	NR_045426	0.232369	0.232369	0.232369	0.232369	0	1
5430434I15Rik	NR_040541	0.232369	0.232369	0.232369	0.232369	0	1
5430435G22Rik	NM_145509	0.309712	0.797856	0.402801	0.286872	2.27023	1
5430437J10Rik	NR_045274	0.370163	0.565162	0.549019	0.392949	-0.106331	1
5430440P10Rik	NR_045859	0.327559	0.263256	0.548747	0.329652	-2.37656	1
5530400C23Rik	NM_027784	0.232369	0.232369	0.232369	0.232369	0	1
5530401A14Rik	NR_038010	0.232369	0.232369	0.232369	0.232369	0	1
5730403I07Rik	NR_040378	0.232369	0.255902	0.313492	0.266959	0	1
5730405O15Rik	NR_038158	1.30153	1.11367	0.811033	0.648736	-0.118136	1
5730408K05Rik	NR_027866	6.41779	9.65722	6.53824	10.8042	0.550613	0.402641
5730409E04Rik	NM_001145950	1.4965	1.13513	0.289214	2.05349	1.26406	0.626052
5730412P04Rik	NR_045424	0.232369	0.232369	0.232369	0.232369	0	1
5730416F02Rik	NR_033596	0.232369	0.232369	0.272996	0.284338	0	1
5730420D15Rik	NR_045339	0.232369	0.232369	0.232369	0.232369	0	1
5730422E09Rik	NR_015478	0.300198	0.232369	0.461242	0.253281	0	1
5730435O14Rik	NR_045341	0.232369	0.232369	0.232369	0.232369	0	1
5730455P16Rik	NM_027472	3.8531	3.55218	3.62434	3.68255	-0.128868	1
5730457N03Rik	NR_038163	0.232369	0.232369	0.287019	0.232369	0	1
5730460C07Rik	NR_045801	0.232369	0.232369	0.262678	0.232369	0	1
5730480H06Rik	NR_045500	1.34531	1.06082	1.36179	0.89281	-0.118136	1
5730508B09Rik	NM_027482	1.63347	1.61535	1.04459	0.97771	-0.122677	1
5730522E02Rik	NR_027973	0.232369	0.232369	0.344992	0.232369	0	1
5730559C18Rik	NM_028872	0.255173	0.240022	0.232369	0.232369	0	1
5830403L16Rik	NM_178243	0.232369	0.232369	0.334584	0.232369	0	1
5830411N06Rik	NM_001128145	0.273737	0.577807	0.325056	0.512648	3.11237	0.500703
5830415F09Rik	NM_029086	5.8054	6.1228	5.04871	4.1296	-0.264098	0.826235
5830416I19Rik	NR_045384	0.427761	0.232369	0.252733	0.297492	0	1
5830416P10Rik	NR_028427	13.8994	9.5605	15.3156	11.1414	-0.592517	0.218178
5830417I10Rik	NR_028359	8.10163	5.23083	7.86342	4.92997	-0.795067	0.176363
5830418K08Rik	NM_176976	7.79017	7.75527	6.52596	6.99554	-0.130715	0.858496
5830418P13Rik	NR_040466	0.264819	0.308602	0.357506	0.328411	0	1
5830428M24Rik	NR_038061	5.79654	4.74247	3.17161	4.87125	0.0186211	1
5830432E09Rik	NR_015548	19.115	18.9859	15.7812	19.73	0.0230715	1
5830473C10Rik	NM_001252661	0.232369	0.232369	0.232369	0.247881	0	1
5930403L14Rik	NR_045643	0.300399	0.320314	0.355405	0.300092	0	1
5930412G12Rik	NR_015517	0.232369	0.30074	0.232369	0.232369	0	1
5930438M14Rik	NR_046158	0.238101	0.232369	0.276578	0.232369	0	1
6030407O03Rik	NR_045311	0.232369	0.232369	0.263304	0.232369	0	1
6030408B16Rik	NR_033803	0.653843	0.451858	0.932937	0.635633	-0.960273	1
6030419C18Rik	NM_176921	0.232369	0.232369	0.232369	0.232369	0	1
6030440G07Rik	NR_036598	2.58259	1.75722	3.46443	2.04881	-0.682726	0.755622
6030458C11Rik	NM_029998	12.7366	20.1511	15.0003	21.8104	0.448789	0.304719
6030466F02Rik	NR_040702	0.232369	0.232369	0.232369	0.232369	0	1
6030468B19Rik	NM_029964	0.30566	0.478337	0.288895	0.449287	0	1
6030498E09Rik	NM_183126	0.232369	0.254305	0.282781	0.232369	0	1
6230400D17Rik	NR_029446	1.55118	1.13216	1.29421	0.697042	-0.650931	1
6330403A02Rik	NM_001081227	0.254551	0.24252	0.286804	0.237342	0	1
6330403K07Rik	NM_134022	1.28007	0.525379	0.941177	0.30037	-0.960273	1
6330407A03Rik	NR_028126	0.466866	0.415998	0.714653	0.521551	-0.106331	1
6330408A02Rik	NM_177312	1.55263	1.1076	1.61518	1.10674	-1.03916	0.688813
6330409D20Rik	NM_027529	2.01249	1.90231	4.55654	3.06718	-0.593106	0.776298
6330410L21Rik	NR_040589	0.246351	0.238234	0.266069	0.24099	0	1
6330415B21Rik	NR_045141	0.49326	0.417397	0.641457	0.516351	-0.106331	1
6330416G13Rik	NM_144905	4.57763	6.77709	4.5729	6.68849	0.345231	0.841478
6330418K02Rik	NR_045821	1.90235	2.31405	1.88834	1.76223	-0.12508	1
6330419J24Rik	NR_028086	0.241328	0.322569	0.266917	0.276562	0	1
6330549D23Rik	NR_003619	0.901257	0.998392	0.872514	0.85855	-0.118136	1
6430411K18Rik	NR_002848	0.232369	0.232369	0.232369	0.232369	0	1
6430531B16Rik	NM_001033465	0.393012	0.322223	0.335616	0.397457	0	1
6430548M08Rik	NM_001163762	0.363839	0.232369	0.489159	0.319642	0	1
6430550D23Rik	NM_001145351	0.297075	0.338541	0.568027	0.340995	-2.37656	1
6430562O15Rik	NR_015515	0.992436	0.926758	0.916274	1.1072	-0.118136	1
6430571L13Rik	NM_175486	0.386237	0.375199	0.445008	0.433333	0	1
6430573F11Rik	NM_176952	0.232369	0.245631	0.232369	0.232369	0	1
6430584L05Rik	NR_046179	0.232369	0.232369	0.249133	0.253813	0	1
6430706D22Rik	NR_040291	14.325	20.3605	13.5656	18.4786	0.305339	0.47661
6530402F18Rik	NR_029460	7.94541	8.59789	6.62574	8.81361	0.128194	1
6530411M01Rik	NR_027881	0.459564	0.274728	0.573085	0.232369	-2.37656	1
6720401G13Rik	NR_015505	1.40543	1.59868	0.482302	0.75415	1.26406	0.626052
6720468P15Rik	NR_040306	0.232369	0.23237	0.232369	0.232369	0	1
6720483E21Rik	NR_040492	0.288313	0.232369	0.232369	0.232369	0	1
6720489N17Rik	NM_173381	2.26534	1.22079	1.63647	1.01639	-1.03916	0.688813
6820408C15Rik	NM_177656	0.232369	0.232369	0.232369	0.253748	0	1
6820431F20Rik	NR_030708	30.4105	46.0587	32.267	35.1845	0.251873	0.399523
7420426K07Rik	NM_001033983	0.232369	0.232369	0.232369	0.232369	0	1
7420461P10Rik	NM_001177581	0.232369	0.232369	0.416366	0.232369	0	1
7420700N18Rik	NR_046272	0.257117	0.23929	0.232369	0.232369	0	1
7420701I03Rik	NR_045860	0.232369	0.232369	0.232369	0.232369	0	1
7530416G11Rik	NM_001256072	0.374546	0.351555	0.738152	0.425625	-2.37656	1
7530420F21Rik	NR_015466	0.232369	0.256415	0.28763	0.232369	0	1
7630403G23Rik	NR_040744	0.232369	0.232369	0.232369	0.232369	0	1
8030411F24Rik	NM_030135	0.232369	0.232369	0.232369	0.232369	0	1
8030423F21Rik	NR_045738	0.6943	0.711683	0.889077	0.670996	-0.118136	1
8030423J24Rik	NM_029873	0.232369	0.232369	0.380951	0.232369	0	1
8030442B05Rik	NR_040615	0.942391	1.00939	1.12521	1.29832	-0.118136	1
8030443G20Rik	NR_040664	0.232369	0.232369	0.232369	0.232369	0	1
8030462N17Rik	NM_178670	10.2336	9.44954	10.1009	9.9163	-0.204273	0.755714
8430408G22Rik	NM_001166580	0.291254	0.242091	0.254707	0.260945	0	1
8430419L09Rik	NM_028982	4.71077	10.5492	3.74803	11.1833	1.13593	0.0768772
8430422H06Rik	NR_045373	0.232369	0.232369	0.232369	0.232369	0	1
8430423G03Rik	NR_040686	0.232369	0.232369	0.232369	0.232369	0	1
8430427H17Rik	NM_001134300	1.34795	1.24462	0.675287	1.95953	0.410118	1
8430429K09Rik	NR_045276	1.37515	1.57665	1.10076	0.641474	0.410118	1
8430431K14Rik	NR_002849	0.300777	0.25265	0.327138	0.309873	0	1
8430436N08Rik	NR_040645	0.232369	0.232369	0.232369	0.232369	0	1
8430437L04Rik	NR_040503	0.232369	0.232369	0.26623	0.232369	0	1
9030025P20Rik	NM_001123370	8.82901	7.11404	6.10705	7.2001	-0.228486	0.716608
9030204H09Rik	NR_040618	0.232369	0.232369	0.232369	0.232369	0	1
9030404E10Rik	NR_045878	0.296106	0.809917	0.330685	0.358132	2.27023	1
9030612E09Rik	NM_172419	0.232369	0.232369	0.232369	0.232369	0	1
9030617O03Rik	NM_145448	5.78045	9.8975	6.20987	10.3647	0.594424	0.387646
9030619P08Rik	NM_001039720	5.29407	0.26529	2.61554	0.329145	-5.11036	0.00812335
9030624J02Rik	NM_027815	17.3168	17.5046	14.5278	16.0455	-0.0450876	1
9130008F23Rik	NM_027834	0.691088	0.551262	0.763052	0.36167	-0.960273	1
9130011E15Rik	NM_198296	4.12052	4.68046	3.44401	4.35233	0.222665	0.805796
9130015A21Rik	NR_045051	0.269501	0.232369	0.232369	0.232369	0	1
9130015L21Rik	NR_040499	0.232369	0.232369	0.232369	0.232369	0	1
9130019P16Rik	NR_033635	0.343117	0.277553	0.428509	0.32092	0	1
9130023H24Rik	NM_177001	2.69829	1.74747	2.63163	1.84175	-0.682726	0.755622
9130024F11Rik	NR_024325	0.236004	0.244569	0.246388	0.232369	0	1
9130204L05Rik	NM_001101461	0.232369	0.232369	0.232369	0.232369	0	1
9130209A04Rik	NR_033453	0.232369	0.232369	0.232369	0.232369	0	1
9130221F21Rik	NR_046180	1.08258	0.818095	1.30319	0.961927	-0.118136	1
9130221H12Rik	NR_046001	27.2147	29.2334	23.9374	27.1518	0.0020283	1
9130227L01Rik	NR_045837	0.25495	0.295523	0.406531	0.250934	0	1
9130230L23Rik	NR_027961	0.263116	0.232369	0.232369	0.232369	0	1
9130401M01Rik	NM_029418	8.81583	11.2248	8.42901	9.34218	0.100216	1
9130409I23Rik	NM_001033819	0.232369	0.232369	0.232369	0.251022	0	1
9230009I02Rik	NR_045865	0.232369	0.232369	0.284592	0.232369	0	1
9230102K24Rik	NR_028438	0.232369	0.232369	0.232369	0.232369	0	1
9230102O04Rik	NR_040511	0.232369	0.232369	0.232369	0.232369	0	1
9230104L09Rik	NM_029960	0.288805	0.232369	0.55882	0.232369	-2.37656	1
9230105E05Rik	NR_040626	0.258981	0.242876	0.281869	0.294144	0	1
9230110C19Rik	NM_199017	0.550806	0.66604	0.623899	0.437255	-0.960273	1
9230110F15Rik	NM_029863	0.232369	0.232369	0.232369	0.232369	0	1
9230112D13Rik	NM_030062	0.232369	0.232369	0.232369	0.232369	0	1
9230112J17Rik	NR_040464	0.252405	0.232369	0.25549	0.26571	0	1
9230114K14Rik	NR_015537	1.09405	1.19152	1.21089	0.901253	-0.118136	1
9230116N13Rik	NR_024328	0.706112	0.993251	0.649942	0.666362	-0.118136	1
9330020H09Rik	NR_028442	0.780084	0.607857	0.593659	0.659362	-0.118136	1
9330111N05Rik	NR_015587	0.232369	0.285979	0.232369	0.258635	0	1
9330117O12Rik	NR_045400	0.232369	0.232369	0.232369	0.232369	0	1
9330133O14Rik	NR_045696	3.4411	2.82821	3.54266	3.45859	-0.342072	1
9330151L19Rik	NR_033222	4.98604	4.2437	3.7763	3.63233	-0.294145	1
9330158H04Rik	NR_015589	0.581202	0.461009	0.682036	0.621519	-0.960273	1
9330159F19Rik	NM_001162537	0.377489	0.276349	0.427358	0.341846	0	1
9330159M07Rik	NR_037983	1.01653	1.12751	1.36496	0.844332	-0.118136	1
9330162B11Rik	NR_038007	0.232369	0.232369	0.232369	0.232369	0	1
9330175E14Rik	NR_015514	2.88299	2.52073	1.26933	1.72463	0.179032	1
9330175M20Rik	NR_045151	0.232369	0.241524	0.421737	0.232369	0	1
9330178D15Rik	NR_040553	0.232369	0.232369	0.232369	0.232369	0	1
9330179D12Rik	NR_040273	0.274562	0.232373	0.645409	0.279258	-2.37656	1
9330182L06Rik	NM_172706	0.241058	0.232369	0.232369	0.232369	0	1
9330182O14Rik	NM_001256056	0.239297	0.232369	0.285807	0.232369	0	1
9430007A20Rik	NM_198662	0.232369	0.232369	0.232369	0.232369	0	1
9430008C03Rik	NR_015463	3.29428	3.78755	4.51545	3.49175	-0.315004	1
9430014N10Rik	NR_045737	0.232369	0.232369	0.232369	0.232369	0	1
9430015G10Rik	NM_145557	9.66942	11.1645	8.59459	12.9086	0.201781	0.767571
9430016H08Rik	NM_001081181	7.24945	8.47857	6.84305	7.39192	-0.032791	1
9430018G01Rik	NR_045988	0.318418	0.273618	0.314799	0.330849	0	1
9430019J16Rik	NR_040635	0.232369	0.232369	0.232369	0.232369	0	1
9430020K01Rik	NM_001081963	0.291254	0.406934	0.338338	0.304986	0	1
9430021M05Rik	NR_033569	0.232369	0.232369	0.232369	0.232369	0	1
9430023L20Rik	NM_026566	16.4026	19.509	17.9523	20.1581	0.10089	0.912033
9430037G07Rik	NR_040766	0.740197	0.766986	0.792538	0.611776	-0.118136	1
9430038I01Rik	NM_029886	4.22981	5.87714	4.07667	4.34853	0.183898	0.816838
9430041J12Rik	NR_033568	0.232369	0.242567	0.232369	0.232369	0	1
9430060I03Rik	NR_015525	0.284731	0.349523	0.299676	0.339991	0	1
9430069I07Rik	NM_001256161	0.301994	0.407617	0.232369	0.232369	0	1
9430076C15Rik	NR_015553	0.285495	0.244239	0.310946	0.256205	0	1
9430083A17Rik	NR_029463	0.513599	0.479289	0.581429	0.531193	-0.960273	1
9430091E24Rik	NR_040364	3.20115	2.44952	2.78724	2.32362	-0.682726	0.755622
9530002B09Rik	NM_023865	0.232369	0.232369	0.232369	0.232369	0	1
9530003J23Rik	NM_029906	0.232369	0.232369	0.37839	0.232369	0	1
9530026F06Rik	NR_040483	3.25318	2.72724	4.99559	3.6946	-0.315004	1
9530026P05Rik	NR_015530	0.248565	0.259546	0.232369	0.352209	0	1
9530027J09Rik	NR_045916	2.95911	3.84921	2.43552	4.01132	0.524361	0.584553
9530036O11Rik	NR_015562	0.258779	0.251828	0.303428	0.271771	0	1
9530051G07Rik	NR_040272	0.247584	0.257901	0.267574	0.232369	0	1
9530052E02Rik	NR_046017	0.935564	1.01631	1.18092	0.904347	-0.118136	1
9530053A07Rik	NM_001164655	0.237348	0.232369	0.23877	0.240557	0	1
9530059O14Rik	NR_015610	0.232369	0.238065	0.232369	0.232369	0	1
9530068E07Rik	NM_153117	30.1634	34.0418	28.482	35.1955	0.117189	0.743937
9530077C05Rik	NM_026739	0.370126	0.40849	0.460038	0.42652	0	1
9530080O11Rik	NR_045776	0.282609	0.299812	0.271117	0.356282	0	1
9530082P21Rik	NR_015472	3.34523	4.12494	3.94214	4.20367	0.0578235	1
9530091C08Rik	NR_033299	1.39621	1.15207	1.88712	1.35502	-0.650931	1
9630013A20Rik	NR_015539	0.232369	0.232369	0.232369	0.232369	0	1
9630028B13Rik	NR_038006	0.50566	0.446757	0.649836	0.467838	-3.2305	0.500703
9630028H03Rik	NR_015544	0.232369	0.232369	0.232369	0.232369	0	1
9630033F20Rik	NM_177003	2.88454	4.10933	3.06856	3.75956	0.272315	0.792564
9830107B12Rik	NM_001177897	0.235251	0.432542	0.315898	0.285012	0	1
9830132P13Rik	NR_040552	0.716893	0.607764	0.728888	0.678373	-0.118136	1
9830166K06Rik	NR_045314	0.232369	0.232369	0.271254	0.232369	0	1
9930012K11Rik	NM_001112735	2.35848	0.234333	1.29001	4.31707	0.263149	1
9930013L23Rik	NM_030728	0.236077	0.238591	0.246668	0.255233	0	1
9930014A18Rik	NR_030696	2.17255	4.21662	2.23823	3.5487	0.829961	0.391743
9930021J03Rik	NM_172836	7.6634	6.77352	5.94841	6.69582	-0.130562	0.853418
9930104L06Rik	NM_177573	7.00772	6.42339	6.06055	5.94495	-0.243495	0.69515
9930111J21Rik1	NM_001114679	29.7725	35.536	21.9834	27.5151	0.16595	0.603986
9930111J21Rik2	NM_173434	1.24294	1.75141	1.2261	1.53469	0.795943	0.688813
a	NM_015770	0.232369	0.320472	0.333605	0.232369	0	1
A130010J15Rik	NM_001160360	2.80991	2.83316	2.10011	1.53599	-0.126568	1
A130040M12Rik	NR_002860	214.623	199.042	173.986	112.184	-0.455419	0.00310954
A130077B15Rik	NR_040616	71.4454	48.6231	97.0134	62.6753	-0.716536	0.000583719
A1bg	NM_001081067	0.232369	0.245647	0.232369	0.271403	0	1
A1cf	NM_001081074	0.232369	0.250165	0.232369	0.232369	0	1
A230001M10Rik	NR_040391	0.232369	0.232369	0.26213	0.251404	0	1
A230020J21Rik	NR_027298	1.61546	1.69035	1.08711	0.888382	-0.122677	1
A230028O05Rik	NR_040374	0.278125	0.282386	0.38825	0.279101	0	1
A230046K03Rik	NM_001033375	13.523	16.8485	12.2108	13.2618	0.0729071	0.897809
A230050P20Rik	NM_175687	6.20688	8.68466	8.01767	10.671	0.376053	0.615992
A230056J06Rik	NR_045633	0.245397	0.232369	0.249116	0.232369	0	1
A230056P14Rik	NR_015495	0.595054	0.429267	0.520318	0.469156	-3.2305	0.500703
A230057D06Rik	NR_015533	0.232369	0.232369	0.232369	0.232369	0	1
A230065H16Rik	NM_001101503	0.628297	0.517101	0.232369	0.650877	0.735805	1
A230070E04Rik	NR_045897	0.232369	0.232369	0.232369	0.232369	0	1
A230072C01Rik	NR_027445	3.96857	4.63732	7.75294	3.80751	-0.534999	0.529854
A230072E10Rik	NR_015600	0.603661	0.52628	0.619963	0.578612	-0.118136	1
A230073K19Rik	NR_033229	2.25265	1.48267	1.80154	1.9675	-0.510905	1
A230077H06Rik	NR_040329	0.491973	0.370328	0.657723	0.462347	-2.37656	1
A230108P19Rik	NR_040333	0.249108	0.241732	0.253886	0.232369	0	1
A2m	NM_175628	0.235237	0.232369	0.232369	0.239442	0	1
A330009N23Rik	NR_045328	0.406048	0.46582	0.372087	0.667826	2.27023	1
A330021E22Rik	NM_172447	0.232369	0.232369	0.232369	0.232369	0	1
A330023F24Rik	NR_015566	1.4573	1.16874	1.1632	0.772051	-0.118136	1
A330032B11Rik	NR_045329	4.34004	4.17215	6.16099	4.46669	-0.442419	0.816838
A330035P11Rik	NR_015586	0.602619	0.577088	0.664269	0.744089	-0.118136	1
A330040F15Rik	NR_015503	0.928325	0.709034	0.451454	0.582677	0.735805	1
A330041J22Rik	NR_045835	0.232369	0.232369	0.232369	0.232369	0	1
A330048O09Rik	NR_045162	0.232369	0.232369	0.232369	0.232369	0	1
A330049N07Rik	NR_040646	0.289787	0.316674	0.495304	0.285475	0	1
A330050F15Rik	NM_001145192	0.232369	0.232369	0.374063	0.232369	0	1
A330069E16Rik	NR_015464	6.19914	5.36711	4.81248	4.29192	-0.412022	0.826235
A330070K13Rik	NM_198665	0.232369	0.232369	0.232369	0.232369	0	1
A330076C08Rik	NR_045088	0.232369	0.232369	0.232369	0.232369	0	1
A330076H08Rik	NR_015599	0.232369	0.232369	0.232369	0.232369	0	1
A330093E20Rik	NR_040342	0.232369	0.232369	0.232369	0.232369	0	1
A330102I10Rik	NR_045075	0.232369	0.232369	0.326799	0.232369	0	1
A3galt2	NM_001009819	0.570146	0.455039	0.697569	0.371218	-3.2305	0.500703
A430005L14Rik	NM_175287	19.4112	22.151	15.845	15.1109	-0.0523581	0.910714
A430033K04Rik	NM_183025	4.19222	4.42958	7.77586	4.58456	-0.534999	0.529854
A430078G23Rik	NM_001033378	60.5226	47.397	45.3164	34.7526	-0.501909	0.0439322
A430088P11Rik	NR_045310	0.523223	1.05086	0.79547	1.28991	-0.118136	1
A430090L17Rik	NR_045836	0.283864	0.238541	0.246553	0.268657	0	1
A430093F15Rik	NR_027805	0.453601	0.446109	0.516746	0.348113	-2.37656	1
A430105I19Rik	NM_001001982	0.238047	0.256192	0.243318	0.246375	0	1
A430107P09Rik	NM_001205242	2.56453	2.1014	3.79531	2.47309	-0.897218	0.551974
A4galt	NM_001004150	1.02128	1.13386	1.42734	1.06677	-0.118136	1
A4gnt	NM_001077424	0.232369	0.232369	0.232369	0.232369	0	1
A530006G24Rik	NR_046014	0.232369	0.232369	0.232369	0.232369	0	1
A530013C23Rik	NR_015500	0.232369	0.298994	0.232369	0.297654	0	1
A530016L24Rik	NM_177039	0.232369	0.232369	0.272997	0.232369	0	1
A530032D15Rik	NM_213615	3.50657	7.43051	3.6244	5.49531	0.440792	0.651992
A530046M15Rik	NR_046131	0.232369	0.232369	0.232369	0.232369	0	1
A530050N04Rik	NR_045419	0.259259	0.288659	0.236769	0.252725	0	1
A530053G22Rik	NR_015565	0.232369	0.232369	0.232369	0.232369	0	1
A530054K11Rik	NM_183146	8.57993	7.96778	6.41477	7.23414	-0.130715	0.858496
A530058N18Rik	NR_028423	0.232369	0.232369	0.232369	0.232369	0	1
A530065N20Rik	NR_046142	0.236968	0.235415	0.267377	0.241325	0	1
A530072M11Rik	NR_045765	1.0253	1.34117	1.40152	1.01848	-0.118136	1
A530088E08Rik	NR_029458	31.3589	33.9237	33.1322	30.3806	-0.132375	0.684384
A530099J19Rik	NM_175688	0.247329	0.885085	0.232369	0.281568	2.27023	1
A630001G21Rik	NM_177055	18.9539	31.1757	25.3908	32.9615	0.405761	0.206779
A630007B06Rik	NM_170757	10.8985	8.64601	9.02824	7.43797	-0.448533	0.416677
A630010A05Rik	NR_033556	0.250438	0.232369	0.232369	0.232369	0	1
A630012P03Rik	NR_045367	0.232369	0.232369	0.232369	0.232369	0	1
A630019I02Rik	NR_046182	1.9844	3.69478	1.73968	2.848	0.643825	0.551974
A630023A22Rik	NM_001251843	0.255044	0.232369	0.232369	0.232369	0	1
A630033H20Rik	NM_001122596	7.26674	3.88678	5.29256	3.98628	-0.699841	0.50943
A630066F11Rik	NR_030698	1.71013	1.48247	1.92783	1.43724	-1.03916	0.688813
A630072M18Rik	NR_030699	6.1918	5.01961	4.52938	4.74206	-0.264098	1
A630073D07Rik	NM_001142969	0.232369	0.232369	0.232369	0.232369	0	1
A630075F10Rik	NR_033632	1.5066	1.14022	1.79232	1.06527	-1.03916	0.688813
A630076J17Rik	NM_001256174	0.315558	0.232369	0.232369	0.232369	0	1
A630077J23Rik	NR_040667	0.232369	0.232369	0.232369	0.232369	0	1
A630089N07Rik	NR_015491	36.9211	25.0035	50.3906	32.1349	-0.740291	0.00615804
A630095E13Rik	NM_001033325	0.232369	0.232369	0.232369	0.232369	0	1
A630095N17Rik	NM_001243091	0.232369	0.232369	0.232369	0.232369	0	1
A730008H23Rik	NM_172505	6.95865	10.2569	6.34738	7.42387	0.249928	0.858496
A730017C20Rik	NM_173759	0.256221	0.232369	0.232369	0.232369	0	1
A730017L22Rik	NR_015523	11.94	7.22402	15.4502	12.6373	-0.559797	0.25818
A730018C14Rik	NR_036459	0.240645	0.232369	0.232369	0.232369	0	1
A730020E08Rik	NR_040287	1.32015	0.959132	1.4123	1.12221	-0.118136	1
A730020M07Rik	NR_036457	0.232369	0.232369	0.232369	0.232369	0	1
A730036I17Rik	NR_045838	0.232369	0.232369	0.240019	0.271512	0	1
A730043L09Rik	NR_040769	0.257966	0.232369	0.429787	0.295501	0	1
A730046J19Rik	NR_040271	0.240904	0.232369	0.232369	0.232369	0	1
A730056A06Rik	NR_040324	0.232369	0.232463	0.232369	0.232369	0	1
A730063M14Rik	NR_040660	0.839368	0.571888	0.232369	0.980921	0.735805	1
A730082K24Rik	NR_040317	0.435156	0.472567	0.49991	0.408894	0	1
A730085K08Rik	NR_045967	0.232369	0.291753	0.505312	0.232369	-2.37656	1
A730090H04Rik	NR_040279	0.232369	0.232369	0.300092	0.232369	0	1
A730090N16Rik	NR_040390	0.264967	0.341772	0.316175	0.366372	0	1
A730098P11Rik	NR_038091	13.267	14.5507	13.2147	16.1335	0.119811	0.799141
A830009L08Rik	NR_045161	0.34557	0.331475	0.270328	0.317342	0	1
A830018L16Rik	NM_001160371	0.51696	0.483722	0.606317	0.54945	-0.960273	1
A830019L24Rik	NR_040551	0.232369	0.232369	0.300606	0.232369	0	1
A830052D11Rik	NR_045403	0.391472	0.452917	0.392424	0.556536	2.27023	1
A830080D01Rik	NM_001033472	9.74976	7.62267	9.6226	8.48665	-0.448533	0.416677
A830082K12Rik	NR_045195	0.69529	0.590495	0.898615	0.773792	-0.118136	1
A830082N09Rik	NR_015526	0.614109	0.606318	0.732646	0.570119	-0.118136	1
A930001A20Rik	NR_040550	0.320567	0.347941	0.317388	0.53148	2.27023	1
A930001C03Rik	NR_045990	0.232369	0.29284	0.371328	0.410128	0	1
A930003A15Rik	NR_027896	0.232369	0.232369	0.232369	0.232369	0	1
A930003O13Rik	NR_027362	0.302219	0.316354	0.348348	0.433587	0	1
A930004D18Rik	NR_028376	0.520742	0.360459	0.412258	0.41018	-2.37656	1
A930005H10Rik	NR_027894	3.16567	6.68664	2.63792	4.67766	0.841975	0.338087
A930006I01Rik	NR_040332	0.264002	0.232369	0.232369	0.232369	0	1
A930007I19Rik	NR_015567	0.450641	0.598635	0.676608	0.755763	0.735805	1
A930009A15Rik	NM_029982	0.232369	0.232369	0.232369	0.232369	0	1
A930011G23Rik	NR_030692	0.232369	0.266492	0.263736	0.252431	0	1
A930011O12Rik	NR_040709	0.232369	0.232369	0.245251	0.232369	0	1
A930012L18Rik	NR_026853	0.291681	0.272179	0.335294	0.255531	0	1
A930013F10Rik	NR_027886	1.85326	2.44893	2.67922	2.0961	-0.430681	1
A930015D03Rik	NR_015618	10.955	12.9321	5.04816	10.4817	0.385635	0.533508
A930017M01Rik	NR_033609	0.236441	0.232369	0.248072	0.232369	0	1
A930018P22Rik	NM_026634	0.232369	0.232369	0.232369	0.232369	0	1
A930019D19Rik	NR_040619	0.317324	0.346414	0.297891	0.358089	0	1
A930024E05Rik	NR_045820	9.91679	8.3959	5.50057	6.59689	-0.222412	0.725835
A930041C12Rik	NR_046195	1.04027	0.748815	0.529081	0.422141	-0.960273	1
AA387883	NR_030678	0.258426	0.232369	0.232369	0.232369	0	1
AA388235	NR_033305	2.97832	4.99418	3.30281	4.50759	0.585081	0.459592
AA415398	NM_001004178	1.88008	1.80507	1.31081	1.25767	-0.122677	1
AA465934	NR_028363	6.30587	28.6752	7.05911	31.7025	2.07735	3.65651e-07
AA467197	NM_001004174	0.320518	0.725425	0.458988	0.594723	3.11237	0.500703
AA474331	NR_033628	2.38977	2.98319	2.57268	2.72403	0.124466	1
AA536875	NR_045144	0.639297	0.565082	0.874803	0.734343	-0.118136	1
AA543186	NR_027448	0.501419	0.546958	0.447601	0.264136	-0.106331	1
AA545190	NR_033776	0.232369	0.232369	0.232369	0.232369	0	1
AA619741	NR_033627	0.253099	0.232369	0.232369	0.232369	0	1
AA792892	NM_178894	0.921624	0.971172	1.07805	1.26951	-0.118136	1
AA986860	NM_177604	0.587583	0.494634	0.469801	0.407589	-2.37656	1
AA987161	NM_001163246	8.37357	7.0695	6.16511	7.20248	-0.130562	0.853418
Aaas	NM_153416	20.0217	20.8499	18.1	19.7557	-0.023121	1
Aacs	NM_030210	6.34681	8.08859	5.17445	6.85211	0.308557	0.847782
Aadac	NM_023383	0.232369	0.232369	0.232369	0.232369	0	1
Aadacl2	NM_001128091	0.232369	0.232369	0.232369	0.232369	0	1
Aadacl3	NM_001085503	0.241057	0.232369	0.249122	0.232369	0	1
Aadat	NM_011834	0.232369	0.232369	0.295064	0.232369	0	1
Aaed1	NM_025370	18.732	16.6355	16.057	12.4107	-0.40104	0.402233
Aagab	NM_025857	18.9789	24.9423	17.7795	24.4848	0.270774	0.476182
Aak1	NM_001040106	14.8545	15.1266	13.5185	15.5416	-0.0363735	1
Aamdc	NM_183251	4.27807	2.90644	3.57039	3.37462	-0.528763	0.792564
Aamp	NM_146110	54.9713	60.5349	49.6974	55.423	0.0108192	1
Aanat	NM_009591	0.232369	0.269788	0.275308	0.232369	0	1
Aar2	NM_026661	6.4632	8.44378	5.95435	7.21193	0.18558	1
Aard	NM_175503	0.232369	0.232369	0.275554	0.232369	0	1
Aars	NM_146217	11.5422	14.228	9.24505	11.8208	0.173376	0.777951
Aars2	NM_198608	3.4505	2.6795	3.05995	2.47287	-0.378614	1
Aarsd1	NM_144829	10.7742	11.6953	7.75891	11.0915	0.141057	0.881083
Aasdh	NM_173765	3.53617	3.87899	2.83706	3.46461	-0.128313	1
Aasdhppt	NM_026276	7.65703	6.23686	7.09015	6.30427	-0.446476	0.45063
Aass	NM_013930	0.232369	0.232369	0.246496	0.232369	0	1
Aatf	NM_019816	10.8684	12.3686	8.71401	11.062	0.0679508	1
Aatk	NM_001198787	0.245247	0.595387	0.272051	0.238691	2.27023	1
AB124611	NM_001198794	53.3166	61.515	50.5047	51.3701	-0.0131223	1
Abat	NM_001170978	0.271418	0.242421	0.243882	0.276794	0	1
Abca1	NM_013454	15.2963	7.89002	10.9868	6.10518	-1.01245	0.0439756
Abca12	NM_175210	0.232369	0.232369	0.238454	0.23626	0	1
Abca13	NM_178259	0.278567	0.28677	0.276125	0.252359	0	1
Abca14	NM_026458	0.232369	0.232369	0.232369	0.232369	0	1
Abca15	NM_177213	0.232369	0.232369	0.261254	0.232369	0	1
Abca16	NR_024051	0.234994	0.232369	0.232369	0.232369	0	1
Abca17	NM_001031621	0.273382	0.314093	0.27685	0.245013	0	1
Abca2	NM_007379	37.4633	35.8077	37.8468	36.8657	-0.171307	0.551487
Abca3	NM_001039581	0.985821	2.3304	1.17972	1.77321	0.795943	0.688813
Abca4	NM_007378	0.236006	0.845809	0.246396	0.24134	2.27023	1
Abca5	NM_147219	0.397575	0.618877	0.569286	0.518379	0.735805	1
Abca6	NM_001166557	0.352452	0.304801	0.459828	0.525821	2.27023	1
Abca7	NM_013850	39.217	31.5304	34.9236	28.5125	-0.410078	0.155218
Abca8a	NM_153145	0.235919	0.234355	0.241497	0.238207	0	1
Abca8b	NM_013851	0.26132	0.302541	0.248908	0.279972	0	1
Abca9	NM_147220	0.234481	1.10448	0.264957	0.274055	2.27023	1
Abcb10	NM_019552	6.78175	5.31596	4.98973	4.7695	-0.387075	0.83436
Abcb11	NM_021022	0.232369	0.246117	0.253432	0.232369	0	1
Abcb1a	NM_011076	10.9963	7.99135	7.71081	8.4734	-0.375427	0.50989
Abcb1b	NM_011075	2.81993	2.66602	2.21331	2.42541	-0.126568	1
Abcb4	NM_008830	0.429841	0.885838	0.391902	0.459566	2.27023	1
Abcb5	NM_029961	0.232369	0.232369	0.232369	0.232369	0	1
Abcb6	NM_023732	1.58909	1.63457	1.24616	1.52918	0.263149	1
Abcb7	NM_009592	9.91131	8.62603	8.28422	9.85843	-0.0541579	1
Abcb8	NM_029020	2.6626	3.36747	2.20059	3.72017	0.338225	0.776298
Abcb9	NM_019875	2.68823	2.36841	1.41618	3.25085	0.179032	1
Abcc1	NM_008576	5.63101	6.50805	4.89608	6.32484	0.105904	1
Abcc10	NM_170680	4.45789	4.8821	5.22964	5.52199	0.152778	0.826235
Abcc12	NM_172912	0.232369	0.232369	0.266781	0.232369	0	1
Abcc2	NM_013806	0.232369	0.236515	0.260954	0.232369	0	1
Abcc3	NM_029600	0.384568	2.24415	0.469196	0.522139	3.64062	0.251055
Abcc4	NM_001033336	2.27743	3.63471	0.841938	1.15278	0.567261	0.728091
Abcc5	NM_013790	4.81297	5.87099	6.20392	4.86926	-0.129941	0.83436
Abcc6	NM_018795	0.232369	0.232369	0.242761	0.232369	0	1
Abcc8	NM_011510	0.235067	0.245952	0.263584	0.232369	0	1
Abcc9	NM_011511	0.617942	0.589809	0.232369	0.637736	0.735805	1
Abcd1	NM_007435	23.7594	27.0357	18.081	19.8416	0.0292154	1
Abcd2	NM_011994	0.779684	1.14125	0.831919	0.715821	-0.118136	1
Abcd3	NM_008991	6.39147	7.60016	6.71135	7.65966	0.16383	1
Abcd4	NM_008992	8.97094	8.40448	8.83159	7.54161	-0.298418	0.615992
Abce1	NM_015751	23.0757	30.7547	18.9044	26.2008	0.306115	0.394233
Abcf1	NM_013854	36.3726	42.2648	33.9399	37.3543	0.0414667	0.940442
Abcf2	NM_013853	12.1852	15.9302	10.9624	14.837	0.294979	0.512316
Abcf3	NM_013852	16.3464	17.2829	13.2723	15.1606	0.00905299	1
Abcg1	NM_009593	17.9365	14.2937	11.8487	12.0803	-0.336328	0.520489
Abcg2	NM_011920	21.4465	36.0276	18.9615	26.8151	0.51986	0.114912
Abcg3	NM_030239	7.80151	6.94758	5.10296	5.88206	-0.130386	0.847782
Abcg4	NM_138955	0.251088	0.332885	0.33343	0.232369	0	1
Abcg5	NM_031884	0.282146	0.232369	0.35234	0.232369	0	1
Abcg8	NM_026180	0.25463	0.238594	0.289599	0.24152	0	1
Abhd1	NR_003522	1.46677	1.59553	1.30445	1.60379	0.795943	0.688813
Abhd10	NM_172511	5.12241	4.40224	3.9062	3.68301	-0.294145	1
Abhd11	NM_001190437	8.94457	9.37109	6.66689	8.97883	0.0364961	1
Abhd11os	NR_026688	0.79501	0.740743	0.566168	0.445861	-0.960273	1
Abhd12	NM_024465	15.8342	19.584	12.5344	15.9328	0.177678	0.719842
Abhd12b	NM_001195033	0.232369	0.232369	0.232369	0.232369	0	1
Abhd13	NM_001081119	8.61036	6.565	6.2723	5.60924	-0.333367	0.579054
Abhd14a	NM_001110271	1.3248	1.96223	1.46259	1.44958	0.410118	1
Abhd14b	NM_029631	4.15338	3.98728	3.84729	3.19079	-0.315004	1
Abhd15	NM_026185	0.468191	1.22289	0.550373	0.771975	0.735805	1
Abhd16a	NM_178592	25.7963	28.8796	23.1041	26.7486	0.0594697	0.927108
Abhd16b	NM_183181	0.248678	0.232369	0.295264	0.292709	0	1
Abhd17a	NM_145421	29.3683	39.1451	23.5912	38.0304	0.404388	0.170103
Abhd17b	NM_146096	15.368	18.0857	15.5257	19.2942	0.121469	0.907909
Abhd17c	NM_133722	6.84591	7.72594	5.09019	6.88132	0.18558	1
Abhd2	NM_018811	42.5589	39.9623	36.4938	37.5085	-0.15079	0.612033
Abhd3	NM_134130	0.27043	0.411197	0.320433	0.232369	0	1
Abhd4	NM_134076	6.48765	11.1198	6.31713	8.67255	0.594424	0.387646
Abhd5	NM_026179	6.48141	5.34394	4.62907	5.70623	-0.129941	1
Abhd6	NM_025341	1.21406	2.63813	1.37623	1.57363	1.10006	0.455422
Abhd8	NM_022419	23.6108	25.3634	17.4309	29.7014	0.289391	0.388757
Abi1	NM_001077193	32.2804	25.5191	30.4611	28.6919	-0.304424	0.303952
Abi2	NM_198127	4.10054	3.52669	4.60065	3.07234	-0.480281	0.805796
Abi3	NM_025659	4.4587	5.37602	3.03445	6.31903	0.504747	0.486238
Abi3bp	NM_001014399	0.232396	0.283142	0.336828	0.388446	0	1
Abl1	NM_001112703	11.0313	13.2849	10.3811	14.1663	0.227292	0.675673
Abl2	NM_001136104	4.81117	4.67288	3.551	3.92318	-0.129303	1
Ablim1	NM_001103178	86.0294	111.495	71.6123	105.012	0.317784	0.092061
Ablim2	NM_001177699	0.393378	0.232408	0.232369	0.232453	0	1
Ablim3	NM_001164491	0.232369	0.243079	0.2693	0.248112	0	1
Abo	NM_030718	0.232369	0.232369	0.295104	0.232369	0	1
Abr	NM_198894	39.5976	45.3839	34.8434	45.4977	0.129748	0.674119
Abra	NM_175456	0.248815	0.315158	0.454338	0.232369	0	1
Abracl	NM_028440	115.893	94.1282	98.4266	128.032	-0.0798514	0.678502
Abt1	NM_013924	6.00745	5.83055	7.43909	5.96257	-0.243495	0.69515
Abtb1	NM_030251	24.2575	25.1164	20.6307	20.9521	-0.10063	0.843697
Abtb2	NM_178890	10.937	14.8128	11.3637	11.0167	0.106999	0.889122
Acaa1a	NM_130864	25.6985	19.4475	22.0414	18.8374	-0.467183	0.18512
Acaa1b	NM_146230	7.32452	6.24879	5.93153	5.8402	-0.243495	0.69515
Acaa2	NM_177470	20.7048	26.0761	18.8732	23.687	0.187986	0.619842
Acaca	NM_133360	7.54075	6.68563	5.16273	5.51544	-0.130386	0.847782
Acacb	NM_133904	0.660912	0.946282	1.27642	0.610128	-0.118136	1
Acad10	NM_028037	2.07516	2.35258	2.10473	1.80442	-0.12508	1
Acad11	NM_175324	4.2502	4.72476	3.62655	4.58414	0.183898	0.816838
Acad12	NM_178799	2.53677	2.63862	1.97323	2.25546	-0.126568	1
Acad8	NM_025862	5.24993	5.47337	4.95346	5.01131	-0.129653	1
Acad9	NM_172678	10.5564	10.7556	11.9086	11.0332	-0.194857	0.772926
Acadl	NM_007381	35.2891	38.4775	32.6904	38.2698	0.0274774	0.939482
Acadm	NM_007382	20.4292	19.8699	19.3196	16.9268	-0.207475	0.586039
Acads	NM_007383	13.2556	15.161	11.1842	17.2407	0.279622	0.520489
Acadsb	NM_025826	8.19468	7.20685	6.62789	7.42838	-0.228486	0.716608
Acadvl	NM_017366	29.4743	30.2676	28.0696	30.4882	-0.0586408	0.864096
Acan	NM_007424	0.241326	0.232369	0.246186	0.232369	0	1
Acap1	NM_153788	167.719	207.688	186.918	196.992	0.0571734	0.743198
Acap2	NM_030138	13.7548	13.4853	10.9161	10.9493	-0.189849	0.782679
Acap3	NM_207223	7.75767	7.49077	7.29184	7.97807	-0.130715	0.858496
Acat1	NM_144784	12.3848	14.1256	10.7399	12.8756	0.0974569	0.891483
Acat3	NM_153151	11.7712	13.7444	10.1436	12.2772	0.106999	0.889122
Acbd3	NM_133225	16.7261	17.8873	18.4395	17.0228	-0.13195	0.732606
Acbd4	NM_025988	4.44808	6.51403	5.37863	7.38919	0.493505	0.682523
Acbd5	NM_001102437	3.84722	3.3998	6.48501	5.62351	-0.277577	0.826235
Acbd6	NM_026683	8.82815	8.39585	6.90609	9.40179	-0.0447513	1
Acbd7	NM_030063	0.232369	0.232369	0.232369	0.232369	0	1
Accs	NM_183220	6.888	5.97229	7.28222	7.33047	-0.235444	0.706437
Accsl	NM_001033452	0.232369	0.232369	0.232369	0.232369	0	1
Acd	NM_001012638	26.7049	32.4349	23.0529	30.9763	0.199643	0.538985
Ace	NM_207624	0.282758	6.01661	0.316425	0.356123	4.58159	0.0319119
Ace2	NM_027286	0.232369	0.239024	0.232369	0.232369	0	1
Acer1	NM_175731	1.35029	1.01899	1.9441	1.37617	-0.650931	1
Acer2	NM_139306	0.594292	0.61933	0.71406	0.516752	-0.118136	1
Acer3	NM_025408	3.19754	3.529	1.88601	2.44809	0.124466	1
Ache	NM_009599	0.238842	0.362724	0.232369	0.232369	0	1
Acin1	NM_023190	45.0275	42.9308	37.8673	46.3161	-0.0321045	0.945497
Ackr2	NM_021609	0.32175	0.865637	0.443007	0.673272	3.11237	0.500703
Ackr3	NM_007722	0.237763	0.531075	0.25317	0.604894	3.11237	0.500703
Ackr4	NM_145700	0.292895	0.333933	0.284236	0.398238	0	1
Acly	NM_001199296	33.5634	37.489	26.6829	32.6624	0.0654039	0.872552
Acmsd	NM_001033041	1.05565	0.916071	1.35471	1.02304	-0.118136	1
Acn9	NM_001077713	5.15682	3.27676	3.51635	4.88974	-0.294145	1
Acnat1	NM_001164565	2.28305	1.76074	2.40642	1.96036	-0.12508	1
Aco1	NM_007386	11.0777	11.0916	9.26242	9.80636	-0.0617499	1
Aco2	NM_080633	48.7998	51.646	42.0448	46.7545	-0.0113001	1
Acot1	NM_012006	1.37568	1.77907	1.33915	1.46922	0.410118	1
Acot11	NM_025590	3.92832	3.42388	3.76884	2.67539	-0.528763	0.792564
Acot12	NM_028790	0.232369	0.232369	0.232369	0.232369	0	1
Acot13	NM_025790	19.1301	26.5911	16.4268	21.9966	0.350417	0.353189
Acot2	NM_134188	4.60858	5.25079	4.31428	5.01988	0.0186211	1
Acot4	NM_134247	0.298811	0.273756	0.32554	0.319272	0	1
Acot5	NM_145444	0.339618	0.404154	0.301299	0.312526	0	1
Acot6	NM_172580	0.345201	0.412845	0.27817	0.375582	0	1
Acot7	NM_133348	19.8342	22.641	22.8151	26.1314	0.0552527	0.921946
Acot8	NM_133240	14.5994	16.9401	11.7617	15.681	0.155315	0.710362
Acot9	NM_019736	22.1661	25.2091	21.2217	20.804	-0.0353958	1
Acox1	NM_015729	9.77235	10.5864	9.54382	9.26995	-0.131252	0.87802
Acox2	NM_001161667	0.232369	0.232369	0.320359	0.232369	0	1
Acox3	NM_030721	17.5613	18.9914	12.7283	17.2779	0.0822221	0.906414
Acoxl	NM_028765	0.343269	0.386098	0.548466	0.648603	-0.106331	1
Acp1	NM_021330	3.76875	4.29837	3.03894	4.85318	0.222665	0.805796
Acp2	NM_007387	2.69952	3.28645	2.79041	2.05982	-0.378614	1
Acp5	NM_007388	47.2951	51.3113	25.6913	32.3836	0.0521557	0.884372
Acp6	NM_019800	11.0956	11.6877	10.0686	10.3307	-0.0650221	1
Acpl2	NM_153420	15.3152	7.07392	15.2434	5.98634	-1.32203	0.00686565
Acpp	NM_207668	2.61097	6.13029	2.11438	10.4329	1.50135	0.0442213
Acpt	NM_001195034	0.232369	0.232369	0.324368	0.232369	0	1
Acr	NM_001205049	0.232369	0.232369	0.232369	0.232369	0	1
Acrbp	NM_001127340	10.3411	8.94465	8.94682	6.70524	-0.375427	0.50989
Acrv1	NM_007391	0.232369	0.232369	0.287816	0.232369	0	1
Acsbg1	NM_053178	2.97802	3.00844	3.34535	3.98088	0.0861792	1
Acsbg2	NM_001039114	0.400054	0.35913	0.541478	0.523231	-0.106331	1
Acsf2	NM_153807	12.4491	21.5651	10.872	20.6691	0.763676	0.0564919
Acsf3	NM_144932	4.04444	3.14095	3.51282	3.24546	-0.528763	0.792564
Acsl1	NM_007981	2.17823	3.00196	2.02791	1.80928	0.179032	1
Acsl3	NM_001033606	1.72319	0.294158	2.01491	1.81688	-1.03916	0.688813
Acsl4	NM_019477	7.02875	6.68321	4.84221	7.09063	0.0878085	1
Acsl5	NM_027976	42.427	44.0086	33.2076	41.7163	0.0643541	0.83047
Acsl6	NM_001033597	0.232369	0.232632	0.232995	0.258806	0	1
Acsm1	NM_054094	0.232369	0.232369	0.31327	0.232369	0	1
Acsm2	NM_146197	0.311688	0.318266	0.364186	0.278643	0	1
Acsm3	NM_212442	0.27048	0.232369	0.232369	0.245724	0	1
Acsm4	NM_178414	0.232369	0.232369	0.232369	0.232369	0	1
Acsm5	NM_178758	0.232369	0.232369	0.253971	0.232369	0	1
Acss1	NM_080575	20.1487	21.3687	14.7622	20.3005	0.0947524	0.913301
Acss2	NM_019811	28.2333	15.074	34.5466	18.261	-1.05984	0.0010614
Acss2os	NR_040613	4.30177	2.60971	5.46326	3.42927	-0.69404	0.611057
Acss3	NM_198636	0.232369	0.232369	0.232369	0.232369	0	1
Acta1	NM_009606	27.1424	24.6498	18.2413	17.0469	-0.231099	0.544065
Acta2	NM_007392	3.32072	4.89066	3.40371	3.65582	0.437157	0.611057
Actb	NM_007393	1824.86	1703.5	1373.56	1302.62	-0.22217	0.0557976
Actbl2	NM_175497	0.232369	0.232369	0.271377	0.232369	0	1
Actc1	NM_009608	0.253973	0.259558	0.274025	0.259011	0	1
Actg1	NM_009609	856.989	1008.32	801.006	926.594	0.0899852	0.460227
Actl10	NM_001171640	0.262002	0.248944	0.30855	0.281093	0	1
Actl11	NM_026338	0.232369	0.232369	0.258446	0.232369	0	1
Actl6a	NM_019673	20.462	24.8969	18.7624	22.4316	0.135504	0.760226
Actl6b	NM_031404	0.232369	0.232369	0.232369	0.232369	0	1
Actl7a	NM_009611	0.232369	0.298515	0.270372	0.378206	0	1
Actl7b	NM_025271	0.242896	0.285362	0.232369	0.232369	0	1
Actl9	NM_183282	0.243365	0.232369	0.401996	0.232369	0	1
Actn1	NM_134156	1.68203	8.05308	0.777423	1.95753	1.53096	0.0952326
Actn2	NM_033268	0.827581	0.833397	1.70352	1.01035	-0.650931	1
Actn3	NM_013456	0.246867	0.248587	0.232369	0.280046	0	1
Actn4	NM_021895	55.4206	60.6671	47.4588	57.1914	0.0771503	0.768471
Actr10	NM_019785	11.9196	11.3217	10.6816	10.8398	-0.194857	0.772926
Actr1a	NM_016860	49.2872	49.4113	39.9621	45.3263	-0.0538892	0.895192
Actr1b	NM_146107	36.423	36.9381	30.8824	38.4267	0.029733	0.938987
Actr2	NM_146243	142.736	147.714	136.739	157.083	-0.00950126	0.975557
Actr3	NM_001205386	233.391	264.969	216.381	0.232369	-0.892958	4.20428e-09
Actr3b	NM_001004365	0.334384	0.703122	0.363501	0.525913	3.11237	0.500703
Actr5	NM_175419	10.5499	11.3424	9.53116	9.16067	-0.200832	0.761849
Actr6	NM_025914	7.11238	6.09799	6.26367	9.04354	0.0722665	1
Actr8	NM_027493	19.8137	18.8593	17.1901	17.0616	-0.171248	0.6561
Actrt1	NM_028514	0.232369	0.232369	0.232369	0.232369	0	1
Actrt2	NM_028513	0.232369	0.232369	0.31231	0.232369	0	1
Actrt3	NM_029690	0.255138	0.232369	0.232369	0.363403	0	1
Acvr1	NM_001110205	0.386778	0.683717	0.443644	0.514922	3.11237	0.500703
Acvr1b	NM_007395	4.73491	6.7034	4.60528	6.31961	0.240349	1
Acvr1c	NM_001033369	0.252061	0.239984	0.238181	0.232369	0	1
Acvr2a	NM_007396	2.71887	1.91232	2.7761	1.6516	-0.682726	0.755622
Acvr2b	NM_007397	0.275159	0.232369	0.232369	0.274584	0	1
Acvrl1	NM_009612	0.251093	0.829356	0.376784	0.250842	2.27023	1
Acy1	NM_025371	6.45531	7.59099	5.90959	6.18112	0.0878085	1
Acy3	NM_027857	0.232369	0.248918	0.308433	0.281018	0	1
Acyp1	NM_025421	16.9387	16.3554	14.4747	20.5856	0.121469	0.81558
Acyp2	NM_029344	1.46684	1.65939	1.29025	3.27708	1.10006	0.455422
Ada	NM_007398	17.3502	22.5767	17.0478	7.3208	-0.311027	0.402233
Adad1	NM_009350	0.232369	0.232369	0.232369	0.232369	0	1
Adad2	NM_029428	0.232369	0.232369	0.232369	0.232369	0	1
Adal	NM_029475	5.28295	7.30333	3.66938	4.73356	0.275515	0.826235
Adam10	NM_007399	37.2234	40.5954	29.2553	39.7283	0.16201	0.597984
Adam11	NM_001110778	0.232371	0.817984	0.232378	0.489325	2.27023	1
Adam12	NM_007400	0.251234	0.353241	0.265437	0.49463	0	1
Adam15	NM_001037722	0.535346	1.4993	0.557047	0.776951	-0.118136	1
Adam17	NM_009615	25.0755	29.9695	23.3958	30.9365	0.211904	0.530562
Adam18	NM_010084	0.232369	0.232369	0.278177	0.232369	0	1
Adam19	NM_009616	0.844778	3.7349	1.31564	1.45703	1.10006	0.455422
Adam1a	NM_172126	1.90034	1.48293	1.63512	0.98731	-1.03916	0.688813
Adam1b	NM_172125	0.610018	0.505102	0.637925	0.432805	-0.960273	1
Adam2	NM_009618	0.232369	0.232369	0.274468	0.232369	0	1
Adam20	NM_001009548	0.23595	0.232369	0.266893	0.232369	0	1
Adam21	NM_020330	0.237101	0.232369	0.26887	0.244041	0	1
Adam22	NM_001098225	0.45206	0.620417	0.438592	0.513986	3.11237	0.500703
Adam23	NM_001177600	0.232369	1.03106	0.311557	0.235893	2.27023	1
Adam24	NM_010086	0.232369	0.232369	0.2509	0.232369	0	1
Adam25	NM_011781	0.235902	0.232369	0.245995	0.232369	0	1
Adam26b	NM_001009547	0.232369	0.232369	0.277261	0.232369	0	1
Adam28	NM_001048175	1.72494	1.76251	2.09132	1.78089	-0.12508	1
Adam29	NM_175939	0.232369	0.232369	0.232369	0.232369	0	1
Adam3	NM_009619	0.263079	0.275313	0.252107	0.244993	0	1
Adam30	NM_027665	0.244242	0.232369	0.255262	0.290938	0	1
Adam32	NM_153397	0.249504	0.241953	0.232369	0.260543	0	1
Adam33	NM_001163529	0.232369	0.232369	0.232369	0.232369	0	1
Adam4	NM_009620	1.24776	0.859303	1.05732	1.33964	-0.118136	1
Adam5	NM_007401	0.252178	0.232369	0.270563	0.232369	0	1
Adam6b	NM_001009545	0.254062	0.357175	0.292122	0.423455	0	1
Adam7	NM_007402	0.232369	0.232369	0.232369	0.232369	0	1
Adam8	NM_007403	1.08797	3.55959	1.05286	2.54361	1.56485	0.18245
Adam9	NM_007404	5.24038	6.81078	4.37443	4.35241	0.152778	1
Adamdec1	NM_021475	0.325205	2.38409	0.388994	0.346855	3.11237	0.500703
Adamts1	NM_009621	0.243316	0.273702	0.274585	0.306622	0	1
Adamts10	NR_037707	47.1485	37.2698	49.873	34.0505	-0.581296	0.021621
Adamts12	NM_175501	0.234493	0.232369	0.232369	0.232369	0	1
Adamts13	NM_001001322	0.232369	0.242194	0.243658	0.254031	0	1
Adamts14	NM_001081127	183.379	121.292	180.672	133.691	-0.645799	5.64512e-05
Adamts15	NM_001024139	0.270418	0.23988	0.241	0.243409	0	1
Adamts16	NM_172053	0.235054	0.232369	0.284155	0.245617	0	1
Adamts17	NM_001033877	0.269859	0.299415	0.351472	0.313427	0	1
Adamts18	NM_172466	0.279196	0.25548	0.402326	0.232369	0	1
Adamts19	NM_175506	0.246725	0.232369	0.276658	0.232369	0	1
Adamts2	NM_175643	0.232369	0.244525	0.232369	0.241302	0	1
Adamts20	NM_177431	0.238866	0.232369	0.249073	0.232369	0	1
Adamts3	NM_001081401	0.232369	0.23966	0.245775	0.238799	0	1
Adamts4	NM_172845	0.250834	0.257157	0.232369	0.259695	0	1
Adamts5	NM_011782	0.232369	0.23509	0.244876	0.232369	0	1
Adamts6	NM_001081020	5.01515	4.0869	4.47955	3.52356	-0.294145	1
Adamts7	NM_001003911	0.239843	0.299262	0.261193	0.244659	0	1
Adamts8	NM_013906	0.232369	0.232369	0.232369	0.241586	0	1
Adamts9	NM_175314	0.232369	0.401934	0.232369	0.29246	0	1
Adamtsl1	NM_029967	0.245793	0.232369	0.271193	0.232369	0	1
Adamtsl2	NM_029981	0.337795	0.59326	0.313679	0.804422	3.11237	0.500703
Adamtsl3	NM_001190374	0.241415	0.250585	0.302139	0.236831	0	1
Adamtsl4	NM_144899	0.453376	0.67975	0.381177	0.569808	3.11237	0.500703
Adamtsl5	NM_025629	0.232369	0.232369	0.232369	0.232369	0	1
Adap1	NM_172723	9.4659	10.9666	8.92029	10.194	0.0883654	1
Adap2	NM_172133	0.250763	1.83737	0.267835	0.277735	3.11237	0.500703
Adar	NM_019655	18.0709	22.1562	12.615	18.3584	0.233184	0.568945
Adarb1	NM_130895	0.681098	0.74552	1.02219	0.794847	-0.118136	1
Adarb2	NM_052977	0.232369	0.232369	0.241775	0.232369	0	1
Adat1	NM_013925	1.71234	3.62255	1.40269	1.97534	0.818295	0.510564
Adat2	NM_025748	2.95055	3.19282	2.48699	2.30685	-0.126568	1
Adat3	NM_001100606	2.54509	4.10364	2.77445	3.11838	0.0861792	1
Adc	NM_172875	0.239848	0.370416	0.29005	0.269261	0	1
Adck1	NM_028105	5.02357	7.49806	5.23682	8.09016	0.443002	0.69515
Adck2	NM_178873	7.7886	8.27068	6.79491	7.4742	-0.130715	0.858496
Adck3	NM_023341	2.41885	2.61345	0.821249	4.02046	1.03205	0.347191
Adck4	NM_133770	7.08962	8.6756	7.86935	8.45804	0.0469462	1
Adck5	NM_172960	4.53083	7.18096	4.74083	6.31024	0.240349	1
Adcy1	NM_009622	0.240871	0.235936	0.261059	0.25334	0	1
Adcy10	NM_173029	0.234928	0.232369	0.252111	0.251309	0	1
Adcy2	NM_153534	0.232369	0.232369	0.232369	0.232369	0	1
Adcy3	NM_001159537	3.25478	3.65797	2.23526	4.03356	0.524361	0.584553
Adcy4	NM_080435	0.232369	0.266054	0.247851	0.232369	0	1
Adcy5	NM_001012765	0.274581	0.250077	0.293412	0.258397	0	1
Adcy6	NM_007405	0.375526	0.783027	0.351272	0.427922	2.27023	1
Adcy7	NM_001037723	52.5716	53.2349	56.6193	50.5745	-0.213313	0.368793
Adcy8	NM_009623	0.232369	0.263493	0.263023	0.232369	0	1
Adcy9	NM_009624	0.506491	0.732789	0.476312	0.484976	-0.106331	1
Adcyap1	NM_009625	0.232369	0.232369	0.232369	0.232369	0	1
Adcyap1r1	NM_001025372	0.278016	0.27139	0.294112	0.297681	0	1
Add1	NM_001024458	77.2608	83.022	68.6756	74.0128	-0.0280493	0.923408
Add2	NM_013458	0.249949	0.497865	0.266265	0.232369	0	1
Add3	NM_013758	33.04	35.156	36.5024	33.5982	-0.1531	0.64187
Adgb	NM_001127353	0.232369	0.245231	0.232369	0.232369	0	1
Adh1	NM_007409	0.232369	0.479687	0.232369	0.232369	0	1
Adh4	NM_011996	0.232369	0.232369	0.232369	0.232369	0	1
Adh5	NM_007410	32.815	43.4219	30.529	42.0063	0.275565	0.331031
Adh6-ps1	NR_033581	0.276482	0.250665	0.316548	0.291338	0	1
Adh6a	NM_026945	0.232369	0.232369	0.232369	0.232369	0	1
Adh7	NM_009626	0.232369	0.232369	0.232369	0.232369	0	1
Adhfe1	NR_027664	0.240992	0.410629	0.299787	0.275488	0	1
Adi1	NM_134052	15.4635	17.3872	15.1107	17.603	0.088816	0.904851
Adig	NM_145635	0.232369	0.232369	0.578651	0.232369	-2.37656	1
Adipoq	NM_009605	0.244831	0.232369	0.232369	0.263106	0	1
Adipor1	NM_028320	61.0653	67.4424	57.3728	59.3311	-0.0381767	0.868479
Adipor2	NM_197985	35.2005	38.3154	31.1708	38.9126	0.0891881	0.760408
Adk	NM_134079	1.82911	2.93314	0.477728	2.82463	1.35109	0.291821
Adm	NM_009627	0.243253	0.396752	0.274343	0.245792	0	1
Adm2	NM_182928	0.232369	0.232369	0.232369	0.232369	0	1
Adnp	NM_009628	33.3529	32.5226	30.1021	29.9074	-0.132367	0.681668
Adnp2	NM_175028	9.0563	8.38039	9.07404	9.30573	-0.21232	0.741987
Ado	NM_001005419	6.57615	7.35438	5.57935	7.0199	-0.0255045	1
Adora1	NM_001039510	0.24043	0.236877	0.242728	0.232369	0	1
Adora2a	NM_009630	62.3869	50.5815	56.6761	52.5794	-0.326535	0.160649
Adora2b	NM_007413	0.255804	0.46832	0.262493	0.232369	0	1
Adora3	NM_009631	0.328876	0.269807	0.325408	0.286957	0	1
Adpgk	NM_028121	9.84515	14.2197	10.3006	12.749	0.296872	0.572582
Adprh	NM_007414	42.0481	41.6221	38.4586	41.3166	-0.0795367	0.777676
Adprhl1	NM_172750	0.232369	0.232369	0.232369	0.314017	0	1
Adprhl2	NM_133883	17.8315	17.1129	15.4695	18.2845	-0.0476527	1
Adprm	NM_025510	13.0935	13.7018	10.934	12.8421	0.0366734	1
Adra1a	NM_013461	0.232369	0.232369	0.270053	0.232369	0	1
Adra1b	NM_007416	0.292978	0.270807	0.34111	0.326841	0	1
Adra1d	NM_013460	0.232369	0.232369	0.232369	0.232369	0	1
Adra2a	NM_007417	0.246615	0.244322	0.246103	0.267507	0	1
Adra2b	NM_009633	0.256399	0.232369	0.305178	0.232369	0	1
Adra2c	NM_007418	0.236648	0.232369	0.265371	0.232369	0	1
Adrb1	NM_007419	2.4563	1.33217	2.587	0.536329	-1.34476	0.455422
Adrb2	NM_007420	12.1258	17.3198	12.6343	8.63679	-0.075568	1
Adrb3	NM_013462	0.232369	0.232369	0.289571	0.232369	0	1
Adrbk1	NM_130863	152.31	206.396	140.747	199.487	0.333887	0.0326987
Adrbk2	NM_177078	0.461133	4.01954	0.52504	0.788266	1.954	0.220725
Adrm1	NM_019822	47.4722	50.6159	36.3678	46.5588	0.106484	0.690723
Adsl	NM_009634	17.9232	22.7658	17.9717	20.9078	0.155638	0.750786
Adss	NM_007422	30.4801	32.1084	27.1113	34.5208	0.0999036	0.803856
Adssl1	NM_007421	6.49678	5.21735	5.02646	4.41358	-0.412022	0.826235
Adtrp	NM_175417	1.56274	1.11745	2.02077	1.13337	-1.03916	0.688813
Aebp1	NM_009636	0.338992	0.360965	0.283764	0.363857	0	1
Aebp2	NM_009637	28.3918	38.6875	24.9952	34.8906	0.347253	0.252413
Aen	NM_001162939	3.09673	4.51662	4.21886	5.69679	0.504747	0.486238
Aes	NM_010347	221.633	223.71	178.959	237.036	0.0682331	0.64629
AF067063	NM_001001449	0.232369	0.232369	0.232369	0.232369	0	1
AF251705	NM_134158	0.362537	4.48591	0.232369	0.671697	4.33056	0.0633807
AF357355	NR_028433	0.232369	0.232369	0.232369	0.232369	0	1
AF357359	NR_028434	0.232369	0.232369	0.232369	0.232369	0	1
AF357399	NR_028129	65.5854	109.896	72.2377	46.2858	0.0439112	0.921731
AF357425	NR_046302	0.232369	0.232369	0.232369	0.232369	0	1
[truncated: 19,237 more rows]

## Sheet: WT ex vivo & IL-15 NK Cells
Genotype	Stat5a+/+ Stat5b+/+ (Wild Type)
Cell Type	Splenic CD3e- CD19- NCR1+ CD49b+ NK cells
Culture Condition 1	Ex vivo
Culture Condition 2	IL-15 (20 ng/ml) for 12 hours
Mouse Gene Symbol	Transcript ID	Ex vivo (RPKM Replicate 1)	IL-15 (RPKM Replicate 1)	Ex vivo (RPKM Replicate 2)	IL-15 (RPKM Replicate 2)	Ex vivo (RPKM Replicate 3)	IL-15 (RPKM Replicate 3)	Log2 Fold Change (IL-15 ÷ ex vivo)	p Value (IL-15 vs ex vivo)
Marc1	NM_001081361	0	0	0	0	0	0	0	1
March1	NM_001166375	1	1	2	1	1	1	-0.587094	0.578567
March2	NM_001252480	33	33	36	33	26	29	-0.193618	0.378273
Marc2	NM_133684	29	30	34	32	27	31	-0.14659	0.512019
March3	NM_177115	1	1	1	1	1	1	-0.186268	0.869205
March4	NM_001045533	1	1	1	1	1	1	-0.186268	0.869205
March5	NM_001164336	14	13	13	14	10	10	-0.193547	0.570414
March6	NM_172606	25	21	22	20	21	20	-0.35041	0.181893
March7	NM_020575	34	27	32	28	38	26	-0.554695	0.0128546
March8	NM_027920	10	12	9	12	8	12	0.219777	0.553387
March9	NM_001033262	3	3	3	3	3	3	-0.191599	0.776182
March10	NM_001039242	0	0	0	0	0	0	0	1
March11	NM_177597	0	0	0	0	0	0	0	1
Sept1	NM_017461	367	364	431	383	369	394	-0.226108	0.0124386
Sept2	NM_010891	34	42	31	43	28	47	0.310506	0.130935
Sept3	NM_011889	0	0	0	0	0	0	0	1
Sept4	NM_011129	11	6	9	4	9	6	-1.0459	0.0176815
Sept5	NM_213614	12	9	9	5	8	5	-0.799826	0.0588698
Sept6	NM_001253706	57	59	62	60	57	61	-0.161817	0.333028
Sept7	NM_001205367	71	93	74	105	68	104	0.309028	0.0332932
Sept8	NM_001252333	0	0	0	1	0	0	3.03088	0.262482
Sept9	NM_001113488	85	115	85	105	75	98	0.18217	0.192536
Sept10	NM_001024911	0	0	0	1	0	1	3.9398	0.113106
Sept11	NM_001009818	76	127	59	106	57	95	0.578111	7.57932e-05
Sept12	NM_027669	0	0	0	0	0	0	0	1
Sept14	NM_028826	0	0	0	0	0	0	0	1
Sep15	NM_053102	76	99	90	102	75	105	0.150481	0.286718
0610005C13Rik	NR_038166	0	0	0	0	0	0	0	1
0610007N19Rik	NR_038186	0	0	0	0	0	0	0	1
0610007P14Rik	NM_021446	20	41	22	51	17	48	1.05081	3.23561e-06
0610009B22Rik	NM_025319	3	4	5	6	5	7	0.190924	0.718587
0610009D07Rik	NM_025323	35	50	46	53	38	53	0.196287	0.295444
0610009L18Rik	NR_038126	3	3	4	3	2	3	-0.191466	0.776331
0610009O20Rik	NM_024179	14	18	15	18	14	18	0.133895	0.656743
0610010F05Rik	NM_027860	7	10	7	10	7	11	0.365606	0.370827
0610010K14Rik	NM_001177603	17	25	20	28	18	24	0.290489	0.267366
0610011F06Rik	NM_026686	23	27	32	34	24	30	0.00990455	0.965885
0610012G03Rik	NR_027897	12	15	12	16	10	14	0.209396	0.529116
0610012H03Rik	NM_001159638	0	0	0	0	0	0	0	1
0610030E20Rik	NM_026696	16	19	18	19	15	18	-0.00159421	0.995605
0610031J06Rik	NM_020003	63	61	69	63	56	58	-0.240546	0.143571
0610031O16Rik	NR_045760	0	0	0	0	0	0	0	1
0610037L13Rik	NM_028754	8	12	10	13	9	14	0.334805	0.357615
0610038B21Rik	NR_028125	1	1	1	1	1	1	-0.186268	0.869205
0610039K10Rik	NR_028113	37	25	37	24	28	24	-0.675537	0.00321005
0610040B10Rik	NR_027874	1	1	1	1	1	1	-0.186268	0.869205
0610040F04Rik	NR_040757	1	0	0	0	1	0	-4.12235	0.0808018
0610040J01Rik	NM_029554	0	0	0	0	0	0	0	1
0610043K17Rik	NR_040640	1	0	1	0	1	1	-1.64848	0.24858
1100001G20Rik	NM_183249	0	0	0	0	0	0	0	1
1110001A16Rik	NM_001177402	2	5	5	3	4	3	-0.191991	0.75368
1110001J03Rik	NM_025363	27	46	34	50	25	44	0.508434	0.0139024
1110002L01Rik	NR_030694	5	8	6	8	5	8	0.388055	0.402981
1110004E09Rik	NM_026502	5	11	7	11	5	10	0.714257	0.094543
1110004F10Rik	NM_019772	42	54	46	59	42	60	0.217663	0.226647
1110006O24Rik	NR_027810	1	1	1	1	1	1	-0.186268	0.869205
1110007C09Rik	NM_026738	49	57	58	51	45	47	-0.165377	0.352699
1110008F13Rik	NM_026124	23	33	26	37	20	32	0.369184	0.113223
1110008J03Rik	NM_029096	2	2	2	2	0	3	0.598278	0.492184
1110008L16Rik	NM_025373	2	3	2	3	2	3	0.383766	0.606205
1110008P14Rik	NM_198001	31	41	34	44	26	38	0.240385	0.251819
1110012L19Rik	NM_026787	11	10	13	9	11	10	-0.463671	0.205222
1110015O18Rik	NR_045272	0	0	0	0	0	0	0	1
1110017D15Rik	NM_001253780	0	0	0	0	0	0	0	1
1110019D14Rik	NR_045995	1	1	1	1	1	1	-0.186268	0.869205
1110020A21Rik	NR_027930	1	1	2	1	1	1	-0.587094	0.578567
1110028F11Rik	NR_045139	1	0	1	0	1	1	-1.64848	0.24858
1110028F18Rik	NR_045470	0	0	0	0	0	0	0	1
1110032A03Rik	NM_023483	3	2	4	2	3	2	-0.91561	0.204789
1110032F04Rik	NM_001167996	0	1	0	1	0	1	4.4931	0.0523663
1110034G24Rik	NM_028637	8	6	10	5	9	5	-0.943187	0.0355554
1110036E04Rik	NR_040713	0	0	0	0	0	0	0	1
1110037F02Rik	NM_001081183	23	19	22	20	23	19	-0.423151	0.111018
1110038B12Rik	NR_027943	11	24	13	34	12	27	1.04246	0.000237698
1110038F14Rik	NM_054099	19	24	19	24	18	22	0.127285	0.632863
1110046J04Rik	NR_040707	2	2	2	2	2	1	-0.446727	0.600675
1110051M20Rik	NM_175123	2	2	3	2	2	3	-0.190755	0.801879
1110054M08Rik	NR_037954	16	12	14	10	13	11	-0.574209	0.0890965
1110057K04Rik	NM_172401	13	15	15	17	15	13	-0.128478	0.682634
1110058L19Rik	NM_026503	14	13	15	13	13	14	-0.263856	0.416551
1110059E24Rik	NM_025423	10	11	12	12	12	13	-0.111562	0.75022
1110059G10Rik	NM_025419	3	4	4	4	4	4	-0.0680743	0.909584
1110059M19Rik	NM_026841	0	0	0	0	0	0	0	1
1110065P20Rik	NM_001142727	6	9	8	12	6	11	0.481268	0.240939
1190002F15Rik	NR_037955	5	4	7	5	7	10	-0.193111	0.681088
1190002N15Rik	NM_001033145	18	19	17	18	17	18	-0.113232	0.69274
1190003K10Rik	NM_001195435	0	0	0	0	0	0	0	1
1190005I06Rik	NM_197988	0	1	0	0	0	1	3.93984	0.113103
1190007I07Rik	NM_001135567	4	11	4	12	4	11	1.29944	0.00463303
1200014J11Rik	NM_025818	11	11	11	10	10	11	-0.193547	0.596532
1300002E11Rik	NR_037958	14	12	18	12	13	14	-0.436667	0.176698
1300002K09Rik	NM_028788	0	0	0	0	0	0	0	1
1300017J02Rik	NM_027918	0	0	0	0	0	0	0	1
1500004A13Rik	NR_015498	5	5	5	4	6	5	-0.383733	0.46645
1500009C09Rik	NR_037697	0	0	0	0	0	0	0	1
1500009L16Rik	NM_001145198	0	0	0	0	0	0	0	1
1500011B03Rik	NR_027817	8	6	11	6	7	6	-0.720271	0.102011
1500011K16Rik	NR_015476	3	8	5	9	4	12	1.07102	0.0245865
1500012F01Rik	NM_001081005	28	34	39	39	38	38	-0.114231	0.582078
1500012K07Rik	NR_045812	1	1	1	0	1	1	-0.739534	0.549755
1500015A07Rik	NR_029432	2	4	2	4	2	3	0.669272	0.346041
1500015L24Rik	NR_045817	0	0	0	0	0	0	0	1
1500015O10Rik	NM_024283	0	0	0	0	0	0	0	1
1500017E21Rik	NR_033510	1	1	1	1	1	1	-0.186268	0.869205
1600002D24Rik	NR_040485	0	0	0	0	0	0	0	1
1600002H07Rik	NM_028056	4	4	5	4	4	5	-0.19239	0.733218
1600002K03Rik	NM_027207	8	13	10	14	7	15	0.552	0.129976
1600010M07Rik	NR_037959	0	0	0	0	0	0	0	1
1600012H06Rik	NM_001083882	7	9	9	9	5	6	-0.00146148	0.99731
1600014C10Rik	NM_028166	14	10	14	9	11	8	-0.721795	0.0464605
1600014C23Rik	NM_028164	0	0	0	0	0	0	0	1
1600014K23Rik	NM_028046	0	0	0	0	0	0	0	1
1600015I10Rik	NM_001081273	0	0	0	0	0	0	0	1
1600016N20Rik	NM_028050	2	1	2	1	2	1	-1.15784	0.227364
1600019K03Rik	NR_040481	0	0	0	0	0	0	0	1
1600020E01Rik	NR_037960	10	6	12	6	12	7	-1.02857	0.0115312
1600025M17Rik	NR_038168	0	0	0	0	0	0	0	1
1600029I14Rik	NR_028123	0	0	0	0	0	0	0	1
1600029O15Rik	NR_033522	2	2	2	2	2	2	-0.190235	0.816148
1700001C02Rik	NM_029285	0	0	0	0	0	0	0	1
1700001C19Rik	NM_029296	0	1	0	0	0	1	3.93984	0.113103
1700001D01Rik	NR_045475	0	0	0	0	0	0	0	1
1700001G11Rik	NR_038077	0	1	0	0	0	0	3.03091	0.262477
1700001G17Rik	NR_033199	1	1	2	1	1	1	-0.587094	0.578567
1700001J03Rik	NM_001008547	0	1	1	1	1	1	0.370817	0.765372
1700001J11Rik	NR_033613	0	1	0	0	0	0	3.03091	0.262477
1700001K19Rik	NM_025488	1	1	1	1	1	1	-0.186268	0.869205
1700001K23Rik	NR_036590	1	0	1	0	1	0	-4.67937	0.032517
1700001L05Rik	NR_027980	1	2	1	2	1	2	0.78134	0.41908
1700001L19Rik	NM_027035	0	0	0	0	0	0	0	1
1700001O22Rik	NM_198000	0	1	1	0	0	1	0.73707	0.640281
1700001P01Rik	NM_028156	0	0	0	0	0	0	0	1
1700003C15Rik	NR_045478	0	0	0	0	0	0	0	1
1700003D09Rik	NR_045477	0	0	0	0	0	0	0	1
1700003E16Rik	NM_027948	0	0	0	0	0	0	0	1
1700003F12Rik	NM_029305	0	0	0	0	0	0	0	1
1700003G13Rik	NR_040720	0	0	0	0	0	0	0	1
1700003G18Rik	NR_029433	0	0	0	0	0	0	0	1
1700003H04Rik	NR_015460	0	0	0	0	0	0	0	1
1700003L19Rik	NR_040507	0	0	0	0	0	0	0	1
1700003M02Rik	NM_027041	0	0	0	0	0	0	0	1
1700003M07Rik	NR_040648	1	0	1	1	0	1	-0.182419	0.893014
1700003P14Rik	NR_045982	0	0	0	0	0	0	0	1
1700006A11Rik	NM_027939	0	0	0	0	0	0	0	1
1700006E09Rik	NM_029287	0	0	0	0	0	0	0	1
1700006F04Rik	NR_045621	0	0	0	0	0	0	0	1
1700006H21Rik	NR_045900	0	0	0	0	0	0	0	1
1700007B14Rik	NM_001164235	0	0	0	0	0	0	0	1
1700007F19Rik	NR_040538	0	0	0	0	0	0	0	1
1700007G11Rik	NM_001024614	0	0	0	0	0	0	0	1
1700007J10Rik	NR_045476	14	12	13	9	16	11	-0.618653	0.0689647
1700007K09Rik	NM_027037	0	0	0	0	0	0	0	1
1700007K13Rik	NM_027040	0	0	0	0	0	0	0	1
1700007L15Rik	NR_045709	2	2	3	3	3	2	-0.380389	0.605161
1700007P06Rik	NR_040554	0	1	1	0	0	0	-0.171852	0.924211
1700008A04Rik	NM_027050	0	0	0	0	0	0	0	1
1700008F21Rik	NM_029292	0	0	0	0	0	0	0	1
1700008I05Rik	NM_027952	0	0	0	0	0	0	0	1
1700008J07Rik	NR_024331	2	2	2	2	2	2	-0.190235	0.816148
1700008K24Rik	NR_038141	0	0	0	0	0	0	0	1
1700008O03Rik	NM_027049	0	0	0	0	0	0	0	1
1700008P02Rik	NM_027048	0	0	0	0	0	0	0	1
1700009C05Rik	NR_046040	0	0	0	0	0	0	0	1
1700009J07Rik	NR_015547	0	0	0	0	0	0	0	1
1700009N14Rik	NM_001081095	0	0	0	0	0	0	0	1
1700009P17Rik	NM_001081275	3	2	3	1	3	1	-1.33426	0.101156
1700010B08Rik	NM_029308	0	0	0	0	0	0	0	1
1700010I02Rik	NR_040587	2	1	1	1	2	1	-0.900605	0.368812
1700010I14Rik	NM_025851	2	2	3	2	2	2	-0.408454	0.604225
1700010J16Rik	NR_040579	0	0	0	0	0	0	0	1
1700010K23Rik	NR_040512	0	0	0	0	0	0	0	1
1700011A15Rik	NM_025487	0	0	0	0	0	0	0	1
1700011B04Rik	NR_045616	0	0	0	0	0	0	0	1
1700011E24Rik	NM_029298	0	0	0	0	0	0	0	1
1700011H14Rik	NM_025956	0	0	0	0	0	0	0	1
1700011I03Rik	NM_029290	0	0	0	0	0	0	0	1
1700011L22Rik	NM_026315	0	0	0	0	0	0	0	1
1700012A03Rik	NM_029587	0	0	0	0	0	0	0	1
1700012B07Rik	NM_027038	0	0	0	0	0	0	0	1
1700012B09Rik	NM_029306	0	0	0	0	0	0	0	1
1700012D01Rik	NR_045171	1	1	1	1	1	1	-0.186268	0.869205
1700012D14Rik	NR_015573	1	1	1	1	1	1	-0.186268	0.869205
1700012I11Rik	NR_045140	0	0	0	0	0	0	0	1
1700012P22Rik	NM_027056	0	0	0	0	0	0	0	1
1700013D24Rik	NM_001177502	0	0	0	0	0	0	0	1
1700013F07Rik	NM_029314	0	0	0	0	0	0	0	1
1700013G24Rik	NM_027063	0	0	0	0	0	0	0	1
1700013H16Rik	NM_001200013	0	0	0	0	0	0	0	1
1700015E13Rik	NM_001039593	1	0	0	0	1	0	-4.12235	0.0808018
1700015F17Rik	NM_001200025	0	0	0	0	0	0	0	1
1700015G11Rik	NM_001195601	0	0	0	0	0	0	0	1
1700016C15Rik	NM_027077	1	0	0	0	0	0	-3.20284	0.216876
1700016D06Rik	NM_024271	1	0	0	0	0	0	-3.20284	0.216876
1700016G22Rik	NR_045891	0	0	0	0	0	0	0	1
1700016H13Rik	NM_001163550	0	0	0	0	0	0	0	1
1700016K19Rik	NM_198637	0	0	0	0	0	0	0	1
1700016L04Rik	NR_045824	0	0	0	0	0	0	0	1
1700016L21Rik	NR_040460	0	0	0	0	0	0	0	1
1700016P04Rik	NR_038149	0	0	0	0	0	0	0	1
1700017B05Rik	NM_028820	3	17	3	20	2	14	2.46023	8.79328e-08
1700017D01Rik	NM_027058	0	0	0	0	0	0	0	1
1700017G19Rik	NR_040445	0	0	0	0	0	0	0	1
1700017J07Rik	NR_040326	0	0	0	0	0	0	0	1
1700017N19Rik	NM_001081246	0	0	0	0	0	0	0	1
1700018A04Rik	NR_029439	0	0	0	0	0	0	0	1
1700018A14Rik	NM_001145259	1	0	1	1	1	1	-0.739569	0.549737
1700018B08Rik	NM_029597	0	0	0	0	0	0	0	1
1700018B24Rik	NR_003617	0	0	0	0	0	0	0	1
1700018C11Rik	NM_029324	0	0	0	0	0	0	0	1
1700018G05Rik	NR_045422	0	0	0	0	0	0	0	1
1700018L02Rik	NR_028360	7	5	6	5	4	5	-0.371789	0.466604
1700019A02Rik	NM_027070	0	0	0	0	0	0	0	1
1700019B03Rik	NM_029598	0	0	0	0	0	0	0	1
1700019B21Rik	NR_045442	0	0	0	0	0	0	0	1
1700019D03Rik	NM_144953	0	0	0	0	0	0	0	1
1700019E08Rik	NR_040497	0	0	0	0	0	0	0	1
1700019G17Rik	NM_029331	2	2	2	2	2	2	-0.190235	0.816148
1700019G24Rik	NR_040255	0	0	0	0	0	0	0	1
1700019L03Rik	NM_025619	0	1	0	1	0	1	4.4931	0.0523663
1700019M22Rik	NM_027076	0	0	0	0	0	0	0	1
1700019N19Rik	NM_026208	0	0	0	0	0	0	0	1
1700019O17Rik	NM_027966	0	0	0	0	0	0	0	1
1700020A23Rik	NM_001163483	0	1	1	1	0	1	1.29034	0.373005
1700020D05Rik	NM_023781	1	2	2	1	1	1	-0.188142	0.849344
1700020G17Rik	NR_045979	0	0	0	0	0	0	0	1
1700020I14Rik	NR_015473	35	39	30	39	25	36	0.146659	0.492734
1700020L24Rik	NM_025492	4	2	5	3	4	3	-0.88331	0.162766
1700020M21Rik	NR_040742	0	0	0	0	0	0	0	1
1700020N01Rik	NR_027968	0	0	0	0	0	0	0	1
1700020N18Rik	NR_026924	1	0	0	0	0	0	-3.20284	0.216876
1700021F05Rik	NM_026411	6	7	6	7	6	7	0.0278154	0.95231
1700021F07Rik	NM_028158	0	0	0	0	0	0	0	1
1700021K19Rik	NM_172615	9	8	9	8	7	8	-0.251825	0.544557
1700021N21Rik	NR_045800	0	0	0	0	0	0	0	1
1700022A21Rik	NR_003953	0	0	0	0	0	0	0	1
1700022A22Rik	NR_045509	0	0	0	0	0	0	0	1
1700022E09Rik	NR_040568	0	0	0	0	0	0	0	1
1700022H16Rik	NR_045488	0	0	0	0	0	0	0	1
1700022I11Rik	NM_026088	0	0	0	0	0	0	0	1
1700022P22Rik	NM_029336	0	0	0	0	0	0	0	1
1700023C21Rik	NR_045909	0	0	0	0	0	0	0	1
1700023E05Rik	NM_027970	0	0	0	0	0	0	0	1
1700023F02Rik	NR_038039	0	0	0	0	0	0	0	1
1700023F06Rik	NM_027082	0	0	0	0	0	0	0	1
1700023L04Rik	NR_040264	0	0	0	0	0	0	0	1
1700024B18Rik	NR_045479	0	0	0	0	0	0	0	1
1700024F13Rik	NR_045363	0	0	0	0	0	0	0	1
1700024G13Rik	NM_001034037	0	0	0	0	0	0	0	1
1700024P04Rik	NM_027064	0	0	0	0	0	0	0	1
1700024P16Rik	NM_001162980	0	0	0	0	0	0	0	1
1700025B11Rik	NR_040310	0	0	0	0	0	0	0	1
1700025C18Rik	NR_033448	0	0	0	0	0	0	0	1
1700025F22Rik	NM_027074	0	0	0	0	0	0	0	1
1700025F24Rik	NR_040578	0	0	0	0	0	0	0	1
1700025G04Rik	NM_197990	17	14	16	15	15	16	-0.286707	0.348736
1700025K24Rik	NR_045825	0	0	0	0	0	0	0	1
1700025M24Rik	NR_040687	0	0	0	0	0	0	0	1
1700025N23Rik	NR_040523	4	2	4	3	5	3	-0.883443	0.162703
1700026D08Rik	NM_029335	0	0	0	0	0	0	0	1
1700026D11Rik	NR_028286	0	0	0	0	0	0	0	1
1700026F02Rik	NR_045487	0	0	0	0	0	0	0	1
1700026L06Rik	NM_027283	10	4	14	4	11	6	-1.50688	0.000523194
1700027A15Rik	NR_038001	0	0	0	0	0	0	0	1
1700027F09Rik	NR_040681	0	0	1	0	1	0	-4.12228	0.0808069
1700027H10Rik	NR_040594	0	0	0	0	0	0	0	1
1700027I24Rik	NR_040741	0	0	0	0	0	0	0	1
1700027J07Rik	NR_040581	0	0	0	0	0	0	0	1
1700028B04Rik	NR_033605	0	0	0	0	0	0	0	1
1700028D13Rik	NR_045377	0	0	0	0	0	0	0	1
1700028E10Rik	NR_045699	1	1	1	1	1	1	-0.186268	0.869205
1700028I16Rik	NR_038042	0	0	0	0	0	0	0	1
1700028J19Rik	NR_029436	0	0	1	1	1	1	-0.182484	0.892978
1700028K03Rik	NM_175241	1	1	0	1	0	1	1.29027	0.37303
1700028M03Rik	NR_036591	0	0	0	0	0	0	0	1
1700028P14Rik	NM_026188	0	0	0	0	0	0	0	1
1700028P15Rik	NR_040509	0	0	0	0	0	0	0	1
1700029B22Rik	NR_040531	0	0	0	0	0	0	0	1
1700029F12Rik	NM_001080777	0	0	0	0	0	0	0	1
1700029H14Rik	NM_025601	0	0	0	0	0	0	0	1
1700029I15Rik	NM_183112	1	1	2	1	2	1	-0.900536	0.368848
1700029J03Rik	NR_040494	0	0	0	0	0	0	0	1
1700029J07Rik	NM_001033148	1	1	1	1	1	1	-0.186268	0.869205
1700029M20Rik	NR_027909	0	0	0	0	0	0	0	1
1700029N11Rik	NR_045489	0	0	0	0	0	0	0	1
1700029P11Rik	NM_025503	0	0	0	0	0	0	0	1
1700030A11Rik	NR_045457	0	0	0	0	0	0	0	1
1700030C10Rik	NR_015521	1	1	1	1	1	0	-0.739543	0.54975
1700030F04Rik	NR_045731	0	0	0	0	0	0	0	1
1700030J22Rik	NM_027103	0	0	0	0	0	0	0	1
1700030K09Rik	NM_028170	2	2	3	3	2	2	-0.190764	0.80187
1700030L20Rik	NR_040592	2	2	2	1	2	2	-0.446718	0.600682
1700030M09Rik	NR_045903	0	0	0	0	0	0	0	1
1700030N03Rik	NR_045304	0	0	0	0	0	0	0	1
1700030O20Rik	NR_045345	0	0	0	0	0	0	0	1
1700031A10Rik	NR_045439	0	0	0	0	0	0	0	1
1700031F05Rik	NM_028496	0	0	0	0	0	0	0	1
1700031M16Rik	NR_015496	0	0	0	0	0	0	0	1
1700031P21Rik	NR_045910	0	0	0	0	0	0	0	1
1700034E13Rik	NM_030097	0	0	0	0	0	0	0	1
1700034G24Rik	NR_045396	0	0	0	0	0	0	0	1
1700034H15Rik	NR_030669	0	1	0	1	0	1	4.4931	0.0523663
1700034J05Rik	NM_001164236	0	0	0	0	0	0	0	1
1700034K08Rik	NR_040756	0	0	0	0	0	0	0	1
1700034O15Rik	NM_029671	0	0	0	0	0	0	0	1
1700034P13Rik	NR_040462	11	7	8	8	9	6	-0.606242	0.146077
1700036G14Rik	NR_040542	0	0	0	0	0	0	0	1
1700037C18Rik	NM_028484	3	3	3	4	3	3	-0.0418128	0.949292
1700037H04Rik	NM_026091	16	24	18	26	14	26	0.467733	0.0848084
1700039E15Rik	NM_001033176	0	0	0	0	0	0	0	1
1700039E22Rik	NR_045315	0	0	0	0	0	0	0	1
1700040L02Rik	NM_028491	3	3	5	4	3	4	-0.191987	0.753685
1700041C23Rik	NR_033784	0	0	0	0	0	0	0	1
1700041M19Rik	NR_040573	0	0	0	0	0	0	0	1
1700042G07Rik	NM_001099295	0	0	0	0	0	0	0	1
1700042G15Rik	NR_038179	0	0	0	0	0	0	0	1
1700042O10Rik	NR_045178	0	0	0	0	0	0	0	1
1700044C05Rik	NR_045624	0	0	0	0	0	0	0	1
1700044K03Rik	NR_033785	0	0	0	0	0	0	0	1
1700045H11Rik	NR_040649	0	0	0	0	0	0	0	1
1700046C09Rik	NR_045918	0	0	0	0	0	0	0	1
1700047G03Rik	NR_040447	0	0	0	0	0	0	0	1
1700047L14Rik	NR_040691	0	0	0	0	0	0	0	1
1700047M11Rik	NR_015458	0	0	0	0	0	0	0	1
1700048M11Rik	NR_045300	2	1	2	2	2	1	-0.758925	0.398241
1700048O20Rik	NR_033553	1	1	1	1	1	1	-0.186268	0.869205
1700049E15Rik	NR_033636	0	0	0	0	0	0	0	1
1700049E22Rik	NR_040525	0	0	0	0	0	0	0	1
1700049L16Rik	NR_003644	0	0	0	0	0	0	0	1
1700051A21Rik	NR_045922	0	0	0	0	0	0	0	1
1700052I22Rik	NR_033786	0	0	0	0	0	0	0	1
1700052K11Rik	NR_027956	2	2	2	2	2	2	-0.190235	0.816148
1700052N19Rik	NM_024261	8	10	9	10	8	10	0.0683733	0.862358
1700054A03Rik	NR_045320	0	0	0	0	0	0	0	1
1700054K19Rik	NR_027865	0	0	0	0	0	0	0	1
1700054M17Rik	NR_045919	0	0	0	0	0	0	0	1
1700054O13Rik	NM_026096	0	0	0	0	0	0	0	1
1700055C04Rik	NR_040726	0	0	0	0	0	0	0	1
1700055N04Rik	NM_028545	0	0	0	0	0	0	0	1
1700056E22Rik	NM_028516	2	1	2	1	2	1	-1.15784	0.227364
1700057G04Rik	NM_001033184	0	0	0	0	0	0	0	1
1700057H15Rik	NR_040774	0	0	0	0	0	0	0	1
1700060C16Rik	NR_045732	0	0	0	0	0	0	0	1
1700060C20Rik	NR_036606	0	0	0	0	0	0	0	1
1700061F12Rik	NR_038180	0	0	0	0	0	0	0	1
1700061G19Rik	NM_030141	0	0	0	0	0	0	0	1
1700061I17Rik	NR_038029	0	0	0	0	0	0	0	1
1700063A18Rik	NR_040467	0	0	0	0	0	0	0	1
1700063D05Rik	NR_040392	2	4	2	3	2	3	0.533587	0.462553
1700063O14Rik	NR_045383	0	0	0	0	0	0	0	1
1700064J06Rik	NR_045348	0	0	0	0	0	0	0	1
1700064M15Rik	NR_045288	0	0	0	0	0	0	0	1
1700065D16Rik	NM_028533	0	0	0	0	1	0	-3.2029	0.216869
1700065I16Rik	NR_040315	0	0	0	0	0	0	0	1
1700065I17Rik	NM_026099	0	0	0	0	0	0	0	1
1700065J11Rik	NR_040526	0	0	0	0	0	0	0	1
1700065J18Rik	NR_040468	0	0	0	0	0	0	0	1
1700065O20Rik	NR_045386	0	0	0	0	0	0	0	1
1700066B17Rik	NR_040465	0	0	0	0	0	0	0	1
1700066B19Rik	NM_001033168	0	1	1	1	1	1	0.370817	0.765372
1700066M21Rik	NM_028546	4	3	4	3	4	3	-0.601817	0.337766
1700066N21Rik	NR_045924	0	0	0	0	0	0	0	1
1700066O22Rik	NR_015541	0	0	0	0	0	0	0	1
1700067G17Rik	NR_040471	0	0	0	0	0	0	0	1
1700067K01Rik	NM_183097	0	0	1	0	1	0	-4.12228	0.0808069
1700067P10Rik	NM_026625	0	0	0	0	0	0	0	1
1700069L16Rik	NR_033216	0	0	0	0	0	0	0	1
1700069P05Rik	NR_040527	0	0	0	0	0	0	0	1
1700071K01Rik	NM_001033765	0	0	0	0	0	0	0	1
1700071M16Rik	NR_045445	0	0	0	0	0	0	0	1
1700072B07Rik	NR_040727	0	0	0	0	0	0	0	1
1700072O05Rik	NR_045733	0	0	0	0	0	0	0	1
1700073E17Rik	NR_003625	0	0	0	0	0	0	0	1
1700074H08Rik	NR_045296	0	0	0	0	0	0	0	1
1700074P13Rik	NM_028550	0	0	0	0	0	0	0	1
1700080E11Rik	NM_028562	0	0	0	0	0	0	0	1
1700080N15Rik	NR_040500	0	0	0	0	0	0	0	1
1700080O16Rik	NM_028851	0	0	0	0	0	0	0	1
1700081H04Rik	NR_040693	0	0	0	0	0	0	0	1
1700084C01Rik	NM_001033185	0	0	0	0	0	0	0	1
1700084E18Rik	NR_028299	1	0	2	1	1	1	-1.1404	0.323932
1700084F23Rik	NR_045965	0	0	0	0	0	0	0	1
1700084J12Rik	NR_033608	1	1	1	1	1	1	-0.186268	0.869205
1700085C21Rik	NR_046045	0	0	0	0	0	0	0	1
1700086L19Rik	NR_030733	0	0	0	0	0	0	0	1
1700086O06Rik	NR_015475	0	1	0	1	0	1	4.4931	0.0523663
1700088E04Rik	NM_138581	12	11	12	9	12	9	-0.504282	0.165355
1700092C02Rik	NR_045467	0	0	0	0	0	0	0	1
1700092C10Rik	NR_045931	0	0	0	0	0	0	0	1
1700092E19Rik	NR_045933	0	0	0	0	0	0	0	1
1700092K14Rik	NR_045930	0	0	0	0	0	0	0	1
1700092M07Rik	NM_001177347	1	1	1	1	1	1	-0.186268	0.869205
1700093K21Rik	NM_026105	0	0	0	0	0	0	0	1
1700094D03Rik	NM_028567	4	3	4	2	4	3	-0.768979	0.233492
1700094J05Rik	NR_040580	3	3	4	4	3	3	-0.191822	0.764607
1700094M24Rik	NR_046049	0	0	0	0	0	0	0	1
1700095A21Rik	NR_045468	0	0	0	0	0	0	0	1
1700095B10Rik	NR_040675	0	0	0	0	0	0	0	1
1700096J18Rik	NR_027883	0	0	1	0	0	0	-3.20277	0.216884
1700096K18Rik	NR_027388	3	3	3	3	3	3	-0.191599	0.776182
1700097N02Rik	NR_045287	4	2	3	2	3	2	-0.915679	0.204755
1700100L14Rik	NR_045934	0	0	0	0	0	0	0	1
1700101E01Rik	NM_001166705	1	1	2	1	1	1	-0.587094	0.578567
1700101I11Rik	NR_045270	0	0	0	0	0	0	0	1
1700101O22Rik	NR_045045	0	0	0	0	0	0	0	1
1700102H20Rik	NR_045303	0	0	0	0	1	1	-0.172012	0.924149
1700102P08Rik	NM_053216	1	1	2	1	1	1	-0.587094	0.578567
1700105P06Rik	NR_045703	0	0	0	0	0	0	0	1
1700106J16Rik	NM_028859	0	0	0	0	0	0	0	1
1700108F19Rik	NR_015485	0	0	0	0	0	0	0	1
1700108J01Rik	NR_015532	0	0	0	0	0	0	0	1
1700109G14Rik	NR_033788	0	0	0	0	0	0	0	1
1700109G15Rik	NR_046197	0	0	0	0	0	0	0	1
1700109H08Rik	NM_029843	2	3	2	2	3	3	-0.00174872	0.998108
1700109I08Rik	NR_045936	0	0	0	0	0	0	0	1
1700110C19Rik	NR_045461	0	0	1	0	0	0	-3.20277	0.216884
1700110I01Rik	NR_038059	1	1	1	1	0	0	-0.182393	0.893028
1700110K17Rik	NR_040728	5	4	2	4	4	4	-0.0682115	0.909404
1700110M21Rik	NM_029680	0	0	0	0	0	0	0	1
1700111N16Rik	NR_033213	0	0	0	0	0	0	0	1
1700112E06Rik	NM_028275	3	3	4	3	3	4	-0.191813	0.764618
1700112H15Rik	NR_040472	0	0	0	0	0	0	0	1
1700113A16Rik	NR_045997	15	13	17	14	17	13	-0.4858	0.120496
1700113H08Rik	NM_029685	0	0	0	0	0	0	0	1
1700119H24Rik	NR_040536	0	0	0	0	0	0	0	1
1700120C14Rik	NR_045627	6	4	3	3	3	5	-0.192286	0.743104
1700120E14Rik	NR_045368	0	0	0	0	0	0	0	1
1700120G07Rik	NR_046050	0	0	0	0	0	0	0	1
1700120K04Rik	NR_027915	1	1	1	1	2	1	-0.587228	0.578483
1700121L16Rik	NR_045453	0	0	0	0	0	0	0	1
1700121N20Rik	NR_036593	0	0	0	0	0	0	0	1
1700122O11Rik	NM_029689	0	0	0	0	0	0	0	1
1700123I01Rik	NM_001165919	0	0	0	0	0	0	0	1
1700123L14Rik	NR_003643	0	0	0	0	0	0	0	1
1700123M08Rik	NR_040577	1	1	1	1	1	1	-0.186268	0.869205
1700123O12Rik	NR_045185	0	0	0	0	0	0	0	1
1700123O20Rik	NM_021437	16	18	20	17	16	18	-0.166281	0.565056
1700123O21Rik	NR_045799	0	0	0	0	0	0	0	1
1700125G02Rik	NR_040651	0	0	0	0	0	0	0	1
1700125G22Rik	NR_040548	0	0	0	0	0	0	0	1
1700125H03Rik	NR_038189	0	0	0	0	0	0	0	1
1700125H20Rik	NM_028589	0	0	0	0	0	0	0	1
1700126H18Rik	NR_040695	0	0	0	0	0	0	0	1
1700128A07Rik	NR_045938	0	0	0	0	0	0	0	1
1700128F08Rik	NR_033618	1	1	1	1	1	1	-0.186268	0.869205
1700129C05Rik	NM_026461	0	0	0	0	0	0	0	1
1700129L04Rik	NR_015482	0	0	0	0	0	0	0	1
1810006J02Rik	NR_040439	7	8	5	6	7	7	-0.0497773	0.913627
1810007C17Rik	NR_045472	0	0	0	0	0	0	0	1
1810007D17Rik	NR_038136	0	0	0	0	0	0	0	1
1810008I18Rik	NR_045301	0	0	0	0	0	0	0	1
1810009A15Rik	NM_025463	39	55	46	62	37	66	0.390478	0.0305098
1810010D01Rik	NR_033626	0	0	0	1	1	1	0.7369	0.640352
1810010H24Rik	NM_001163473	1	0	1	0	1	0	-4.67937	0.032517
1810011H11Rik	NM_001163616	0	0	0	0	0	0	0	1
1810011O10Rik	NM_026931	0	0	0	0	0	0	0	1
1810012K16Rik	NR_045473	0	0	0	1	0	0	3.03088	0.262482
1810013A23Rik	NR_045427	0	0	0	0	0	0	0	1
1810013L24Rik	NM_001081400	17	14	15	12	15	13	-0.462182	0.145995
1810014B01Rik	NR_015572	2	2	2	3	2	3	0.216569	0.777167
1810018F18Rik	NR_038140	0	0	0	0	0	0	0	1
1810019D21Rik	NR_040345	0	0	0	0	0	0	0	1
1810019J16Rik	NM_133707	1	0	1	0	0	0	-4.12222	0.0808117
1810020O05Rik	NR_045482	0	0	0	0	0	0	0	1
1810021B22Rik	NR_040417	1	1	1	0	1	0	-1.64846	0.248588
1810022K09Rik	NM_001099674	69	138	87	150	79	156	0.723184	5.32382e-08
1810024B03Rik	NM_198630	0	1	0	0	0	0	3.03091	0.262477
1810026B05Rik	NR_037569	9	6	9	5	12	6	-1.00808	0.0193453
1810026J23Rik	NM_178619	15	14	15	14	14	13	-0.295337	0.354985
1810030O07Rik	NM_175141	26	26	26	26	25	26	-0.175513	0.466669
1810032O08Rik	NR_027819	4	9	5	9	4	9	0.854106	0.0722081
1810033B17Rik	NM_026985	0	0	0	0	0	0	0	1
1810034E14Rik	NR_045798	5	2	8	2	6	2	-1.83331	0.00293067
1810037I17Rik	NM_024461	40	49	42	50	36	54	0.18035	0.339281
1810041L15Rik	NM_001163145	0	0	0	0	0	0	0	1
1810043G02Rik	NM_026431	3	3	4	3	3	3	-0.341608	0.602917
1810043H04Rik	NM_001110242	22	42	24	43	21	32	0.609132	0.00748335
1810044D09Rik	NR_038153	1	2	2	2	2	2	0.0670713	0.937493
1810046K07Rik	NM_027217	0	0	0	0	0	0	0	1
1810053B23Rik	NR_040491	0	0	0	0	0	0	0	1
1810055G02Rik	NM_028077	0	1	0	0	0	1	3.93984	0.113103
1810058I24Rik	NR_015608	37	41	46	46	33	38	-0.0859157	0.663982
1810062G17Rik	NM_028183	0	0	0	0	0	0	0	1
1810062O18Rik	NR_033571	1	1	1	1	1	1	-0.186268	0.869205
1810064F22Rik	NR_027981	0	0	0	0	1	1	-0.172012	0.924149
1810065E05Rik	NM_027239	0	0	0	0	0	0	0	1
2010001E11Rik	NM_001163503	0	0	0	1	0	1	3.9398	0.113106
2010003K11Rik	NM_027237	0	0	0	0	0	0	0	1
2010005H15Rik	NM_029733	1	1	1	1	0	1	0.370882	0.765334
2010009K17Rik	NR_040609	1	0	1	0	0	1	-1.09133	0.485144
2010010A06Rik	NR_045394	1	0	1	0	1	0	-4.67937	0.032517
2010012O05Rik	NM_025563	24	8	24	7	23	7	-1.87808	1.13501e-08
2010015L04Rik	NM_001166029	5	4	5	3	5	4	-0.635332	0.262272
2010016I18Rik	NR_033207	6	7	5	7	6	8	0.176319	0.7055
2010106C02Rik	NR_045435	0	0	0	0	0	0	0	1
2010106E10Rik	NM_001168590	0	0	0	0	0	0	0	1
2010107E04Rik	NM_027360	159	284	237	312	188	334	0.477894	2.50913e-06
2010107G12Rik	NM_001025573	0	0	0	0	0	0	0	1
2010107G23Rik	NM_027251	0	1	0	0	0	1	3.93984	0.113103
2010109A12Rik	NM_029363	0	1	1	0	0	0	-0.171852	0.924211
2010109I03Rik	NM_025929	2	1	1	2	2	2	-0.189515	0.831753
2010204K13Rik	NR_027925	0	4	1	4	1	4	2.32195	0.0102188
2010300C02Rik	NM_028096	2	1	1	1	1	1	-0.587163	0.578523
2010308F09Rik	NR_045430	0	0	0	0	0	0	0	1
2010310C07Rik	NR_045169	1	0	0	0	1	0	-4.12235	0.0808018
2010320M18Rik	NR_029440	4	5	4	5	4	4	0.0277384	0.960896
2200002D01Rik	NM_028179	2	1	1	1	2	1	-0.900605	0.368812
2200002J24Rik	NM_026961	0	0	0	0	0	0	0	1
2210010C04Rik	NM_023333	0	0	0	0	0	0	0	1
2210013O21Rik	NR_028432	11	6	11	7	9	8	-0.752302	0.0644026
2210015D19Rik	NR_015577	2	5	3	5	3	5	0.704059	0.252457
2210016F16Rik	NM_027335	11	15	13	16	10	15	0.241069	0.466458
2210016L21Rik	NM_028211	16	21	19	23	14	21	0.213019	0.446464
2210018M11Rik	NM_172280	16	12	16	13	15	13	-0.499509	0.118341
2210019I11Rik	NR_038157	0	0	0	0	0	0	0	1
2210039B01Rik	NR_044985	43	32	42	28	45	28	-0.756672	0.000276558
2210404O07Rik	NM_001099917	12	4	14	4	11	5	-1.6926	0.000103818
2210404O09Rik	NM_001256493	2	2	2	2	2	2	-0.190235	0.816148
2210407C18Rik	NM_144544	0	0	0	0	0	0	0	1
2210408F21Rik	NR_040258	0	1	0	1	0	2	4.89203	0.0251028
2210408I21Rik	NM_001081353	1	1	1	1	1	1	-0.186268	0.869205
2210409D07Rik	NR_045360	0	0	0	0	0	0	0	1
2210409E12Rik	NR_003492	0	0	0	0	0	0	0	1
2210414B05Rik	NR_040643	0	0	0	0	0	0	0	1
2210416O15Rik	NR_045499	0	0	1	0	0	0	-3.20277	0.216884
2210417A02Rik	NR_028285	0	0	0	0	0	0	0	1
2210420H20Rik	NR_045389	0	0	0	0	0	0	0	1
2300002M23Rik	NM_175148	0	0	0	0	0	0	0	1
2300003K06Rik	NM_001195383	0	0	0	0	0	0	0	1
2300005B03Rik	NM_001081961	0	0	0	0	0	0	0	1
2300009A05Rik	NM_027090	13	13	16	16	11	14	-0.0895328	0.78175
2310001H17Rik	NR_040268	13	6	14	6	9	5	-1.26965	0.0020669
2310001K24Rik	NR_028122	0	1	0	1	0	0	3.93983	0.113103
2310002D06Rik	NR_045490	0	0	0	0	0	0	0	1
2310002J15Rik	NM_026415	0	0	0	0	0	0	0	1
2310002L09Rik	NM_027104	0	0	0	0	0	0	0	1
2310003H01Rik	NM_027980	6	10	6	11	5	10	0.668568	0.120343
2310005A03Rik	NR_040634	0	0	0	0	0	0	0	1
2310005E17Rik	NR_045498	0	0	0	0	0	0	0	1
2310005G13Rik	NM_183281	0	0	0	0	0	0	0	1
2310007B03Rik	NM_001159940	0	0	0	0	0	0	0	1
2310007L24Rik	NM_029345	0	0	0	0	0	0	0	1
2310008N11Rik	NR_045904	0	0	0	0	0	0	0	1
2310009A05Rik	NR_040377	15	19	17	24	15	20	0.227763	0.423614
2310009B15Rik	NM_001081226	5	7	4	7	3	6	0.538103	0.300851
2310010J17Rik	NR_046007	4	5	8	5	8	5	-0.604843	0.217621
2310011J03Rik	NM_025521	24	31	26	32	21	28	0.163622	0.490771
2310014L17Rik	NM_029809	1	1	1	1	1	1	-0.186268	0.869205
2310015A10Rik	NR_033514	2	3	3	3	3	3	-0.0240775	0.972314
2310015B20Rik	NR_038041	0	0	0	0	0	0	0	1
2310015D24Rik	NR_037997	0	0	0	0	0	0	0	1
2310016D03Rik	NR_045491	0	0	0	0	0	0	0	1
2310020H05Rik	NR_045495	0	0	0	0	0	0	0	1
2310022A10Rik	NM_175107	10	14	11	14	9	13	0.255437	0.466209
2310022B05Rik	NM_175149	3	2	3	2	3	2	-0.765601	0.301508
2310030A07Rik	NR_040603	0	0	0	0	0	0	0	1
2310030G06Rik	NM_025865	0	0	0	0	0	0	0	1
2310033P09Rik	NM_024210	14	15	14	14	14	16	-0.0946021	0.764674
2310034G01Rik	NR_040418	0	1	0	1	0	1	4.4931	0.0523663
2310034O05Rik	NR_040679	0	0	0	0	0	0	0	1
2310035C23Rik	NM_173187	13	9	9	8	12	9	-0.579071	0.125727
2310036O22Rik	NM_026760	98	117	113	128	90	126	0.107875	0.408952
2310039H08Rik	NM_025966	8	13	7	14	7	15	0.735278	0.0506391
2310039L15Rik	NR_045337	15	12	14	12	18	14	-0.499818	0.118114
2310040G24Rik	NR_040292	0	0	0	0	0	0	0	1
2310042D19Rik	NM_172417	1	1	1	1	1	1	-0.186268	0.869205
2310042E22Rik	NM_025634	0	0	0	0	0	0	0	1
2310043L19Rik	NR_037994	0	0	0	0	0	0	0	1
2310043O21Rik	NR_045757	0	0	0	0	0	0	0	1
2310044G17Rik	NM_173735	23	14	21	14	21	14	-0.822443	0.00443881
2310045N01Rik	NM_001145552	42	39	47	47	42	46	-0.183249	0.335366
2310047M10Rik	NM_028005	11	8	12	9	9	8	-0.547839	0.15732
2310050C09Rik	NM_025621	0	0	0	0	0	0	0	1
2310057J18Rik	NM_026336	0	0	0	0	0	0	0	1
2310057M21Rik	NM_026655	4	7	5	7	4	6	0.423743	0.405963
2310061I04Rik	NM_001033630	13	19	15	17	11	17	0.247681	0.424064
2310061J03Rik	NR_027965	2	2	2	2	2	2	-0.190235	0.816148
2310061N02Rik	NM_027155	0	0	0	0	0	0	0	1
2310065F04Rik	NR_038055	0	0	0	0	0	0	0	1
2310067B10Rik	NM_028014	17	13	16	13	15	13	-0.492449	0.119485
2310068J16Rik	NR_028124	0	0	0	0	0	0	0	1
2310069B03Rik	NR_040520	0	0	0	0	0	0	0	1
2310069G16Rik	NR_040309	0	0	0	0	0	0	0	1
2310079G19Rik	NM_027173	0	0	0	0	0	0	0	1
2310081J21Rik	NR_045474	0	0	0	0	0	0	0	1
2410002F23Rik	NM_025880	17	38	22	42	21	41	0.816257	0.000435588
2410003L11Rik	NR_045496	1	1	0	0	1	0	-1.09144	0.485103
2410004B18Rik	NM_025555	17	17	19	17	16	16	-0.250193	0.393014
2410004I01Rik	NR_037963	0	0	0	0	0	0	0	1
2410004N09Rik	NR_038151	20	21	27	26	20	21	-0.172388	0.502351
2410004P03Rik	NM_001201333	1	0	1	0	1	0	-4.67937	0.032517
2410006H16Rik	NR_030738	93	57	114	67	105	60	-0.955766	1.0917e-10
2410007B07Rik	NR_040539	0	0	0	0	0	0	0	1
2410012E07Rik	NR_045939	3	1	2	2	3	2	-0.854665	0.282763
2410012M07Rik	NM_028033	0	0	0	0	0	0	0	1
2410015M20Rik	NM_153152	40	61	49	67	42	70	0.401357	0.0216934
2410016O06Rik	NM_023633	8	13	8	16	7	13	0.67154	0.0711179
2410017I17Rik	NR_033517	0	0	0	0	0	0	0	1
2410018L13Rik	NR_015504	2	1	2	1	2	1	-1.15784	0.227364
2410018M08Rik	NM_183088	12	16	13	18	10	15	0.290266	0.370198
2410021H03Rik	NR_045428	0	0	0	0	1	0	-3.2029	0.216869
2410076I21Rik	NM_028598	1	1	2	1	2	2	-0.501609	0.593138
2410088K16Rik	NR_040493	0	0	0	0	0	0	0	1
2410089E03Rik	NM_001162906	3	3	3	2	3	3	-0.358761	0.604574
2410114N07Rik	NR_040652	1	1	1	1	1	1	-0.186268	0.869205
2410124H12Rik	NM_029740	0	0	0	0	0	0	0	1
2410127L17Rik	NM_026120	9	16	9	18	9	18	0.748478	0.027906
2410131K14Rik	NM_001081236	5	5	6	6	4	5	-0.100313	0.846671
2410137M14Rik	NM_029747	0	0	0	0	0	0	0	1
2500004C02Rik	NR_040318	3	3	3	2	3	3	-0.358761	0.604574
2510002D24Rik	NM_001033164	18	20	20	19	18	19	-0.143351	0.606235
2510003E04Rik	NM_028197	7	7	8	6	7	7	-0.329767	0.461404
2510009E07Rik	NM_001001881	0	1	0	1	0	0	3.93983	0.113103
2510039O18Rik	NM_029841	59	54	57	57	44	46	-0.22099	0.207958
2510049J12Rik	NM_001101431	0	0	0	0	1	0	-3.2029	0.216869
2610001J05Rik	NR_024619	17	20	18	20	15	21	0.092407	0.743594
2610002J02Rik	NM_001190445	11	15	14	15	10	17	0.230398	0.481148
2610002M06Rik	NM_025921	6	5	5	6	5	6	-0.106107	0.833028
2610005L07Rik	NR_028428	7	8	7	7	6	7	-0.0564543	0.899765
2610008E11Rik	NM_001004362	7	4	8	4	7	5	-0.945909	0.0563416
2610015P09Rik	NM_027801	2	1	2	2	2	2	-0.446753	0.600654
2610016A17Rik	NR_045347	0	0	0	0	0	0	0	1
2610017I09Rik	NR_027826	0	0	0	0	0	0	0	1
2610018G03Rik	NM_133729	38	41	37	38	38	42	-0.0957715	0.632626
2610020C07Rik	NR_038156	1	1	1	1	2	1	-0.587228	0.578483
2610020H08Rik	NM_028129	6	10	6	8	6	8	0.334147	0.449945
2610028E06Rik	NR_015560	0	0	0	0	0	0	0	1
2610028H24Rik	NM_029816	0	0	0	0	0	0	0	1
2610034B18Rik	NM_027420	0	0	0	0	0	0	0	1
2610034M16Rik	NM_027001	0	0	0	0	0	0	0	1
2610035D17Rik	NR_015556	8	4	10	6	9	5	-1.03552	0.0230346
2610035F20Rik	NR_045046	0	0	0	0	0	0	0	1
2610037D02Rik	NR_040423	1	1	1	1	1	1	-0.186268	0.869205
2610044O15Rik8	NM_153780	8	11	8	11	8	12	0.306693	0.42789
2610100L16Rik	NR_033490	0	0	0	0	0	0	0	1
2610203C20Rik	NR_015483	0	0	0	0	0	0	0	1
2610203C22Rik	NR_015470	0	0	0	0	0	0	0	1
2610206C17Rik	NR_038175	1	1	1	1	1	1	-0.186268	0.869205
2610301B20Rik	NM_026005	3	3	3	3	3	3	-0.191599	0.776182
2610305D13Rik	NM_145078	0	0	0	0	0	0	0	1
2610306M01Rik	NR_028298	2	1	2	2	2	1	-0.758925	0.398241
2610307P16Rik	NR_045054	0	0	0	0	0	0	0	1
2610316D01Rik	NR_045172	0	0	0	0	0	0	0	1
2610318N02Rik	NM_183287	1	6	2	6	1	6	1.94347	0.00532572
2610507B11Rik	NM_001002004	35	47	36	46	34	45	0.199683	0.31335
2610507I01Rik	NR_037964	6	5	6	5	7	6	-0.439097	0.369538
2610524H06Rik	NM_181075	11	11	13	12	13	14	-0.193767	0.569978
2610528A11Rik	NM_001206684	0	0	0	0	0	0	0	1
2610528J11Rik	NM_025572	0	0	0	0	0	0	0	1
2700029M09Rik	NM_028299	21	36	24	34	22	39	0.506993	0.0283914
2700038G22Rik	NR_045042	0	3	3	3	3	7	0.907477	0.183892
2700046A07Rik	NR_037693	0	0	0	0	0	0	0	1
2700046G09Rik	NR_033198	0	0	0	0	0	0	0	1
2700049A03Rik	NM_029818	3	2	2	1	3	1	-1.1668	0.163662
2700050L05Rik	NM_178115	7	7	7	7	7	8	-0.12652	0.775105
2700054A10Rik	NR_045437	2	1	2	1	3	1	-1.3762	0.136393
2700060E02Rik	NM_026528	41	51	51	54	42	55	0.0616982	0.734249
2700062C07Rik	NM_026529	6	8	7	8	7	8	0.068236	0.876509
2700069I18Rik	NR_045905	0	0	0	0	0	0	0	1
2700070H01Rik	NR_046019	1	1	1	1	1	1	-0.186268	0.869205
2700073G19Rik	NM_001013372	1	1	1	1	1	1	-0.186268	0.869205
2700081O15Rik	NM_175381	0	0	0	0	0	0	0	1
2700086A05Rik	NR_015611	0	0	0	0	0	0	0	1
2700089E24Rik	NM_001163445	9	8	9	8	9	9	-0.303916	0.451781
2700089I24Rik	NR_045308	0	0	0	0	0	0	0	1
2700094K13Rik	NM_001033166	34	42	45	51	27	51	0.24815	0.20514
2700097O09Rik	NM_028314	1	2	1	4	2	3	0.954346	0.245403
2700099C18Rik	NR_024720	1	2	1	2	1	3	0.999039	0.28438
2810001G20Rik	NR_033780	12	9	18	10	14	12	-0.696955	0.0408482
2810002D19Rik	NR_027831	5	5	6	4	5	5	-0.383601	0.466602
2810004N23Rik	NM_025615	11	28	13	29	12	27	1.02555	0.000311038
2810006K23Rik	NM_001134717	12	11	12	9	12	10	-0.455608	0.206453
2810007J24Rik	NM_001199306	0	0	0	0	0	0	0	1
2810008D09Rik	NR_027059	22	32	23	32	17	30	0.405625	0.0956411
2810011L19Rik	NR_045047	0	0	0	0	0	0	0	1
2810013P06Rik	NR_045268	12	8	12	8	13	8	-0.815366	0.0307725
2810021J22Rik	NM_172403	4	3	4	3	4	3	-0.601817	0.337766
2810025M15Rik	NR_027984	2	4	4	4	2	5	0.499779	0.432206
2810029C07Rik	NR_045295	0	0	0	0	0	0	0	1
2810032G03Rik	NR_015579	0	0	0	0	0	0	0	1
2810047C21Rik1	NR_015598	1	1	1	1	1	1	-0.186268	0.869205
2810049E08Rik	NR_036594	0	0	0	0	0	0	0	1
2810055G20Rik	NR_015543	0	0	0	0	0	0	0	1
2810403A07Rik	NM_028814	25	29	28	28	24	30	-0.01804	0.938888
2810403D21Rik	NR_015493	1	1	1	1	1	1	-0.186268	0.869205
2810404M03Rik	NR_045497	0	0	0	0	0	0	0	1
2810405F15Rik	NR_033447	0	0	0	0	0	0	0	1
2810408A11Rik	NM_027419	1	1	1	1	1	1	-0.186268	0.869205
2810408I11Rik	NR_038009	1	2	0	3	1	3	1.74516	0.0794527
2810408M09Rik	NM_001007581	12	13	13	13	9	12	-0.0335664	0.922725
2810410L24Rik	NR_030682	0	0	0	0	0	0	0	1
2810417H13Rik	NM_026515	4	10	4	12	5	22	1.55556	0.000239369
2810428I15Rik	NM_025577	24	46	28	47	20	42	0.711975	0.00104008
2810429I04Rik	NR_015522	0	0	0	0	0	0	0	1
2810433D01Rik	NR_033474	0	0	0	0	0	0	0	1
2810442I21Rik	NR_015469	1	1	0	0	0	1	0.737	0.64031
2810442N19Rik	NR_040562	0	0	0	0	0	0	0	1
2810454H06Rik	NR_029441	1	1	1	1	1	1	-0.186268	0.869205
2810459M11Rik	NM_001144993	0	0	0	0	0	0	0	1
2810468N07Rik	NR_045176	2	1	2	1	2	1	-1.15784	0.227364
2810471M01Rik	NR_045906	0	1	1	0	0	0	-0.171852	0.924211
2810474O19Rik	NM_026054	28	24	24	23	27	24	-0.348091	0.155037
2900005J15Rik	NR_027851	1	1	0	1	1	1	0.370748	0.765413
2900008C10Rik	NR_045434	1	2	2	2	2	2	0.0670713	0.937493
2900009J06Rik	NR_045298	0	0	0	0	0	0	0	1
2900011O08Rik	NM_144518	0	0	0	0	0	0	0	1
2900026A02Rik	NM_172884	5	7	4	7	4	5	0.350204	0.497428
2900041M22Rik	NR_015489	1	1	1	1	1	1	-0.186268	0.869205
2900052N01Rik	NR_015605	0	0	0	0	0	0	0	1
2900055J20Rik	NR_045177	0	0	0	0	0	0	0	1
2900056M20Rik	NR_040269	3	3	2	3	3	3	-0.0241463	0.972236
2900057B20Rik	NR_045365	0	0	0	0	0	0	0	1
2900060B14Rik	NR_027901	3	0	3	0	1	0	-5.8691	0.00110211
2900076A07Rik	NR_045299	4	4	5	4	3	4	-0.192158	0.743266
2900079G21Rik	NR_033431	0	0	0	0	0	0	0	1
2900092C05Rik	NM_028434	0	0	0	0	0	0	0	1
2900092D14Rik	NR_027891	0	0	0	0	0	0	0	1
2900097C17Rik	NR_024329	49	64	40	60	41	60	0.30638	0.0847918
3000002C10Rik	NR_033215	9	21	9	24	9	24	1.1556	0.00029123
3010001F23Rik	NR_045451	0	0	0	0	0	0	0	1
3010026O09Rik	NM_026543	2	2	3	2	3	4	-0.191265	0.788549
3100003L05Rik	NR_045907	0	0	0	0	0	0	0	1
3110001I22Rik	NM_025653	4	4	5	3	4	4	-0.430598	0.463313
3110002H16Rik	NM_029623	23	22	25	20	22	21	-0.345577	0.181752
3110007F17Rik	NM_028426	1	1	1	1	1	1	-0.186268	0.869205
3110009E18Rik	NM_028439	10	10	10	12	11	15	0.0604928	0.865132
3110009F21Rik	NR_045466	0	0	0	0	0	0	0	1
3110015C05Rik	NR_045908	0	0	0	0	0	0	0	1
3110021A11Rik	NR_030776	0	0	0	0	0	0	0	1
3110021N24Rik	NM_001254730	0	0	0	0	0	0	0	1
3110035E14Rik	NM_178399	0	0	0	0	0	0	0	1
3110039I08Rik	NR_040725	0	0	0	0	0	0	0	1
3110039M20Rik	NR_026733	0	0	0	0	0	0	0	1
3110040N11Rik	NM_026077	12	14	15	13	12	14	-0.121669	0.711346
3110043O21Rik	NM_001081343	2	1	2	1	2	1	-1.15784	0.227364
3110045C21Rik	NR_040438	0	0	0	1	0	1	3.9398	0.113106
3110047P20Rik	NM_177006	0	0	0	0	0	0	0	1
3110052M02Rik	NM_001166497	5	8	4	6	5	8	0.454268	0.353416
3110056K07Rik	NR_045056	6	8	9	8	6	8	-0.00154111	0.997164
3110057O12Rik	NM_026622	3	2	3	2	3	2	-0.765601	0.301508
3110062M04Rik	NM_199145	4	4	3	3	2	3	-0.0417135	0.94941
3110070M22Rik	NR_027974	1	1	1	1	1	1	-0.186268	0.869205
3110079O15Rik	NM_028473	0	0	0	0	0	0	0	1
3110082I17Rik	NM_028469	1	9	2	12	1	11	2.76864	5.02141e-06
3110082J24Rik	NM_001256263	0	0	0	0	0	0	0	1
3110099E03Rik	NR_030712	0	0	0	0	0	0	0	1
3200001D21Rik	NR_045888	0	0	0	0	0	0	0	1
3300002I08Rik	NM_027017	4	1	3	2	3	2	-1.1722	0.119713
3300005D01Rik	NR_045081	0	1	0	0	0	0	3.03091	0.262477
3425401B19Rik	NM_001195097	0	0	0	0	0	0	0	1
3632451O06Rik	NM_026142	0	0	0	0	0	0	0	1
3632454L22Rik	NR_040283	1	1	1	1	1	1	-0.186268	0.869205
3830406C13Rik	NM_178141	8	10	9	11	8	11	0.161046	0.678445
3830408C21Rik	NR_015471	1	1	1	1	1	1	-0.186268	0.869205
3830417A13Rik	NM_027512	0	0	0	0	0	0	0	1
3930402G23Rik	NR_030715	0	0	0	0	0	0	0	1
4430402I18Rik	NM_198651	1	0	1	0	1	0	-4.67937	0.032517
4632415L05Rik	NR_027985	6	5	6	5	6	5	-0.453812	0.367447
4632427E13Rik	NR_015510	1	1	1	1	1	1	-0.186268	0.869205
4632428C04Rik	NR_033631	1	0	1	1	1	0	-1.64849	0.248578
4632428N05Rik	NM_028732	25	14	33	15	28	16	-1.12621	2.34054e-05
4632434I11Rik	NM_001080995	1	3	1	2	1	3	1.18818	0.189094
4732416N19Rik	NR_015615	1	1	1	1	1	1	-0.186268	0.869205
4732456N10Rik	NM_177717	0	0	0	0	0	0	0	1
4732471J01Rik	NR_015569	1	0	1	1	1	1	-0.739569	0.549737
4732490B19Rik	NR_040276	0	0	0	0	0	0	0	1
4732491K20Rik	NR_045290	0	0	0	0	0	0	0	1
4831440E17Rik	NR_030700	1	1	1	1	1	1	-0.186268	0.869205
4833403I15Rik	NM_029008	0	0	0	0	0	0	0	1
4833412C05Rik	NR_045954	0	0	0	0	0	0	0	1
4833417C18Rik	NR_045187	2	2	1	2	2	3	0.284702	0.730103
4833418N02Rik	NR_015506	1	1	1	1	2	1	-0.587228	0.578483
4833419F23Rik	NR_040328	1	1	1	1	1	1	-0.186268	0.869205
4833420G17Rik	NM_026127	22	16	23	15	24	17	-0.716451	0.00952424
4833422C13Rik	NR_015501	1	1	1	1	1	1	-0.186268	0.869205
4833423E24Rik	NM_001081664	0	0	0	0	0	0	0	1
4833424O15Rik	NM_029425	0	0	0	0	0	0	0	1
4833427F10Rik	NR_045459	0	0	0	1	1	0	-0.172021	0.924145
4833427G06Rik	NM_177702	0	0	0	0	0	0	0	1
4833428L15Rik	NR_040732	0	0	0	0	0	0	0	1
4833439L19Rik	NM_133797	10	11	9	13	7	11	0.23353	0.535341
4921501E09Rik	NM_001009544	0	0	0	0	0	0	0	1
4921504E06Rik	NM_027600	0	0	0	0	0	0	0	1
4921506M07Rik	NM_001037743	0	0	0	0	0	0	0	1
4921507L20Rik	NR_045827	1	1	1	1	1	1	-0.186268	0.869205
4921507P07Rik	NM_027564	0	0	1	0	1	0	-4.12228	0.0808069
4921508D12Rik	NR_045802	0	0	0	0	0	0	0	1
4921509C19Rik	NM_198655	0	0	0	0	0	0	0	1
4921509O07Rik	NR_045501	0	0	0	0	0	0	0	1
4921511C10Rik	NR_045502	0	0	0	0	0	0	0	1
4921511C20Rik	NR_003646	0	0	0	0	0	0	0	1
4921511H03Rik	NM_027603	0	0	0	0	0	0	0	1
4921511I17Rik	NR_045829	1	1	1	1	1	0	-0.739543	0.54975
4921513I03Rik	NR_038000	0	0	0	0	0	0	0	1
4921515E04Rik	NR_045711	1	1	1	1	1	1	-0.186268	0.869205
4921517D22Rik	NM_183290	0	0	0	0	0	0	0	1
4921524J17Rik	NM_025722	11	6	11	7	11	7	-0.912199	0.0243807
4921524L21Rik	NM_027598	0	0	0	0	0	0	0	1
4921525O09Rik	NR_045061	0	0	0	0	0	0	0	1
4921530D09Rik	NM_029859	0	0	0	0	0	0	0	1
4921530L21Rik	NM_025733	0	0	0	0	0	0	0	1
4921531C22Rik	NR_033782	2	2	2	2	2	2	-0.190235	0.816148
4921531P14Rik	NR_045361	0	0	0	0	0	0	0	1
4921533I20Rik	NR_033607	0	0	0	0	0	0	0	1
4921536K21Rik	NM_026150	0	0	0	0	0	0	0	1
4921539E11Rik	NM_001163494	0	0	0	0	0	0	0	1
4922501C03Rik	NM_199316	3	3	4	3	3	3	-0.341608	0.602917
4922501L14Rik	NM_175176	0	0	0	0	0	0	0	1
4922502D21Rik	NM_199034	0	0	0	0	0	0	0	1
4922502H24Rik	NR_046187	0	0	0	0	0	0	0	1
4922502N22Rik	NR_045149	0	0	0	0	0	0	0	1
4922505E12Rik	NM_001033547	0	0	0	0	0	0	0	1
4930401C15Rik	NR_045349	0	0	0	0	0	0	0	1
4930401O10Rik	NR_045942	0	0	0	0	0	0	0	1
4930401O12Rik	NR_045957	0	0	0	0	0	0	0	1
4930402F06Rik	NM_001080709	0	0	0	0	0	0	0	1
4930402F11Rik	NR_045940	0	0	0	0	0	0	0	1
4930402H24Rik	NM_029432	4	4	4	3	4	3	-0.451996	0.4605
4930404A05Rik	NR_040495	0	0	0	0	0	0	0	1
4930404A10Rik	NM_029105	0	0	0	0	0	0	0	1
4930404H11Rik	NR_045941	0	0	0	0	0	0	0	1
4930404I05Rik	NR_028368	1	1	1	1	2	1	-0.587228	0.578483
4930404N11Rik	NM_001014836	1	3	2	3	2	3	0.641073	0.410133
4930405A10Rik	NR_046307	0	0	0	0	0	0	0	1
4930405A21Rik	NR_040505	0	1	0	1	0	1	4.4931	0.0523663
4930405D11Rik	NR_045956	0	0	0	0	0	0	0	1
4930405J17Rik	NR_045350	0	0	0	0	0	0	0	1
4930406D18Rik	NR_040543	0	0	0	0	0	0	0	1
4930407I10Rik	NM_001166475	0	0	0	0	0	0	0	1
4930412B13Rik	NR_040631	0	0	0	0	0	0	0	1
4930412C18Rik	NR_030693	0	0	0	0	0	0	0	1
4930412O13Rik	NR_024257	0	0	0	0	0	0	0	1
4930413E15Rik	NR_040694	0	0	0	0	0	0	0	1
4930413F20Rik	NR_045883	0	0	0	0	0	0	0	1
4930413G21Rik	NR_045614	9	9	8	11	9	8	-0.087158	0.82621
4930413M19Rik	NR_045759	0	0	0	0	0	0	0	1
4930414L22Rik	NR_046011	5	10	5	12	4	10	0.992071	0.0268597
4930414N06Rik	NR_040294	3	2	3	3	4	3	-0.508939	0.450916
4930415F15Rik	NM_028669	0	0	0	0	0	0	0	1
4930415L06Rik	NM_001033880	0	0	0	0	0	0	0	1
4930415O20Rik	NM_001201322	0	0	0	0	0	0	0	1
4930417O13Rik	NR_015527	1	2	1	3	1	3	1.18814	0.189107
4930417O22Rik	NR_045806	0	0	0	0	0	0	0	1
4930419G24Rik	NR_040595	0	0	0	0	0	0	0	1
4930422G04Rik	NM_197997	1	2	1	3	1	4	1.35532	0.123629
4930423M02Rik	NR_038183	0	0	0	0	0	0	0	1
4930425K10Rik	NR_038182	0	0	0	0	0	0	0	1
4930425O10Rik	NR_040545	0	0	0	0	0	0	0	1
4930426L09Rik	NR_024323	1	1	1	1	1	1	-0.186268	0.869205
4930427A07Rik	NM_134041	4	5	4	6	4	8	0.464528	0.377557
4930428D18Rik	NM_001033799	0	0	0	0	0	0	0	1
4930428E07Rik	NR_045943	0	0	0	0	0	0	0	1
4930428G15Rik	NR_040730	0	0	0	0	0	0	0	1
4930428O21Rik	NR_045871	1	1	1	1	1	1	-0.186268	0.869205
4930429B21Rik	NR_027966	1	1	1	1	0	1	0.370882	0.765334
4930429D17Rik	NR_040699	0	0	0	0	0	0	0	1
4930429F11Rik	NR_033463	0	0	0	0	0	0	0	1
4930429F24Rik	NR_040734	0	0	0	0	0	0	0	1
4930430A15Rik	NM_026248	0	0	0	0	0	0	0	1
4930430D24Rik	NM_001034856	0	0	0	0	0	0	0	1
4930430F08Rik	NM_175128	2	2	3	2	3	2	-0.598079	0.432944
4930430F21Rik	NR_045186	0	0	0	0	0	0	0	1
4930430J02Rik	NR_040729	0	0	0	0	0	0	0	1
4930431P03Rik	NR_045059	2	4	1	3	2	3	0.790825	0.29768
4930432J09Rik	NR_045953	0	0	0	0	0	0	0	1
4930432K09Rik	NM_001163551	0	0	0	0	0	0	0	1
4930432K21Rik	NM_029045	0	0	1	1	0	1	0.737035	0.640296
4930432M17Rik	NM_001033814	0	0	0	0	0	0	0	1
4930433B08Rik	NR_040544	0	0	0	0	0	0	0	1
4930433I11Rik	NM_207248	0	0	0	0	0	0	0	1
4930433N12Rik	NR_027988	0	0	0	0	0	0	0	1
4930434J06Rik	NR_046274	0	0	0	0	0	0	0	1
4930435E12Rik	NM_029042	0	0	0	0	0	0	0	1
4930438E09Rik	NR_045961	0	0	0	0	0	0	0	1
4930440C22Rik	NR_040473	0	0	0	0	0	0	0	1
4930441J16Rik	NR_040501	0	0	0	0	0	0	0	1
4930442J19Rik	NR_040747	0	0	0	0	0	0	0	1
4930442L01Rik	NR_015596	0	0	0	0	0	0	0	1
4930443O20Rik	NR_040504	0	0	0	0	0	0	0	1
4930444F02Rik	NR_038034	0	0	0	0	0	0	0	1
4930444G20Rik	NM_053264	0	0	0	0	0	0	0	1
4930444M15Rik	NR_045660	0	0	0	0	0	0	0	1
4930444P10Rik	NM_001243238	0	0	0	0	0	0	0	1
4930447A16Rik	NM_029113	0	0	0	0	0	0	0	1
4930447C04Rik	NM_029444	0	0	0	0	0	0	0	1
4930447J18Rik	NR_045959	0	0	0	0	0	0	0	1
4930447K03Rik	NR_046184	0	0	0	0	0	0	0	1
4930447N08Rik	NR_045168	0	0	0	0	0	0	0	1
4930448C13Rik	NR_045960	0	0	0	0	0	0	0	1
4930448F12Rik	NR_046032	0	0	0	0	0	0	0	1
4930448H16Rik	NR_040700	0	0	0	0	0	0	0	1
4930448I06Rik	NR_040475	0	0	0	0	0	0	0	1
4930448I18Rik	NR_040696	0	0	0	0	0	0	0	1
4930448K20Rik	NR_004448	0	0	0	0	0	0	0	1
4930449E01Rik	NR_045921	0	0	0	0	0	0	0	1
4930449E18Rik	NR_045319	0	0	0	0	0	0	0	1
4930451C15Rik	NM_001145435	1	0	1	0	0	0	-4.12222	0.0808117
4930451I11Rik	NM_183131	0	0	0	0	0	0	0	1
4930452A19Rik	NR_045433	0	0	0	0	0	0	0	1
4930452B06Rik	NM_028934	0	0	0	0	0	0	0	1
4930452G13Rik	NR_045060	0	0	0	0	0	0	0	1
4930452N14Rik	NR_040629	0	0	0	0	0	0	0	1
4930453H23Rik	NM_001252013	0	0	0	0	0	0	0	1
4930453N24Rik	NM_026273	45	37	51	36	39	33	-0.542135	0.00620322
4930455B14Rik	NR_045968	0	0	0	0	0	0	0	1
4930455C13Rik	NR_045352	5	6	6	5	6	6	-0.192893	0.697247
4930455D15Rik	NR_045381	0	0	0	0	0	0	0	1
4930455F16Rik	NR_040570	0	0	0	0	0	0	0	1
4930455H04Rik	NR_040596	0	0	0	0	0	0	0	1
4930455J16Rik	NR_045469	0	0	0	0	0	0	0	1
4930456L15Rik	NR_045887	0	0	0	0	0	0	0	1
4930459L07Rik	NR_046190	0	0	0	0	0	0	0	1
4930461G14Rik	NR_040736	0	0	0	0	0	0	0	1
4930465K10Rik	NR_027978	0	0	0	0	0	0	0	1
4930465M20Rik	NR_045973	0	0	0	0	0	0	0	1
4930467D21Rik	NR_045981	0	0	0	0	0	0	0	1
4930467E23Rik	NM_001039553	0	0	0	0	0	0	0	1
4930467K11Rik	NR_045353	0	0	0	0	0	0	0	1
4930468A15Rik	NM_001201395	0	0	0	0	0	0	0	1
4930469G21Rik	NM_001195189	0	0	0	0	0	0	0	1
4930470H14Rik	NR_045764	30	20	25	19	29	20	-0.703095	0.00520516
4930470P17Rik	NR_027825	0	0	0	0	0	0	0	1
4930471C04Rik	NR_046192	0	0	0	0	0	0	0	1
4930471G03Rik	NR_015571	0	0	0	0	0	0	0	1
4930471M09Rik	NR_045980	0	0	0	0	0	0	0	1
4930473A02Rik	NR_040348	3	2	3	3	3	2	-0.54791	0.44337
4930473O22Rik	NR_045356	0	0	0	0	0	0	0	1
4930474G06Rik	NR_045398	0	0	0	0	0	0	0	1
4930474H20Rik	NR_045712	0	0	0	0	0	0	0	1
4930474M22Rik	NR_027986	0	0	0	0	0	0	0	1
4930474N05Rik	NM_175008	0	0	0	0	0	0	0	1
4930474N09Rik	NR_038130	0	0	0	0	0	0	0	1
4930478L05Rik	NR_040569	0	0	0	0	0	0	0	1
4930478P22Rik	NR_046060	0	0	0	0	0	0	0	1
4930479D17Rik	NR_046277	0	0	0	0	0	0	0	1
4930480E11Rik	NM_001177966	0	0	0	0	0	0	0	1
4930480G23Rik	NR_040768	0	0	0	0	0	0	0	1
4930480K15Rik	NR_045463	0	0	0	0	0	0	0	1
4930480M12Rik	NR_046278	0	0	0	0	0	0	0	1
4930481A15Rik	NR_027938	3	1	4	1	5	2	-1.74456	0.0214242
4930483J18Rik	NR_015603	0	0	0	0	0	0	0	1
4930483K19Rik	NR_045354	1	2	1	2	1	3	0.999039	0.28438
4930483O08Rik	NR_046279	0	0	0	0	0	0	0	1
4930485B16Rik	NR_040653	0	0	0	0	0	0	0	1
4930486F22Rik	NR_038024	0	0	0	0	0	0	0	1
4930486I03Rik	NR_045734	0	0	0	0	0	0	0	1
4930486L24Rik	NM_178098	11	12	16	14	13	15	-0.15814	0.628425
4930487D11Rik	NR_046191	0	0	0	0	0	0	0	1
4930487H11Rik	NR_040601	0	0	0	0	0	0	0	1
4930488B22Rik	NR_040627	0	0	0	0	0	0	0	1
4930488L21Rik	NR_026888	0	0	0	0	0	0	0	1
4930500F04Rik	NR_045758	0	0	0	0	0	0	0	1
4930500J02Rik	NR_040323	0	0	0	0	0	0	0	1
4930500L23Rik	NR_040701	0	0	0	0	0	0	0	1
4930502A04Rik	NR_040737	0	0	0	0	0	0	0	1
4930502E09Rik	NR_046281	0	0	0	0	0	0	0	1
4930502E18Rik	NM_029142	0	0	0	0	0	0	0	1
4930503B20Rik	NM_029144	1	0	1	0	1	0	-4.67937	0.032517
4930503E24Rik	NR_028310	0	0	0	0	0	0	0	1
4930503H13Rik	NR_033598	0	0	0	0	0	0	0	1
4930503L19Rik	NM_172967	9	17	8	17	7	19	0.945098	0.00674661
4930503O07Rik	NR_040477	0	0	0	0	0	0	0	1
4930504O13Rik	NM_207527	0	0	0	0	0	0	0	1
4930505A04Rik	NM_001100394	0	0	0	0	0	0	0	1
4930505G20Rik	NR_045761	0	0	0	0	0	0	0	1
4930506M07Rik	NM_175172	0	0	0	0	0	0	0	1
4930507D05Rik	NR_027926	1	1	1	1	1	1	-0.186268	0.869205
4930509E16Rik	NR_045735	0	1	0	1	0	1	4.4931	0.0523663
4930509J09Rik	NR_040547	0	0	0	0	0	0	0	1
4930509K18Rik	NR_040663	0	0	0	0	0	0	0	1
4930511A02Rik	NR_045966	0	0	0	0	0	0	0	1
4930511E03Rik	NR_040761	0	0	0	0	0	0	0	1
4930511M06Rik	NR_027944	12	9	10	8	14	9	-0.661312	0.0761878
4930512B01Rik	NR_033573	0	0	0	0	0	0	0	1
4930513D17Rik	NR_045416	0	0	0	0	0	0	0	1
4930513N10Rik	NR_015574	1	2	1	2	1	1	0.524848	0.602658
4930513O06Rik	NM_029174	0	0	0	0	0	0	0	1
4930515B02Rik	NR_040654	1	0	0	0	0	0	-3.20284	0.216876
4930515G01Rik	NR_027872	1	1	1	1	1	1	-0.186268	0.869205
4930515G16Rik	NR_003100	0	0	0	0	0	0	0	1
4930515L03Rik	NR_040632	0	0	0	0	0	0	0	1
4930515L19Rik	NR_045440	0	0	0	0	0	0	0	1
4930517E11Rik	NR_040611	0	0	0	0	0	0	0	1
4930518P08Rik	NR_045364	0	0	0	0	0	0	0	1
4930519D14Rik	NR_045975	0	0	0	0	0	0	0	1
4930519F09Rik	NR_033601	2	2	3	2	3	2	-0.598079	0.432944
4930519F16Rik	NM_029170	0	0	0	0	0	0	0	1
4930519F24Rik	NR_040763	0	0	0	0	0	0	0	1
4930519G04Rik	NM_026263	3	2	2	2	3	2	-0.598148	0.432892
4930519H02Rik	NR_045974	0	0	0	0	0	0	0	1
4930520O04Rik	NR_040384	1	1	1	1	1	2	0.212659	0.841075
4930520P13Rik	NR_036596	0	0	0	0	0	0	0	1
4930521E06Rik	NR_040602	0	0	0	0	0	0	0	1
4930522H14Rik	NM_001199090	0	0	0	0	0	0	0	1
4930522O17Rik	NR_040665	0	0	0	0	0	0	0	1
4930523C07Rik	NM_001162896	16	8	20	9	18	9	-1.24433	0.000231297
4930523O13Rik	NR_040451	0	0	0	0	0	0	0	1
4930524B15Rik	NM_026262	0	0	0	0	0	0	0	1
4930524C18Rik	NR_045661	0	0	0	0	0	0	0	1
4930524N10Rik	NM_001256259	0	0	0	0	0	0	0	1
4930524O05Rik	NR_045316	0	0	0	0	0	0	0	1
4930524O08Rik	NR_040735	0	0	0	0	0	0	0	1
4930525D18Rik	NR_040738	0	0	0	0	0	0	0	1
4930525G20Rik	NR_045194	0	0	0	0	0	0	0	1
4930526D03Rik	NM_199023	0	0	0	0	0	0	0	1
4930526I15Rik	NR_015516	0	0	0	0	0	0	0	1
4930526L06Rik	NR_045317	1	1	1	0	1	1	-0.739534	0.549755
4930527F14Rik	NR_045809	0	0	0	0	0	0	0	1
4930527G23Rik	NR_045395	0	0	0	0	0	0	0	1
4930528A17Rik	NR_028384	0	0	0	0	0	0	0	1
4930528D03Rik	NR_045977	1	1	1	1	1	1	-0.186268	0.869205
4930528P14Rik	NR_040516	0	0	0	0	0	0	0	1
4930529C04Rik	NR_033593	1	2	2	2	2	2	0.0670713	0.937493
4930529K09Rik	NR_040457	0	0	0	0	0	0	0	1
4930529L06Rik	NR_040537	0	0	0	0	0	0	0	1
4930529M08Rik	NM_175280	0	0	0	0	0	0	0	1
4930533B01Rik	NR_040614	0	0	0	0	0	0	0	1
4930533P14Rik	NR_040478	0	0	0	0	0	0	0	1
4930538K18Rik	NM_029198	0	0	1	0	0	0	-3.20277	0.216884
4930539C22Rik	NR_040600	0	0	0	0	0	0	0	1
4930539E08Rik	NM_172450	1	1	1	1	1	1	-0.186268	0.869205
4930539J05Rik	NR_030689	11	13	11	15	6	10	0.245496	0.498741
4930539M17Rik	NR_040597	0	0	0	0	0	0	0	1
4930539N22Rik	NR_040598	0	0	0	0	0	0	0	1
4930540M03Rik	NR_040746	0	0	0	0	0	0	0	1
4930542C21Rik	NR_040565	0	0	0	0	0	0	0	1
4930542D17Rik	NR_040566	0	0	0	0	0	0	0	1
4930543E12Rik	NR_045978	0	0	0	0	0	0	0	1
4930544D05Rik	NM_001145537	7	2	9	3	9	4	-1.6532	0.00159517
4930544G11Rik	NM_001161773	0	0	0	0	0	0	0	1
4930544M13Rik	NR_045976	0	0	0	0	0	0	0	1
4930545E07Rik	NR_045374	0	0	0	0	0	0	0	1
4930545H06Rik	NR_045357	0	0	0	0	0	0	0	1
4930545L23Rik	NR_040517	0	0	0	0	0	0	0	1
4930546C10Rik	NR_038051	0	0	0	0	0	0	0	1
4930546K05Rik	NR_040754	0	0	0	0	0	0	0	1
4930547C10Rik	NM_026652	0	0	0	0	0	0	0	1
4930547E08Rik	NR_040514	0	0	0	0	0	0	0	1
4930547E14Rik	NR_040564	0	0	0	0	0	0	0	1
4930548G14Rik	NR_045811	0	0	0	0	0	0	0	1
4930548H24Rik	NM_026296	0	0	0	0	1	0	-3.2029	0.216869
4930548J01Rik	NR_045462	0	0	0	0	0	0	0	1
4930548K13Rik	NR_040656	0	0	0	0	0	0	0	1
4930549C01Rik	NM_026300	0	0	0	0	0	0	0	1
4930549G23Rik	NR_045376	6	7	6	8	6	8	0.158213	0.728182
4930550C14Rik	NM_029247	0	0	0	0	0	0	0	1
4930550L24Rik	NM_023774	0	0	0	0	0	0	0	1
4930552N02Rik	NR_040661	0	0	0	0	0	0	0	1
4930552P12Rik	NR_045318	0	0	0	0	0	0	0	1
4930553E22Rik	NR_040567	0	0	0	0	0	0	0	1
4930554C24Rik	NR_040739	0	0	0	0	0	0	0	1
4930555B11Rik	NR_040633	0	0	0	0	0	0	0	1
4930556C24Rik	NR_040506	0	0	0	0	0	0	0	1
4930556G01Rik	NR_040655	0	0	0	0	0	0	0	1
4930556J02Rik	NR_045714	0	0	0	0	0	0	0	1
4930556M19Rik	NR_045065	1	0	1	1	1	1	-0.739569	0.549737
4930556N09Rik	NR_045358	0	0	0	0	0	0	0	1
4930557A04Rik	NM_029229	0	0	0	0	0	0	0	1
4930557J02Rik	NR_040703	0	0	0	0	0	0	0	1
4930558C23Rik	NR_015490	0	0	0	0	0	0	0	1
4930558G05Rik	NR_045441	0	0	0	0	0	0	0	1
4930558J18Rik	NR_037999	0	0	0	0	0	0	0	1
4930558K02Rik	NM_001204905	0	0	0	0	0	0	0	1
4930562C15Rik	NM_001252142	7	5	7	4	7	5	-0.773396	0.116471
4930562F07Rik	NR_038030	13	6	14	6	13	7	-1.26221	0.00125627
4930563D23Rik	NM_029252	0	0	0	0	0	0	0	1
4930563E18Rik	NR_045379	0	0	0	0	0	0	0	1
4930563E22Rik	NM_001163728	0	0	0	1	0	1	3.9398	0.113106
4930563F08Rik	NR_040704	0	0	0	0	0	0	0	1
4930563M20Rik	NR_046193	0	0	0	0	0	0	0	1
4930564B18Rik	NM_029230	0	0	0	0	0	0	0	1
4930564D02Rik	NM_029228	0	0	0	0	0	0	0	1
4930565D16Rik	NR_040752	0	0	0	0	0	0	0	1
4930565N06Rik	NR_040476	2	1	1	1	2	1	-0.900605	0.368812
4930567H12Rik	NR_015535	0	0	0	0	0	0	0	1
4930567H17Rik	NM_001033807	0	0	0	0	0	0	0	1
4930567J20Rik	NR_040576	0	0	0	0	0	0	0	1
4930567K20Rik	NR_046010	0	0	0	0	0	0	0	1
4930568D16Rik	NM_029463	0	0	0	0	0	0	0	1
4930568E12Rik	NR_040755	0	0	0	0	0	0	0	1
4930568G15Rik	NR_040480	0	0	0	0	0	0	0	1
4930570G19Rik	NR_040398	0	0	0	0	0	0	0	1
4930571K23Rik	NM_001145759	0	0	0	0	0	0	0	1
4930572K03Rik	NR_045371	0	0	0	0	0	0	0	1
4930572O13Rik	NR_045718	0	0	0	0	0	0	0	1
4930573O16Rik	NR_040620	0	0	0	0	0	0	0	1
4930578C19Rik	NM_175228	0	0	0	0	0	0	0	1
4930578E11Rik	NR_045391	1	1	0	0	1	1	-0.182518	0.892959
4930578I06Rik	NM_026359	0	0	0	0	0	0	0	1
4930578M01Rik	NR_045991	0	0	0	0	0	0	0	1
4930578N18Rik	NR_040575	0	0	0	0	0	0	0	1
4930579F01Rik	NM_001163385	0	0	0	0	0	0	0	1
4930579G18Rik	NR_038053	5	5	5	6	6	5	-0.192896	0.705572
4930579G24Rik	NM_029482	5	7	5	8	6	8	0.326864	0.485546
4930579K19Rik	NR_029444	1	0	1	0	1	0	-4.67937	0.032517
4930581F22Rik	NR_029475	11	8	13	8	13	8	-0.815299	0.0307862
4930583K01Rik	NR_027879	0	0	0	0	0	0	0	1
4930583P06Rik	NR_040612	0	0	0	0	0	0	0	1
4930584F24Rik	NR_029445	0	0	0	0	0	0	0	1
4930590J08Rik	NM_198668	0	0	0	0	0	0	0	1
4930590L20Rik	NR_040604	0	0	0	0	0	0	0	1
4930591A17Rik	NM_026596	0	0	0	0	0	0	0	1
4930592A05Rik	NR_045070	1	0	1	0	1	0	-4.67937	0.032517
4930592I03Rik	NR_033307	0	0	0	0	0	0	0	1
4930593A02Rik	NR_045167	0	0	0	0	0	0	0	1
4930593C16Rik	NR_040753	0	0	0	0	0	0	0	1
4930594C11Rik	NR_024017	1	1	1	1	1	1	-0.186268	0.869205
4930595M18Rik	NM_173435	0	0	0	0	0	0	0	1
4930596D02Rik	NM_001033766	0	0	0	0	0	0	0	1
4930597G03Rik	NR_045736	0	0	0	0	0	0	0	1
4930598F16Rik	NR_040479	0	0	0	0	0	0	0	1
4930599N23Rik	NR_045813	0	0	0	0	0	0	0	1
4931402G19Rik	NR_040608	3	1	2	2	3	1	-1.16684	0.16365
4931403E22Rik	NR_045306	1	1	1	1	2	1	-0.587228	0.578483
4931403G20Rik	NR_038173	0	0	0	0	0	0	0	1
4931406B18Rik	NM_028737	0	0	0	0	0	0	0	1
4931406C07Rik	NM_001199484	2	1	1	1	1	1	-0.587163	0.578523
4931406H21Rik	NR_033492	0	0	0	0	0	0	0	1
4931406P16Rik	NM_172741	11	9	11	9	10	8	-0.491673	0.200223
4931408C20Rik	NM_001033764	0	0	0	0	0	0	0	1
4931408D14Rik	NR_040298	0	0	0	0	0	0	0	1
4931409K22Rik	NM_177676	0	0	0	0	0	0	0	1
4931414P19Rik	NM_028890	2	2	2	2	2	2	-0.190235	0.816148
4931417E11Rik	NM_025737	0	0	0	0	0	0	0	1
4931419H13Rik	NR_040593	0	0	0	0	0	0	0	1
4931420L22Rik	NR_040561	0	0	0	0	0	0	0	1
4931423N10Rik	NM_027635	0	0	0	0	0	0	0	1
4931428F04Rik	NM_028888	1	1	1	1	1	1	-0.186268	0.869205
4931428L18Rik	NR_033445	0	0	0	0	0	0	0	1
4931429I11Rik	NM_001081121	0	0	0	0	0	0	0	1
4931429L15Rik	NM_183104	0	0	0	0	0	0	0	1
4931429P17Rik	NR_038004	0	0	0	0	0	0	0	1
4931430N09Rik	NR_046053	0	0	0	0	0	0	0	1
4931431B13Rik	NR_045183	5	2	7	3	8	3	-1.50024	0.00836568
4931431C16Rik	NR_045807	0	0	0	0	1	0	-3.2029	0.216869
4931431F19Rik	NM_027634	0	0	0	0	0	0	0	1
4931440F15Rik	NM_176829	2	2	2	2	2	2	-0.190235	0.816148
4931440J10Rik	NR_045503	0	0	0	0	0	0	0	1
4931440L10Rik	NM_001145300	0	0	0	0	0	0	0	1
4931440P22Rik	NR_027955	1	0	0	0	0	1	-0.171947	0.924174
4932411E22Rik	NM_172534	0	0	0	0	0	0	0	1
4932411N23Rik	NM_177705	0	0	0	0	0	0	0	1
4932412D23Rik	NR_040521	0	0	0	0	0	0	0	1
4932413F04Rik	NR_040764	0	0	0	0	0	0	0	1
4932414J04Rik	NR_028259	0	0	0	0	0	0	0	1
4932414N04Rik	NM_183113	0	0	0	0	0	0	0	1
4932415M13Rik	NM_001037718	0	0	0	0	0	0	0	1
4932416H05Rik	NR_029452	1	1	1	1	1	1	-0.186268	0.869205
4932416K20Rik	NM_001002775	0	0	0	0	0	0	0	1
4932418E24Rik	NM_177841	0	0	0	0	0	0	0	1
4932429P05Rik	NM_001085511	0	0	0	0	0	0	0	1
4932435O22Rik	NR_027643	0	0	0	0	0	0	0	1
4932438A13Rik	NM_172679	18	16	19	16	18	15	-0.420073	0.151853
4932438H23Rik	NM_028905	0	0	0	0	0	0	0	1
4932441J04Rik	NR_015588	0	0	0	0	0	0	0	1
4932443I19Rik	NM_001101519	0	0	0	0	0	0	0	1
4932702P03Rik	NR_045182	0	0	0	0	0	0	0	1
4933400A11Rik	NR_003635	0	0	0	0	0	0	0	1
4933400B14Rik	NR_045432	0	0	0	0	0	0	0	1
4933400C23Rik	NR_040770	0	0	0	0	0	0	0	1
4933400F21Rik	NR_015540	0	0	0	0	0	0	0	1
4933400L20Rik	NR_045730	0	0	0	0	0	0	0	1
4933401B06Rik	NR_033580	0	0	0	0	0	0	0	1
4933401D09Rik	NR_045431	0	0	0	0	0	0	0	1
4933401H06Rik	NR_040540	0	0	0	0	0	0	0	1
4933402C06Rik	NR_045504	0	0	0	0	0	0	0	1
4933402D24Rik	NM_001256158	0	0	0	0	0	0	0	1
4933402E13Rik	NM_001199996	0	0	0	0	0	0	0	1
4933402J07Rik	NM_177901	0	0	0	0	0	0	0	1
4933402J10Rik	NR_040682	0	0	0	0	0	0	0	1
4933402J15Rik	NR_046059	0	0	0	0	0	0	0	1
4933402N03Rik	NM_173409	0	0	0	0	0	0	0	1
4933402N22Rik	NM_001177510	0	0	0	0	0	0	0	1
4933402P03Rik	NM_175368	0	0	0	0	0	0	0	1
4933403O08Rik	NM_001177389	0	0	0	0	0	0	0	1
4933404G15Rik	NR_045920	0	0	0	0	0	0	0	1
4933404K08Rik	NR_046038	1	1	1	1	1	1	-0.186268	0.869205
4933404O12Rik	NR_015555	2	2	1	2	1	1	0.123952	0.895235
4933405D12Rik	NR_046036	1	1	1	1	2	2	-0.188301	0.849222
4933405E24Rik	NR_045506	0	0	0	0	0	0	0	1
4933405L10Rik	NM_027655	0	0	0	0	0	0	0	1
4933405O20Rik	NM_172901	0	0	0	0	0	0	0	1
4933406C10Rik	NR_044986	0	0	0	0	0	0	0	1
4933406D12Rik	NR_040502	0	0	0	0	0	0	0	1
4933406G16Rik	NR_046037	0	0	0	0	0	0	0	1
4933406I18Rik	NR_029438	1	1	1	1	1	1	-0.186268	0.869205
4933406J08Rik	NM_028914	0	0	0	0	0	0	0	1
4933406J10Rik	NR_046004	0	0	0	0	0	0	0	1
4933406K04Rik	NR_015512	0	0	0	0	0	0	0	1
4933406M09Rik	NM_173771	0	0	0	0	0	0	0	1
4933407E24Rik	NR_045819	0	0	0	0	0	0	0	1
4933407G14Rik	NR_045841	0	0	0	0	0	0	0	1
4933407I05Rik	NR_040731	0	0	0	0	0	0	0	1
4933407K13Rik	NR_029443	2	2	2	2	2	2	-0.190235	0.816148
4933407L21Rik	NR_037692	0	0	0	0	0	0	0	1
4933408B17Rik	NM_177773	0	0	0	0	0	0	0	1
4933408J17Rik	NR_045810	2	4	2	5	2	5	1.0133	0.131051
4933408N05Rik	NR_045831	1	1	1	1	1	1	-0.186268	0.869205
4933409G03Rik	NM_177651	0	0	0	0	0	0	0	1
4933411E08Rik	NR_045342	1	1	1	0	1	0	-1.64846	0.248588
4933411G06Rik	NR_045158	0	0	0	0	0	0	0	1
4933411G11Rik	NM_177880	0	0	0	0	0	0	0	1
4933411K16Rik	NM_025752	0	0	0	0	0	0	0	1
4933411K20Rik	NM_025747	8	8	7	8	7	9	-0.00992429	0.981362
4933412E12Rik	NR_038026	3	3	5	2	3	2	-0.833744	0.220429
4933412E24Rik	NM_027668	0	0	0	0	0	0	0	1
4933412O06Rik	NR_045507	0	0	0	0	0	0	0	1
4933413G19Rik	NM_027697	0	0	0	0	0	0	0	1
4933413J09Rik	NR_038005	1	0	1	0	1	0	-4.67937	0.032517
4933413L06Rik	NR_045508	0	0	0	0	0	0	0	1
4933415F23Rik	NM_025746	0	0	0	0	0	0	0	1
4933416C03Rik	NM_001161855	0	0	0	0	0	0	0	1
4933416E03Rik	NR_040498	0	0	0	0	0	0	0	1
4933416M06Rik	NR_045846	0	0	0	0	0	0	0	1
4933416M07Rik	NR_045840	2	2	2	2	2	2	-0.190235	0.816148
4933417A18Rik	NM_025750	0	0	0	0	0	0	0	1
4933417D19Rik	NR_045849	0	1	1	1	1	0	-0.182459	0.892992
4933417E11Rik	NR_040454	0	0	0	0	0	0	0	1
4933417G07Rik	NR_033592	0	0	0	0	0	0	0	1
4933417O13Rik	NR_045842	0	0	0	0	0	0	0	1
4933421O10Rik	NR_036602	2	2	2	2	2	2	-0.190235	0.816148
4933422A05Rik	NR_040715	0	0	0	0	0	0	0	1
4933422H20Rik	NM_001033775	0	0	0	0	0	0	0	1
4933424G05Rik	NR_045372	0	0	0	0	0	0	0	1
4933424G06Rik	NR_040290	0	0	0	0	0	0	0	1
4933425L06Rik	NM_025751	0	0	0	0	0	0	0	1
4933426M11Rik	NM_178682	20	10	20	11	20	9	-1.19071	0.000186239
4933427D06Rik	NM_175017	0	0	0	0	0	0	0	1
4933427D14Rik	NM_028963	6	5	6	5	6	5	-0.453812	0.367447
4933427E11Rik	NR_033197	0	0	0	0	0	0	0	1
4933427E13Rik	NR_045853	0	0	0	0	0	0	0	1
4933427G17Rik	NM_028955	0	0	0	0	0	0	0	1
4933427I22Rik	NR_045159	0	0	0	0	0	0	0	1
4933428C19Rik	NR_040644	0	0	0	0	0	0	0	1
4933429K18Rik	NR_045307	0	0	0	0	0	0	0	1
4933429O19Rik	NR_033783	0	0	0	0	0	0	0	1
4933430H16Rik	NR_045855	0	0	0	0	0	0	0	1
4933430I17Rik	NM_177607	0	0	0	0	0	0	0	1
4933430M04Rik	NR_045857	0	0	0	0	0	0	0	1
4933430N04Rik	NR_045854	0	0	0	0	0	0	0	1
4933431E20Rik	NR_015459	0	0	0	0	0	0	0	1
4933431G14Rik	NR_045163	0	0	0	0	0	0	0	1
4933432G23Rik	NR_040716	1	1	1	1	1	1	-0.186268	0.869205
4933432I03Rik	NR_045657	0	0	0	0	0	0	0	1
4933432I09Rik	NR_015575	0	0	0	0	0	0	0	1
4933433C11Rik	NM_028961	0	0	0	0	0	0	0	1
4933433F19Rik	NR_045856	0	0	0	0	0	0	0	1
4933433G15Rik	NR_040719	0	1	0	0	0	0	3.03091	0.262477
4933433G19Rik	NR_045851	2	3	3	3	2	3	0.165547	0.81737
4933433H22Rik	NR_045458	0	0	0	0	0	0	0	1
4933434E20Rik	NM_025762	29	31	32	31	29	33	-0.116162	0.601644
4933434I20Rik	NM_026233	0	0	0	0	0	0	0	1
4933436C20Rik	NR_033641	0	0	0	0	0	0	0	1
4933436E23Rik	NR_040455	0	0	0	0	0	0	0	1
4933436H12Rik	NR_046208	0	0	0	0	0	0	0	1
4933436I01Rik	NM_025763	0	0	0	0	0	0	0	1
4933438B17Rik	NR_040685	0	0	0	0	0	0	0	1
4933438K21Rik	NR_045446	0	0	0	0	0	0	0	1
4933439C10Rik	NR_015585	4	3	4	3	4	3	-0.601817	0.337766
4933439K11Rik	NR_040558	0	0	0	0	0	0	0	1
4933440J02Rik	NR_045344	0	0	0	0	0	0	0	1
4933440M02Rik	NR_045804	0	0	1	0	0	1	-0.171878	0.924201
5031414D18Rik	NM_198642	2	1	2	1	2	1	-1.15784	0.227364
5031425E22Rik	NR_040469	12	10	13	10	13	10	-0.53339	0.133947
5031425F14Rik	NR_015558	2	2	2	2	2	2	-0.190235	0.816148
5031426D15Rik	NR_027890	0	0	0	0	0	0	0	1
5031434C07Rik	NR_045986	0	0	0	0	0	0	0	1
5031434O11Rik	NR_033624	2	1	2	1	2	1	-1.15784	0.227364
5031439G07Rik	NM_001033273	5	5	5	5	4	4	-0.192519	0.723706
5033403H07Rik	NR_040413	0	0	0	0	0	0	0	1
5033404E19Rik	NR_033600	0	0	0	0	0	0	0	1
5033406O09Rik	NR_029464	1	1	1	1	1	1	-0.186268	0.869205
5033411D12Rik	NM_138654	0	0	0	0	0	0	0	1
5330411J11Rik	NR_040510	0	0	0	0	0	0	0	1
5330413P13Rik	NR_029381	0	0	0	0	0	0	0	1
5330417C22Rik	NM_001033304	0	0	0	0	0	0	0	1
5330426P16Rik	NR_028300	9	12	7	11	7	10	0.324916	0.409163
5330434G04Rik	NR_015552	0	0	0	0	0	0	0	1
5330439B14Rik	NR_037679	0	0	0	0	0	0	0	1
5430401F13Rik	NM_001244628	0	0	0	0	0	0	0	1
5430402O13Rik	NR_027892	0	0	0	0	1	0	-3.2029	0.216869
5430403N17Rik	NR_046181	0	0	0	0	0	0	0	1
5430405H02Rik	NR_015591	4	6	3	5	4	5	0.342767	0.540576
5430416N02Rik	NR_034038	8	14	9	13	8	14	0.517259	0.158258
5430416O09Rik	NR_033355	0	0	0	0	0	0	0	1
5430417L22Rik	NR_030716	6	6	5	5	5	4	-0.285071	0.582383
5430419D17Rik	NM_175166	0	0	0	0	0	0	0	1
5430421F17Rik	NR_040352	0	0	0	0	0	0	0	1
5430421N21Rik	NM_001201323	1	1	0	1	1	1	0.370748	0.765413
5430427M07Rik	NR_045858	0	0	0	0	0	0	0	1
5430427O19Rik	NM_001163539	7	4	7	4	6	4	-0.923394	0.0741666
5430428K19Rik	NR_045426	0	0	0	0	0	0	0	1
5430434I15Rik	NR_040541	0	0	0	0	0	0	0	1
5430435G22Rik	NM_145509	0	0	0	0	0	0	0	1
5430437J10Rik	NR_045274	0	0	0	0	1	0	-3.2029	0.216869
5430440P10Rik	NR_045859	0	0	0	0	0	0	0	1
5530401A14Rik	NR_038010	0	0	0	0	0	0	0	1
5730403I07Rik	NR_040378	0	0	0	0	0	0	0	1
5730405O15Rik	NR_038158	1	2	1	1	1	1	0.212685	0.841057
5730408K05Rik	NR_027866	7	7	10	10	6	14	0.235272	0.55589
5730409E04Rik	NM_001145950	1	2	1	2	1	2	0.78134	0.41908
5730412P04Rik	NR_045424	0	0	0	0	0	0	0	1
5730416F02Rik	NR_033596	0	0	0	0	0	0	0	1
5730420D15Rik	NR_045338	0	0	0	0	0	0	0	1
5730422E09Rik	NR_015478	0	0	0	0	0	0	0	1
5730435O14Rik	NR_045341	0	0	0	0	0	0	0	1
5730455P16Rik	NM_027472	4	4	4	4	4	4	-0.192291	0.743097
5730457N03Rik	NR_038163	0	0	0	0	0	0	0	1
5730460C07Rik	NR_045801	0	0	0	0	0	0	0	1
5730480H06Rik	NR_045500	1	1	1	1	1	1	-0.186268	0.869205
5730508B09Rik	NM_027482	2	2	2	1	2	1	-0.75889	0.398263
5730522E02Rik	NR_027973	0	0	0	0	0	0	0	1
5730559C18Rik	NM_028872	0	0	0	0	0	0	0	1
5830403L16Rik	NM_178243	0	0	0	0	0	0	0	1
5830411N06Rik	NM_001128145	1	1	0	0	1	1	-0.182518	0.892959
5830415F09Rik	NM_029086	5	8	5	8	5	7	0.419339	0.378561
5830416I19Rik	NR_045384	0	0	0	0	0	0	0	1
5830416P10Rik	NR_028427	15	5	17	5	24	6	-1.99288	1.09232e-07
5830417I10Rik	NR_028359	12	12	12	11	12	11	-0.275835	0.430927
5830418K08Rik	NM_176976	7	7	8	8	8	9	-0.132289	0.755165
5830418P13Rik	NR_040466	0	0	0	0	0	0	0	1
5830428M24Rik	NR_038061	3	4	8	4	8	3	-0.97393	0.0684835
5830432E09Rik	NR_015548	17	12	21	12	16	14	-0.699071	0.0238083
5830473C10Rik	NM_001252661	0	0	0	0	0	0	0	1
5930403L14Rik	NR_045643	0	0	0	0	0	0	0	1
5930412G12Rik	NR_015517	0	0	0	0	0	0	0	1
5930438M14Rik	NR_046158	0	0	0	0	0	0	0	1
6030407O03Rik	NR_045311	0	0	0	0	0	0	0	1
6030408B16Rik	NR_033803	1	0	1	0	1	0	-4.67937	0.032517
6030419C18Rik	NM_176921	0	0	0	0	0	0	0	1
6030440G07Rik	NR_036598	3	2	2	2	2	2	-0.408523	0.604165
6030458C11Rik	NM_029998	14	14	16	15	14	16	-0.161434	0.60542
6030466F02Rik	NR_040702	0	0	0	0	0	0	0	1
6030468B19Rik	NM_029964	0	0	0	0	0	0	0	1
6030498E09Rik	NM_183126	0	0	0	0	0	0	0	1
6230400D17Rik	NR_029446	1	1	1	2	1	1	0.21265	0.841082
6330403A02Rik	NM_001081227	0	0	0	0	0	0	0	1
6330403K07Rik	NM_134022	1	1	2	1	1	0	-1.14037	0.323942
6330407A03Rik	NR_028126	0	0	0	0	0	0	0	1
6330408A02Rik	NM_177312	2	2	1	2	1	1	0.123952	0.895235
6330409D20Rik	NM_027529	2	2	2	2	3	2	-0.408588	0.604109
6330410L21Rik	NR_040589	0	0	0	0	0	0	0	1
6330415B21Rik	NR_045141	1	1	1	0	0	0	-1.09131	0.485153
6330416G13Rik	NM_144905	6	5	6	5	6	5	-0.453812	0.367447
6330418K02Rik	NR_045821	2	2	3	2	2	2	-0.408454	0.604225
6330419J24Rik	NR_028086	0	0	0	0	0	0	0	1
6330549D23Rik	NR_003619	1	1	1	2	1	1	0.21265	0.841082
6430411K18Rik	NR_002848	0	0	0	0	0	0	0	1
6430531B16Rik	NM_001033465	1	1	1	1	0	1	0.370882	0.765334
6430548M08Rik	NM_001163761	0	0	0	0	0	0	0	1
6430550D23Rik	NM_001145352	1	0	0	1	1	0	-1.09147	0.48509
6430562O15Rik	NR_015515	1	2	1	3	1	2	0.99903	0.284384
6430571L13Rik	NM_175486	0	0	0	0	1	0	-3.2029	0.216869
6430573F11Rik	NM_176952	0	0	0	0	0	0	0	1
6430584L05Rik	NR_046179	0	0	0	0	0	0	0	1
6430706D22Rik	NR_040291	15	16	18	17	19	21	-0.139754	0.627223
6530402F18Rik	NR_029460	7	9	7	8	6	8	0.12688	0.770488
6530411M01Rik	NR_027881	0	0	0	0	0	0	0	1
6720401G13Rik	NR_015505	2	3	1	1	1	2	0.380479	0.673383
6720468P15Rik	NR_040307	0	0	0	0	0	0	0	1
6720483E21Rik	NR_040492	0	0	0	0	0	0	0	1
6720489N17Rik	NM_173381	2	2	2	3	2	3	0.216569	0.777167
6820408C15Rik	NM_177656	0	0	0	0	0	0	0	1
6820431F20Rik	NR_030708	28	31	32	31	33	34	-0.148571	0.500104
7420426K07Rik	NM_001033983	0	0	0	0	0	0	0	1
7420461P10Rik	NM_001177581	0	0	0	0	0	0	0	1
7420700N18Rik	NR_046272	0	0	0	0	0	0	0	1
7420701I03Rik	NR_045860	0	0	0	0	0	0	0	1
7530416G11Rik	NM_001256072	0	0	0	0	0	0	0	1
7530420F21Rik	NR_015466	0	0	0	0	0	0	0	1
7630403G23Rik	NR_040744	0	0	0	0	0	0	0	1
8030411F24Rik	NM_030135	0	0	0	0	0	0	0	1
8030423F21Rik	NR_045738	1	1	1	0	1	1	-0.739534	0.549755
8030423J24Rik	NM_029873	0	0	0	0	0	0	0	1
8030442B05Rik	NR_040615	1	1	1	1	1	1	-0.186268	0.869205
8030443G20Rik	NR_040664	0	0	0	0	0	0	0	1
8030462N17Rik	NM_178670	10	9	10	9	10	8	-0.398989	0.306245
8430408G22Rik	NM_001166580	0	0	0	0	0	0	0	1
8430419L09Rik	NM_028982	2	2	2	3	2	3	0.216569	0.777167
8430422H06Rik	NR_045373	0	0	0	0	0	0	0	1
8430423G03Rik	NR_040686	0	0	0	0	0	0	0	1
8430427H17Rik	NM_001134300	1	2	1	2	2	2	0.380379	0.673462
8430429K09Rik	NR_045275	1	2	1	2	2	1	0.123887	0.895288
8430431K14Rik	NR_002849	0	0	0	0	0	0	0	1
8430436N08Rik	NR_040645	0	0	0	0	0	0	0	1
8430437L04Rik	NR_040503	0	0	0	0	0	0	0	1
9030025P20Rik	NM_001123370	4	5	5	5	5	5	-0.0940014	0.860733
9030204H09Rik	NR_040618	0	0	0	0	0	0	0	1
9030404E10Rik	NR_045878	0	0	0	0	0	0	0	1
9030612E09Rik	NM_172419	0	0	0	0	0	0	0	1
9030617O03Rik	NM_145448	6	9	8	10	7	11	0.318564	0.439048
9030619P08Rik	NM_001039720	4	1	2	1	2	1	-1.56569	0.0800536
9030624J02Rik	NM_027815	21	16	20	18	18	18	-0.37569	0.182187
9130008F23Rik	NM_027834	1	0	1	0	1	1	-1.64848	0.24858
9130011E15Rik	NM_198296	4	5	5	5	4	5	0.0120242	0.982421
9130015A21Rik	NR_045051	0	0	0	1	0	0	3.03088	0.262482
9130015L21Rik	NR_040499	0	0	0	0	0	0	0	1
9130019P16Rik	NR_033635	0	0	0	0	0	0	0	1
9130023H24Rik	NM_177001	3	2	3	2	3	2	-0.765601	0.301508
9130024F11Rik	NR_024326	0	0	0	0	0	0	0	1
9130204L05Rik	NM_001101461	0	0	0	0	0	0	0	1
9130209A04Rik	NR_033453	0	0	0	0	0	0	0	1
9130221F21Rik	NR_046180	1	1	1	1	1	1	-0.186268	0.869205
9130221H12Rik	NR_046001	33	35	33	34	29	30	-0.13455	0.53666
9130227L01Rik	NR_045837	0	0	0	0	0	0	0	1
9130230L23Rik	NR_027961	0	0	0	0	0	0	0	1
9130401M01Rik	NM_029418	9	19	10	21	8	20	0.954552	0.00375439
9130409I23Rik	NM_001033819	0	0	0	0	0	0	0	1
9230009I02Rik	NR_045865	0	0	0	0	0	0	0	1
9230102K24Rik	NR_028438	0	0	0	0	0	0	0	1
9230102O04Rik	NR_040511	0	0	0	0	0	0	0	1
9230104L09Rik	NM_029960	0	0	0	0	0	0	0	1
9230105E05Rik	NR_040626	0	0	0	0	0	0	0	1
9230110C19Rik	NM_199017	1	1	1	1	1	1	-0.186268	0.869205
9230112D13Rik	NM_030062	0	0	0	0	0	0	0	1
9230112J17Rik	NR_040464	0	0	0	0	0	0	0	1
9230114K14Rik	NR_015537	1	1	1	2	1	2	0.524822	0.602676
9230116N13Rik	NR_024328	1	1	1	1	1	1	-0.186268	0.869205
9330020H09Rik	NR_028442	1	1	1	1	1	1	-0.186268	0.869205
9330111N05Rik	NR_015587	0	0	0	0	0	0	0	1
9330117O12Rik	NR_045400	0	0	0	0	0	0	0	1
9330133O14Rik	NR_045696	4	5	5	4	5	4	-0.29839	0.590291
9330151L19Rik	NR_033222	4	4	3	4	4	5	0.0460541	0.937594
9330158H04Rik	NR_015589	1	1	1	0	1	1	-0.739534	0.549755
9330159F19Rik	NM_001162537	0	0	0	0	0	0	0	1
9330159M07Rik	NR_037983	1	1	1	1	1	1	-0.186268	0.869205
9330162B11Rik	NR_038007	0	0	0	0	0	0	0	1
9330175E14Rik	NR_015514	2	4	1	4	2	6	1.27054	0.0701437
9330175M20Rik	NR_045151	0	0	0	0	0	0	0	1
9330178D15Rik	NR_040553	0	0	0	0	0	0	0	1
9330179D12Rik	NR_040274	1	1	1	0	0	0	-1.09131	0.485153
9330182L06Rik	NM_172706	0	0	0	0	0	0	0	1
9330182O14Rik	NM_001256056	0	0	0	0	0	0	0	1
9430007A20Rik	NM_198662	0	0	0	0	0	0	0	1
9430008C03Rik	NR_015463	3	7	4	8	4	6	0.732155	0.163405
9430014N10Rik	NR_045737	0	0	0	0	0	0	0	1
9430015G10Rik	NM_145557	8	9	8	8	8	10	-0.0243419	0.952464
9430016H08Rik	NM_001081181	7	7	7	9	7	8	-0.00177466	0.996737
9430018G01Rik	NR_045988	0	0	0	0	0	0	0	1
9430019J16Rik	NR_040635	0	0	0	0	0	0	0	1
9430020K01Rik	NM_001081963	0	0	0	0	0	0	0	1
9430021M05Rik	NR_033569	0	0	0	0	0	0	0	1
9430023L20Rik	NM_026566	17	12	17	13	16	13	-0.588558	0.0617723
9430037G07Rik	NR_040766	1	1	1	1	1	1	-0.186268	0.869205
9430038I01Rik	NM_029886	4	6	6	7	5	6	0.145581	0.770105
9430041J12Rik	NR_033568	0	0	0	0	0	0	0	1
9430060I03Rik	NR_015525	0	0	0	0	0	0	0	1
9430069I07Rik	NM_001256161	0	0	0	0	0	0	0	1
9430076C15Rik	NR_015553	0	0	0	0	0	0	0	1
9430083A17Rik	NR_029463	0	0	0	0	1	0	-3.2029	0.216869
9430091E24Rik	NR_040364	3	2	2	2	2	2	-0.408523	0.604165
9530002B09Rik	NM_023865	0	0	0	0	0	0	0	1
9530003J23Rik	NM_029906	0	0	0	0	0	0	0	1
9530026F06Rik	NR_040483	3	3	3	3	4	3	-0.341742	0.602778
9530026P05Rik	NR_015530	0	0	0	0	0	0	0	1
9530027J09Rik	NR_045916	3	7	4	7	3	7	0.868155	0.106491
9530036O11Rik	NR_015562	0	0	0	0	0	0	0	1
9530051G07Rik	NR_040272	0	0	0	0	0	0	0	1
9530052E02Rik	NR_046017	1	1	1	1	1	1	-0.186268	0.869205
9530053A07Rik	NM_001164655	0	0	0	0	0	0	0	1
9530059O14Rik	NR_015610	0	0	0	0	0	0	0	1
9530068E07Rik	NM_153117	35	45	34	47	30	41	0.231382	0.252773
9530077C05Rik	NM_026739	0	0	0	0	0	0	0	1
9530080O11Rik	NR_045776	0	0	0	0	0	0	0	1
9530082P21Rik	NR_015472	4	4	4	4	4	4	-0.192291	0.743097
9530091C08Rik	NR_033299	1	1	1	1	2	1	-0.587228	0.578483
9630013A20Rik	NR_015539	0	0	0	0	0	0	0	1
9630028B13Rik	NR_038006	1	0	0	0	1	0	-4.12235	0.0808018
9630028H03Rik	NR_015544	0	0	0	0	0	0	0	1
9630033F20Rik	NM_177003	3	5	4	5	3	6	0.478802	0.40377
9830107B12Rik	NM_001177897	0	0	0	0	0	0	0	1
9830132P13Rik	NR_040552	1	1	1	1	1	1	-0.186268	0.869205
9830166K06Rik	NR_045314	0	0	0	0	0	0	0	1
9930012K11Rik	NM_001112735	1	3	2	3	2	2	0.473901	0.553604
9930013L23Rik	NM_030728	0	0	0	0	0	0	0	1
9930014A18Rik	NR_030696	2	3	2	3	2	2	0.216595	0.777142
9930021J03Rik	NM_172836	7	5	7	5	6	5	-0.604783	0.217666
9930104L06Rik	NM_177573	6	7	7	6	6	7	-0.119511	0.796839
9930111J21Rik1	NM_001114679	27	13	24	12	22	10	-1.25155	1.98315e-05
9930111J21Rik2	NM_173434	1	1	1	1	1	1	-0.186268	0.869205
a	NM_015770	0	0	0	0	0	0	0	1
A130010J15Rik	NM_001160360	2	1	1	2	1	2	0.123927	0.895256
A130040M12Rik	NR_002860	177	206	224	237	235	197	-0.186596	0.0765438
A130077B15Rik	NR_040616	58	42	51	37	65	41	-0.730732	6.1742e-05
A1bg	NM_001081067	0	0	0	0	0	0	0	1
A1cf	NM_001081074	0	0	0	0	0	0	0	1
A230001M10Rik	NR_040391	0	0	0	0	0	0	0	1
A230020J21Rik	NR_027298	1	2	1	2	1	2	0.78134	0.41908
A230028O05Rik	NR_040374	0	0	0	0	0	0	0	1
A230046K03Rik	NM_001033375	11	12	9	11	10	12	0.027817	0.939038
A230050P20Rik	NM_175687	7	7	7	7	7	6	-0.263105	0.561282
A230056J06Rik	NR_045633	0	0	0	0	0	0	0	1
A230056P14Rik	NR_015495	0	0	0	0	0	0	0	1
A230057D06Rik	NR_015533	0	0	0	0	0	0	0	1
A230065H16Rik	NM_001101503	0	0	1	0	0	0	-3.20277	0.216884
A230070E04Rik	NR_045897	0	0	0	0	0	0	0	1
A230072C01Rik	NR_027445	4	4	5	4	5	4	-0.412613	0.46503
A230072E10Rik	NR_015600	1	1	1	1	1	1	-0.186268	0.869205
A230073K19Rik	NR_033229	2	2	2	2	2	2	-0.190235	0.816148
A230077H06Rik	NR_040329	0	0	0	0	1	0	-3.2029	0.216869
A230108P19Rik	NR_040333	0	0	0	0	0	0	0	1
A2m	NM_175628	0	0	0	0	0	0	0	1
A330009N23Rik	NR_045328	1	1	1	1	1	1	-0.186268	0.869205
A330021E22Rik	NM_172447	0	0	0	0	0	0	0	1
A330023F24Rik	NR_015566	1	2	1	1	1	2	0.524857	0.602652
A330032B11Rik	NR_045329	3	3	3	3	5	4	-0.327938	0.60022
A330035P11Rik	NR_015586	1	1	1	1	1	1	-0.186268	0.869205
A330040F15Rik	NR_015503	1	1	1	1	1	1	-0.186268	0.869205
A330041J22Rik	NR_045835	0	0	0	0	0	0	0	1
A330048O09Rik	NR_045162	0	0	0	0	0	0	0	1
A330049N07Rik	NR_040646	0	0	0	0	0	0	0	1
A330050F15Rik	NM_001145192	0	0	0	0	0	0	0	1
A330069E16Rik	NR_015464	5	5	5	3	6	4	-0.603737	0.269221
A330070K13Rik	NM_198665	0	0	0	0	0	0	0	1
A330076C08Rik	NR_045088	0	0	0	0	0	0	0	1
A330076H08Rik	NR_015599	0	0	0	0	0	0	0	1
A330093E20Rik	NR_040342	0	0	0	0	0	0	0	1
A330102I10Rik	NR_045073	0	0	0	0	0	0	0	1
A3galt2	NM_001009819	0	0	0	0	0	0	0	1
A430005L14Rik	NM_175287	15	26	17	27	14	28	0.620689	0.0216467
A430033K04Rik	NM_183025	8	7	7	6	6	6	-0.336502	0.462909
A430078G23Rik	NM_001033378	44	15	41	15	39	15	-1.65374	1.37059e-11
A430088P11Rik	NR_045310	1	1	0	1	1	1	0.370748	0.765413
A430090L17Rik	NR_045836	0	0	0	0	0	0	0	1
A430093F15Rik	NR_027805	1	0	1	0	1	0	-4.67937	0.032517
A430105I19Rik	NM_001001982	0	0	0	0	0	0	0	1
A430107P09Rik	NM_001205242	2	2	3	2	3	2	-0.598079	0.432944
A4galt	NM_001004150	1	1	1	1	1	1	-0.186268	0.869205
A4gnt	NM_001077424	0	0	0	0	0	0	0	1
A530006G24Rik	NR_046014	0	0	0	0	0	0	0	1
A530013C23Rik	NR_015500	0	0	0	0	0	0	0	1
A530016L24Rik	NM_177039	0	0	0	0	0	0	0	1
A530032D15Rik	NM_213615	3	2	3	2	3	2	-0.765601	0.301508
A530046M15Rik	NR_046131	0	0	0	0	0	0	0	1
A530050N04Rik	NR_045419	0	0	0	0	0	0	0	1
A530053G22Rik	NR_015565	0	0	0	0	0	0	0	1
A530054K11Rik	NM_183146	7	5	7	5	6	5	-0.604783	0.217666
A530058N18Rik	NR_028423	0	0	0	0	0	0	0	1
A530065N20Rik	NR_046142	0	0	0	0	0	0	0	1
A530072M11Rik	NR_045765	1	1	1	1	1	1	-0.186268	0.869205
A530088E08Rik	NR_029458	28	28	30	29	28	29	-0.194099	0.398507
A530099J19Rik	NM_175688	0	0	0	0	0	0	0	1
A630001G21Rik	NM_177055	17	17	22	17	24	18	-0.470354	0.0897786
A630007B06Rik	NM_170757	8	6	8	5	8	6	-0.68741	0.131144
A630010A05Rik	NR_033556	0	0	0	0	0	0	0	1
A630012P03Rik	NR_045367	0	0	0	0	0	0	0	1
A630019I02Rik	NR_046182	2	1	2	1	2	1	-1.15784	0.227364
A630023A22Rik	NM_001251843	0	0	0	0	0	0	0	1
A630033H20Rik	NM_175442	5	2	3	1	4	2	-1.43237	0.0467518
A630066F11Rik	NR_030698	2	2	1	2	2	2	0.0670023	0.937556
A630072M18Rik	NR_030699	5	4	4	4	5	4	-0.412681	0.464957
A630073D07Rik	NM_001142969	0	0	0	0	0	0	0	1
A630075F10Rik	NR_033632	1	1	1	1	2	1	-0.587228	0.578483
A630076J17Rik	NM_001256174	0	0	0	0	0	0	0	1
A630077J23Rik	NR_040667	0	0	0	0	0	0	0	1
A630089N07Rik	NR_015491	30	25	25	25	31	25	-0.39168	0.0984571
A630095E13Rik	NM_001033325	0	0	0	0	0	0	0	1
A630095N17Rik	NM_001243091	0	0	0	0	0	0	0	1
A730008H23Rik	NM_172505	7	8	7	9	8	11	0.152629	0.712131
A730017C20Rik	NM_001167925	0	0	0	0	0	0	0	1
A730017L22Rik	NR_015523	12	9	11	9	14	10	-0.594298	0.102593
A730018C14Rik	NR_036459	0	0	0	0	0	0	0	1
A730020E08Rik	NR_040287	2	1	1	1	2	1	-0.900605	0.368812
A730020M07Rik	NR_036456	0	0	0	0	0	0	0	1
A730036I17Rik	NR_045838	0	0	0	0	0	0	0	1
A730043L09Rik	NR_040769	0	0	0	0	0	0	0	1
A730046J19Rik	NR_040271	0	0	0	0	0	0	0	1
A730056A06Rik	NR_040324	0	0	0	0	0	0	0	1
A730063M14Rik	NR_040660	1	1	1	0	1	1	-0.739534	0.549755
A730082K24Rik	NR_040317	0	0	0	0	0	0	0	1
A730085K08Rik	NR_045967	0	0	0	0	0	0	0	1
A730090H04Rik	NR_040279	0	0	0	0	0	0	0	1
A730090N16Rik	NR_040390	0	0	0	0	0	0	0	1
A730098P11Rik	NR_038091	14	16	14	15	13	16	0.00267862	0.993209
A830009L08Rik	NR_045161	0	0	0	0	0	0	0	1
A830010M20Rik	NM_001007574	1	1	1	1	1	1	-0.186268	0.869205
A830018L16Rik	NM_001160371	1	1	1	0	1	0	-1.64846	0.248588
A830019L24Rik	NR_040551	0	0	0	0	0	0	0	1
A830052D11Rik	NR_045403	0	0	0	0	0	0	0	1
A830080D01Rik	NM_001033472	8	7	8	7	8	8	-0.31813	0.457816
A830082K12Rik	NR_045195	1	1	1	0	1	1	-0.739534	0.549755
A830082N09Rik	NR_015526	1	1	1	1	1	1	-0.186268	0.869205
A930001A20Rik	NR_040550	0	0	0	0	0	0	0	1
A930001C03Rik	NR_045990	0	0	0	0	0	0	0	1
A930003A15Rik	NR_027896	0	0	0	0	0	0	0	1
A930003O13Rik	NR_027362	0	0	0	0	0	0	0	1
A930004D18Rik	NR_028376	0	1	0	1	1	1	1.2902	0.373054
A930005H10Rik	NR_027894	4	1	6	2	4	4	-1.17833	0.0660755
A930006I01Rik	NR_040332	0	0	0	0	0	0	0	1
A930007I19Rik	NR_015567	0	0	1	0	0	0	-3.20277	0.216884
A930009A15Rik	NM_029982	0	0	0	0	0	0	0	1
A930011G23Rik	NR_030692	0	0	0	0	0	0	0	1
A930011O12Rik	NR_040709	0	0	0	0	0	0	0	1
A930012L18Rik	NR_026853	0	0	0	0	0	0	0	1
A930013F10Rik	NR_027886	2	2	1	2	2	2	0.0670023	0.937556
A930015D03Rik	NR_015618	5	6	5	4	5	5	-0.192676	0.71452
A930017M01Rik	NR_033609	0	0	0	0	0	0	0	1
A930018P22Rik	NM_026634	0	0	0	0	0	0	0	1
A930019D19Rik	NR_040619	0	1	0	0	1	0	-0.171986	0.924159
A930024E05Rik	NR_045820	7	7	9	8	7	8	-0.19319	0.652092
A930041C12Rik	NR_046195	0	1	1	1	1	1	0.370817	0.765372
AA387883	NR_030678	0	0	0	0	0	0	0	1
AA388235	NR_033305	2	1	3	1	3	2	-1.16676	0.163678
AA415398	NM_001004178	2	1	2	1	2	1	-1.15784	0.227364
AA465934	NR_028363	6	6	8	6	6	7	-0.266482	0.565723
AA467197	NM_001004174	0	10	0	8	1	4	4.10832	5.29502e-06
AA474331	NR_033628	2	4	3	4	3	4	0.385448	0.552215
AA536875	NR_045144	1	1	1	1	1	1	-0.186268	0.869205
AA543186	NR_027448	0	0	0	0	0	0	0	1
AA545190	NR_033776	0	0	0	0	0	0	0	1
AA619741	NR_033627	0	0	0	0	0	0	0	1
AA792892	NM_178894	1	1	1	1	1	1	-0.186268	0.869205
AA986860	NM_177604	1	1	0	0	1	0	-1.09144	0.485103
AA987161	NM_001163246	7	5	7	5	7	5	-0.674823	0.163865
Aaas	NM_153416	19	30	23	31	21	33	0.382301	0.114909
Aacs	NM_030210	6	22	6	24	5	22	1.79831	5.15715e-07
Aadac	NM_023383	0	0	0	0	0	0	0	1
Aadacl2	NM_001128091	0	0	0	0	0	0	0	1
Aadacl3	NM_001085503	0	0	0	0	0	0	0	1
Aadat	NM_011834	0	0	0	0	0	0	0	1
Aaed1	NM_025370	20	10	18	10	16	9	-1.08756	0.000961655
Aagab	NM_025857	20	17	21	19	17	20	-0.244314	0.379501
Aak1	NM_001040106	14	9	14	11	13	10	-0.642654	0.0658463
Aamdc	NM_183251	3	5	5	3	3	5	0.0462903	0.937278
Aamp	NM_146110	52	56	59	60	52	57	-0.10827	0.527413
Aanat	NM_009591	0	0	0	0	0	0	0	1
Aar2	NM_026661	8	9	8	10	7	9	0.088988	0.827812
Aard	NM_175503	0	0	0	0	0	0	0	1
Aars	NM_146217	14	26	13	28	12	27	0.858039	0.00228281
Aars2	NM_198608	3	4	3	5	3	4	0.332115	0.591056
Aarsd1	NM_144829	11	22	12	22	11	24	0.803436	0.00791978
Aasdh	NM_173765	3	4	4	4	3	4	0.0679174	0.911881
Aasdhppt	NM_026276	6	9	6	8	6	9	0.334122	0.449979
Aass	NM_013930	0	0	0	0	0	0	0	1
Aatf	NM_019816	11	23	12	24	12	25	0.843982	0.00442663
Aatk	NM_001198787	0	0	0	0	0	0	0	1
AB124611	NM_001198794	59	36	67	42	57	38	-0.851107	2.83127e-06
Abat	NM_001170978	0	0	0	0	0	0	0	1
Abca1	NM_013454	13	0	10	1	12	0	-5.14058	2.18093e-11
Abca12	NM_175210	0	0	0	0	0	0	0	1
Abca13	NM_178259	0	0	0	0	0	0	0	1
Abca14	NM_026458	0	0	0	0	0	0	0	1
Abca15	NM_177213	0	0	0	0	0	0	0	1
Abca16	NR_024051	0	0	0	0	0	0	0	1
Abca17	NM_001031621	0	0	0	0	0	0	0	1
Abca2	NM_007379	40	48	41	51	39	51	0.127327	0.500068
Abca3	NM_013855	0	0	1	1	1	1	-0.182484	0.892978
Abca4	NM_007378	0	0	0	0	0	0	0	1
Abca5	NM_147219	0	0	0	0	0	0	0	1
Abca6	NM_001166557	0	0	0	0	0	0	0	1
Abca7	NM_013850	37	23	34	21	32	21	-0.857121	0.000261515
Abca8a	NM_153145	0	0	0	0	0	0	0	1
Abca8b	NM_013851	0	0	0	0	0	0	0	1
Abca9	NM_147220	0	0	0	0	0	0	0	1
Abcb10	NM_019552	7	9	7	9	6	9	0.237299	0.578492
Abcb11	NM_021022	0	0	0	0	0	0	0	1
Abcb1a	NM_011076	13	6	9	5	9	6	-1.05501	0.0136065
Abcb1b	NM_011075	3	5	3	5	3	6	0.628812	0.285369
Abcb4	NM_008830	0	0	0	0	0	0	0	1
Abcb5	NM_029961	0	0	0	0	0	0	0	1
Abcb6	NM_023732	2	6	2	6	2	6	1.37272	0.0299433
Abcb7	NM_009592	11	14	9	13	10	14	0.255249	0.466538
Abcb8	NM_029020	3	3	3	4	3	4	0.0938812	0.883898
Abcb9	NM_019875	3	4	4	6	4	6	0.342776	0.540566
Abcc1	NM_008576	8	12	8	12	7	11	0.409506	0.291577
Abcc10	NM_170680	4	4	5	4	5	4	-0.412613	0.46503
Abcc12	NM_172912	0	0	0	0	0	0	0	1
Abcc2	NM_013806	0	0	0	0	0	0	0	1
Abcc3	NM_029600	0	0	0	0	0	0	0	1
Abcc4	NM_001033336	2	3	2	4	3	5	0.574914	0.390895
Abcc5	NM_013790	5	4	5	4	5	5	-0.397124	0.466067
Abcc6	NM_018795	0	0	0	0	0	0	0	1
Abcc8	NM_011510	0	0	0	0	0	0	0	1
Abcc9	NM_011511	1	1	1	1	1	1	-0.186268	0.869205
Abcd1	NM_007435	25	16	25	17	22	16	-0.747865	0.0060186
Abcd2	NM_011994	1	1	1	1	1	1	-0.186268	0.869205
Abcd3	NM_008991	6	8	8	9	8	10	0.100499	0.809633
Abcd4	NM_008992	8	7	8	7	9	8	-0.376798	0.374404
Abce1	NM_015751	23	58	23	60	21	59	1.20567	7.27746e-09
Abcf1	NM_013854	44	58	43	60	38	58	0.299103	0.0983635
Abcf2	NM_013853	14	30	13	32	12	30	1.04146	0.000138618
Abcf3	NM_013852	17	16	16	16	15	17	-0.164194	0.584175
Abcg1	NM_009593	23	2	17	3	17	1	-3.41235	2.93797e-13
Abcg2	NM_011920	20	16	20	14	17	15	-0.533889	0.0689713
Abcg3	NM_030239	10	4	8	2	7	3	-1.65308	0.00159646
Abcg4	NM_138955	0	0	0	0	0	0	0	1
Abcg5	NM_031884	0	0	0	0	0	0	0	1
Abcg8	NM_026180	0	0	0	0	0	0	0	1
Abhd1	NR_003522	0	1	1	1	1	1	0.370817	0.765372
Abhd10	NM_172511	4	5	5	4	5	5	-0.192574	0.723631
Abhd11	NM_001190437	8	14	10	14	10	14	0.389076	0.272469
Abhd11os	NR_026688	0	0	1	1	0	1	0.737035	0.640296
Abhd12	NM_024465	19	19	19	19	17	18	-0.16793	0.550893
Abhd12b	NM_001195033	0	0	0	0	0	0	0	1
Abhd13	NM_001081119	5	7	8	6	8	8	-0.193183	0.666115
Abhd14a	NM_001110271	3	6	3	8	3	7	1.01813	0.0651129
Abhd14b	NM_029631	7	7	7	7	6	7	-0.123156	0.785789
Abhd15	NM_026185	1	1	1	1	1	1	-0.186268	0.869205
Abhd16a	NM_178592	24	22	26	24	23	22	-0.296133	0.239629
Abhd16b	NM_183181	0	0	0	0	0	0	0	1
Abhd17a	NM_145421	34	40	36	47	25	38	0.201764	0.329663
Abhd17b	NM_146096	15	15	11	14	15	15	-0.0925121	0.772188
Abhd17c	NM_133722	7	8	6	9	6	8	0.200322	0.649249
Abhd2	NM_018811	47	39	35	39	35	37	-0.219174	0.275454
Abhd3	NM_134130	0	0	0	0	0	0	0	1
Abhd4	NM_134076	7	4	7	4	6	4	-0.923394	0.0741666
Abhd5	NM_026179	5	6	5	5	4	6	0.0850861	0.870077
Abhd6	NM_025341	1	2	1	1	1	2	0.524857	0.602652
Abhd8	NM_022419	24	18	26	19	21	19	-0.535464	0.0432704
Abi1	NM_001077193	31	21	27	18	29	23	-0.682124	0.00570915
Abi2	NM_198127	5	4	4	4	5	4	-0.412681	0.464957
Abi3	NM_025659	6	7	5	4	3	6	0.0851848	0.869929
Abi3bp	NM_001014399	0	0	0	0	0	0	0	1
Abl1	NM_001112703	12	10	14	10	13	9	-0.619358	0.0823043
Abl2	NM_001136104	4	4	4	5	4	3	-0.1923	0.743085
Ablim1	NM_001103178	101	83	99	76	100	77	-0.540617	0.00014194
Ablim2	NM_001177698	1	0	0	0	0	0	-3.20284	0.216876
Ablim3	NM_001164491	0	0	0	0	0	0	0	1
Abo	NM_030718	0	0	0	0	0	0	0	1
Abr	NM_198894	44	40	43	38	39	44	-0.240605	0.217587
Abra	NM_175456	0	0	0	0	0	0	0	1
Abracl	NM_028440	102	99	107	106	102	128	-0.0960602	0.467935
Abt1	NM_013924	6	6	6	7	7	6	-0.193147	0.681032
Abtb1	NM_030251	22	9	24	10	21	11	-1.34944	1.36951e-05
Abtb2	NM_178890	12	7	11	5	10	4	-1.2315	0.00393514
Acaa1a	NM_130864	33	25	37	31	30	26	-0.479793	0.0324873
Acaa1b	NM_146230	9	7	10	8	8	7	-0.487129	0.241878
Acaa2	NM_177470	21	18	27	20	23	22	-0.436253	0.0943752
Acaca	NM_133360	7	9	6	12	6	10	0.50908	0.224093
Acacb	NM_133904	0	0	0	0	0	0	0	1
Acad10	NM_028037	2	1	2	1	2	2	-0.758916	0.398247
Acad11	NM_175324	4	4	4	4	4	4	-0.192291	0.743097
Acad12	NM_178799	2	1	3	2	2	2	-0.664972	0.418555
Acad8	NM_025862	5	5	5	5	5	5	-0.19271	0.714472
Acad9	NM_172678	10	10	10	11	11	11	-0.14808	0.687763
Acadl	NM_007381	37	44	37	45	35	46	0.114077	0.563141
Acadm	NM_007382	17	19	19	19	17	18	-0.114605	0.686632
Acads	NM_007383	17	21	19	21	16	20	0.059372	0.831372
Acadsb	NM_025826	8	7	7	6	7	6	-0.403304	0.373494
Acadvl	NM_017366	34	40	37	42	34	44	0.0685706	0.734198
Acan	NM_007424	0	0	0	0	0	0	0	1
Acap1	NM_153788	166	165	173	152	168	157	-0.291584	0.0107296
Acap2	NM_030138	12	8	10	7	10	7	-0.731336	0.0669719
Acap3	NM_207223	8	9	9	9	8	9	-0.0828889	0.837535
Acat1	NM_144784	13	23	14	24	12	24	0.668363	0.0210869
Acat3	NM_153151	10	23	12	23	10	23	0.911676	0.00289166
Acbd3	NM_133225	18	18	17	17	17	16	-0.221876	0.446688
Acbd4	NM_025988	5	4	6	4	5	4	-0.603639	0.269298
Acbd5	NM_001102437	5	2	4	3	3	3	-0.768949	0.23351
Acbd6	NM_026683	10	15	12	17	8	12	0.357096	0.300431
Acbd7	NM_030063	0	0	0	0	0	0	0	1
Accs	NM_183220	7	5	8	5	9	5	-0.866497	0.0646783
Accsl	NM_001033452	0	0	0	0	0	0	0	1
Acd	NM_001012638	31	37	36	42	32	38	0.046612	0.822668
Ace	NM_207624	0	0	0	0	1	0	-3.2029	0.216869
Ace2	NM_001130513	0	0	0	0	0	0	0	1
Acer1	NM_175731	1	1	1	1	2	1	-0.587228	0.578483
Acer2	NM_139306	1	1	1	1	1	1	-0.186268	0.869205
Acer3	NM_025408	3	3	3	3	2	3	-0.0240128	0.972387
Ache	NM_009599	0	0	0	0	0	0	0	1
Acin1	NM_023190	48	35	41	41	41	35	-0.422142	0.0328055
Ackr2	NM_021609	0	0	0	0	0	0	0	1
Ackr3	NM_007722	0	0	0	0	0	0	0	1
Ackr4	NM_145700	0	0	0	0	0	0	0	1
Acly	NM_001199296	44	52	40	59	31	54	0.32642	0.0806504
Acmsd	NM_001033041	1	1	1	1	1	1	-0.186268	0.869205
Acn9	NM_001077713	5	6	5	8	6	6	0.126524	0.79393
Acnat1	NM_001164565	2	2	2	2	2	2	-0.190235	0.816148
Aco1	NM_007386	10	12	11	12	9	12	0.0684833	0.849683
Aco2	NM_080633	52	70	56	74	50	72	0.256622	0.119673
Acot1	NM_012006	1	1	1	1	2	1	-0.587228	0.578483
Acot11	NM_025590	5	5	5	5	5	5	-0.19271	0.714472
Acot12	NM_028790	0	0	0	0	0	0	0	1
Acot13	NM_025790	20	20	20	22	20	26	-0.0139157	0.957935
Acot2	NM_134188	5	4	4	4	5	4	-0.412681	0.464957
Acot4	NM_134247	0	0	0	0	0	0	0	1
Acot5	NM_145444	0	0	0	0	0	0	0	1
Acot6	NM_172580	0	1	0	1	0	1	4.4931	0.0523663
Acot7	NM_133348	18	72	16	78	14	64	1.95945	1.43485e-19
Acot8	NM_133240	14	13	16	15	13	13	-0.262165	0.414211
Acot9	NM_019736	22	25	24	27	23	26	-0.0175311	0.943516
Acox1	NM_015729	10	7	10	7	9	7	-0.656512	0.112356
Acox2	NM_001161667	0	0	0	0	0	0	0	1
Acox3	NM_030721	16	11	18	11	15	11	-0.762068	0.0198593
Acoxl	NM_028765	1	0	1	0	1	0	-4.67937	0.032517
Acp1	NM_021330	4	9	4	10	4	11	1.11964	0.0178486
Acp2	NM_007387	3	3	3	3	3	3	-0.191599	0.776182
Acp5	NM_007388	33	5	43	8	45	5	-2.93397	3.81226e-22
Acp6	NM_019800	9	11	10	11	9	12	0.0854011	0.818641
Acpl2	NM_153420	16	8	14	7	12	8	-1.05851	0.00419118
Acpp	NM_207668	3	6	3	5	3	6	0.715561	0.217489
Acpt	NM_001195034	0	0	0	0	0	0	0	1
Acr	NM_001205049	0	0	0	0	0	0	0	1
Acrbp	NM_001127340	6	3	7	2	5	3	-1.34898	0.0208845
Acrv1	NM_007391	0	0	0	0	0	0	0	1
Acsbg1	NM_053178	4	11	6	13	4	7	0.946558	0.0360567
Acsbg2	NM_001039114	0	0	0	0	0	0	0	1
Acsf2	NM_153807	18	16	15	14	15	16	-0.255108	0.402021
Acsf3	NM_144932	5	6	6	7	5	7	0.126665	0.793706
Acsl1	NM_007981	2	2	2	2	2	2	-0.190235	0.816148
Acsl3	NM_001033606	1	2	2	4	1	3	0.95448	0.245337
Acsl4	NM_019477	7	11	7	7	7	6	-0.00165633	0.996953
Acsl5	NM_027976	43	59	47	64	41	65	0.326603	0.064525
Acsl6	NM_001033598	0	0	0	0	0	0	0	1
Acsm1	NM_054094	0	0	0	0	0	0	0	1
Acsm2	NM_146197	0	0	0	0	0	0	0	1
Acsm3	NM_212442	0	0	0	0	0	0	0	1
Acsm4	NM_178414	0	0	0	0	0	0	0	1
Acsm5	NM_178758	0	0	0	0	0	0	0	1
Acss1	NM_080575	18	7	16	6	15	6	-1.55418	2.99916e-05
Acss2	NM_019811	38	12	38	12	32	11	-1.81567	1.13921e-11
Acss2os	NR_040613	6	3	6	2	5	3	-1.26715	0.0323952
Acss3	NM_001142804	0	0	0	0	0	0	0	1
Acta1	NM_009606	25	47	19	46	17	40	0.928889	4.09679e-05
Acta2	NM_007392	5	9	4	9	5	8	0.693855	0.140398
Actb	NM_007393	2296	4305	1483	3979	1306	3150	0.975944	1.65726e-41
Actbl2	NM_175497	0	0	0	0	0	0	0	1
Actc1	NM_009608	0	0	0	0	0	0	0	1
Actg1	NM_009609	1117	1917	1124	1963	1020	1758	0.5958	1.68117e-15
Actl10	NM_001171640	0	0	0	0	0	0	0	1
Actl11	NM_026338	0	0	0	0	0	0	0	1
Actl6a	NM_019673	20	37	24	38	20	39	0.637681	0.00588478
Actl6b	NM_031404	0	0	0	0	0	0	0	1
Actl7a	NM_009611	0	0	0	0	0	0	0	1
Actl7b	NM_025271	0	0	0	0	0	0	0	1
Actl9	NM_183282	0	0	0	0	0	0	0	1
Actn1	NM_134156	2	2	4	2	5	3	-0.833967	0.220306
Actn2	NM_033268	1	1	1	1	1	1	-0.186268	0.869205
Actn3	NM_013456	0	0	0	0	0	0	0	1
Actn4	NM_021895	65	90	62	93	56	94	0.403468	0.00806094
Actr10	NM_019785	11	14	13	14	12	13	-0.00669852	0.98406
Actr1a	NM_016860	51	48	53	48	47	48	-0.262491	0.146937
Actr1b	NM_146107	38	37	42	36	36	34	-0.310305	0.129239
Actr2	NM_146243	159	200	134	191	137	188	0.23427	0.039653
Actr3	NM_001205386	261	227	273	281	257	283	-0.19509	0.0491955
Actr3b	NM_001004365	0	1	0	1	0	1	4.4931	0.0523663
Actr5	NM_175419	10	10	10	10	9	10	-0.144795	0.703351
Actr6	NM_025914	6	6	7	6	6	7	-0.193006	0.681251
Actr8	NM_027493	18	14	20	13	18	14	-0.642354	0.0329776
Actrt1	NM_028514	0	0	0	0	0	0	0	1
Actrt2	NM_028513	0	0	0	0	0	0	0	1
Actrt3	NM_029690	0	0	0	0	0	0	0	1
Acvr1	NM_001110205	0	1	1	1	0	1	1.29034	0.373005
Acvr1b	NM_007395	6	5	6	5	6	5	-0.453812	0.367447
Acvr1c	NM_001033369	0	0	0	0	0	0	0	1
Acvr2a	NM_007396	2	5	2	6	2	4	1.11189	0.092162
Acvr2b	NM_007397	0	0	0	0	0	0	0	1
Acvrl1	NM_009612	0	0	0	0	0	0	0	1
Acy1	NM_025371	6	8	6	8	6	9	0.277826	0.533681
Acy3	NM_027857	0	0	0	0	0	0	0	1
Acyp1	NM_025421	16	10	18	12	17	15	-0.655424	0.0377847
Acyp2	NM_029344	1	1	2	2	2	2	-0.189446	0.831812
Ada	NM_007398	5	4	5	5	5	6	-0.192736	0.714437
Adad1	NM_009350	0	0	0	0	0	0	0	1
Adad2	NM_029428	0	0	0	0	0	0	0	1
Adal	NM_029475	4	4	4	5	4	5	0.0277132	0.960931
Adam10	NM_007399	40	34	34	32	33	33	-0.306167	0.148494
Adam11	NM_009613	0	0	0	0	0	0	0	1
Adam12	NM_007400	0	0	0	0	0	0	0	1
Adam15	NM_001037722	0	1	1	1	0	0	0.73706	0.640285
Adam17	NM_009615	25	20	23	21	22	20	-0.392191	0.132473
Adam18	NM_010084	0	0	0	0	0	0	0	1
Adam19	NM_009616	1	1	2	2	2	2	-0.189446	0.831812
Adam1a	NM_172126	1	1	1	1	1	1	-0.186268	0.869205
Adam1b	NM_172125	1	0	0	1	0	0	-0.171956	0.92417
Adam2	NM_009618	0	0	0	0	0	0	0	1
Adam20	NM_001009548	0	0	0	0	0	0	0	1
Adam21	NM_020330	0	0	0	0	0	0	0	1
Adam22	NM_001098225	0	0	0	0	0	0	0	1
Adam23	NM_011780	0	0	0	0	0	0	0	1
Adam24	NM_010086	0	0	0	0	0	0	0	1
Adam26b	NM_001009547	0	0	0	0	0	0	0	1
Adam28	NM_001048175	2	2	2	1	2	2	-0.446718	0.600682
Adam29	NM_175939	0	0	0	0	0	0	0	1
Adam3	NM_009619	0	0	0	0	0	0	0	1
Adam30	NM_027665	0	0	0	0	0	0	0	1
Adam32	NM_153397	0	0	0	0	0	0	0	1
Adam33	NM_001163529	0	0	0	0	0	0	0	1
Adam39	NM_001025380	0	0	0	0	0	0	0	1
Adam4	NM_009620	1	1	1	1	1	1	-0.186268	0.869205
Adam5	NM_007401	0	0	0	0	0	0	0	1
Adam6b	NM_001009545	0	0	0	0	0	0	0	1
Adam7	NM_007402	0	0	0	0	0	0	0	1
Adam8	NM_007403	1	33	1	36	1	30	4.79461	4.81688e-23
Adam9	NM_007404	4	6	4	7	4	6	0.464544	0.377541
Adamdec1	NM_021475	0	0	0	0	0	0	0	1
Adamts1	NM_009621	0	0	0	0	0	0	0	1
Adamts10	NR_037707	36	22	40	16	46	20	-1.26555	4.73715e-08
Adamts12	NM_175501	0	0	0	0	0	0	0	1
Adamts13	NM_001001322	0	0	0	0	0	0	0	1
Adamts14	NM_001081127	162	86	150	81	151	77	-1.11856	9.74073e-18
Adamts15	NM_001024139	0	0	0	0	0	0	0	1
Adamts16	NM_172053	0	0	0	0	0	0	0	1
Adamts17	NM_001033877	0	0	0	0	0	0	0	1
Adamts18	NM_172466	0	0	0	0	0	0	0	1
Adamts19	NM_175506	0	0	0	0	0	0	0	1
Adamts2	NM_175643	0	0	0	0	0	0	0	1
Adamts20	NM_177431	0	0	0	0	0	0	0	1
Adamts3	NM_001081401	0	0	0	0	0	0	0	1
Adamts4	NM_172845	0	0	0	0	0	0	0	1
Adamts5	NM_011782	0	0	0	0	0	0	0	1
Adamts6	NM_001081020	4	2	5	3	5	3	-0.989335	0.111335
Adamts7	NM_001003911	0	0	0	0	0	0	0	1
Adamts8	NM_013906	0	0	0	0	0	0	0	1
Adamts9	NM_175314	0	0	0	0	0	0	0	1
Adamtsl1	NM_029967	0	0	0	0	0	0	0	1
Adamtsl2	NM_029981	0	0	1	0	0	0	-3.20277	0.216884
Adamtsl3	NM_001190374	0	0	0	0	0	0	0	1
Adamtsl4	NM_144899	0	0	0	0	0	0	0	1
Adamtsl5	NM_001113548	0	0	0	0	0	0	0	1
Adap1	NM_172723	12	25	14	25	12	20	0.685343	0.0191496
Adap2	NM_172133	0	0	0	0	0	0	0	1
Adar	NM_019655	18	11	16	14	14	13	-0.52978	0.0959372
Adarb1	NM_130895	0	1	1	1	1	1	0.370817	0.765372
Adarb2	NM_052977	0	0	0	0	0	0	0	1
Adat1	NM_013925	2	3	1	3	1	3	0.954446	0.245354
Adat2	NM_025748	3	5	3	5	3	5	0.536538	0.369294
Adat3	NM_001100606	2	4	3	4	2	4	0.575073	0.390764
Adc	NM_172875	0	0	0	0	0	0	0	1
Adck1	NM_028105	6	6	7	7	7	7	-0.193153	0.673479
Adck2	NM_178873	8	5	9	5	8	5	-0.924971	0.0463611
Adck3	NM_023341	1	1	3	1	2	1	-1.15777	0.227392
Adck4	NM_133770	7	8	8	7	7	6	-0.259842	0.557153
Adck5	NM_172960	5	6	6	6	5	6	-0.0242091	0.961116
Adcy1	NM_009622	0	0	0	0	0	0	0	1
Adcy10	NM_173029	0	0	0	0	0	0	0	1
Adcy2	NM_153534	0	0	0	0	0	0	0	1
Adcy3	NM_001159537	5	4	4	4	3	3	-0.316247	0.597433
Adcy4	NM_080435	0	0	0	0	0	0	0	1
Adcy5	NM_001012765	0	0	0	0	0	0	0	1
Adcy6	NM_007405	0	0	0	0	0	0	0	1
Adcy7	NM_001037723	46	33	49	36	50	36	-0.659655	0.000734332
Adcy8	NM_009623	0	0	0	0	0	0	0	1
Adcy9	NM_009624	1	0	0	0	0	0	-3.20284	0.216876
Adcyap1	NM_009625	0	0	0	0	0	0	0	1
Adcyap1r1	NM_001025372	0	0	0	0	0	0	0	1
Add1	NM_001024458	82	76	94	79	86	78	-0.363386	0.0129785
Add2	NM_013458	0	0	0	0	0	0	0	1
Add3	NM_013758	40	18	36	14	40	18	-1.40636	6.6282e-09
Adgb	NM_001127353	0	0	0	0	0	0	0	1
Adh1	NM_007409	0	0	0	0	1	0	-3.2029	0.216869
Adh4	NM_011996	0	0	0	0	0	0	0	1
Adh5	NM_007410	34	52	42	58	35	63	0.445564	0.0168946
Adh6-ps1	NR_033581	0	0	0	0	0	0	0	1
Adh6a	NM_026945	0	0	0	0	0	0	0	1
Adh7	NM_009626	0	0	0	0	0	0	0	1
Adhfe1	NR_027664	0	0	0	0	0	0	0	1
Adi1	NM_134052	11	12	12	13	12	14	-0.0381883	0.910971
Adig	NM_145635	0	0	0	0	0	0	0	1
Adipoq	NM_009605	0	0	0	0	0	0	0	1
Adipor1	NM_028320	74	59	76	59	63	52	-0.518892	0.00140319
Adipor2	NM_197985	43	44	42	43	38	41	-0.136662	0.481587
Adk	NM_134079	1	7	3	8	3	9	1.56668	0.00587925
Adm	NM_009627	0	0	0	0	0	0	0	1
Adm2	NM_182928	0	0	0	0	0	0	0	1
Adnp	NM_009628	30	32	30	29	29	32	-0.130789	0.559557
Adnp2	NM_175028	11	7	10	7	10	7	-0.752407	0.0643653
Ado	NM_001005419	8	14	7	13	6	13	0.731974	0.0571941
Adora1	NM_001039510	0	0	0	0	0	0	0	1
Adora2a	NM_009630	65	49	65	49	51	39	-0.595121	0.000713635
Adora2b	NM_007413	0	1	0	1	0	1	4.4931	0.0523663
Adora3	NM_027025	0	0	0	0	0	0	0	1
Adpgk	NM_028121	10	18	12	18	11	19	0.54095	0.0909013
Adprh	NM_007414	43	48	47	44	35	40	-0.115028	0.54956
Adprhl1	NM_172750	0	0	0	0	0	0	0	1
Adprhl2	NM_133883	16	22	18	24	15	24	0.319576	0.245415
Adprm	NM_025510	11	9	14	11	11	11	-0.408394	0.253791
Adra1a	NM_013461	0	0	0	0	0	0	0	1
Adra1b	NM_007416	0	0	0	0	0	0	0	1
Adra1d	NM_013460	0	0	0	0	0	0	0	1
Adra2a	NM_007417	0	0	0	0	0	0	0	1
Adra2b	NM_009633	0	0	0	0	0	0	0	1
Adra2c	NM_007418	0	0	0	0	0	0	0	1
Adrb1	NM_007419	3	4	2	2	2	2	-0.00165856	0.998204
Adrb2	NM_007420	12	3	10	3	17	2	-2.45985	3.33292e-07
Adrb3	NM_013462	0	0	0	0	0	0	0	1
Adrbk1	NM_130863	166	134	177	135	156	130	-0.516516	1.17943e-05
Adrbk2	NM_177078	1	0	1	0	1	0	-4.67937	0.032517
Adrm1	NM_019822	45	63	49	67	41	62	0.313755	0.0725992
Adsl	NM_009634	18	40	20	42	18	43	0.962545	3.96047e-05
Adss	NM_007422	35	41	34	40	33	44	0.0987832	0.627609
Adssl1	NM_007421	9	15	8	16	6	13	0.73854	0.0448132
Adtrp	NM_175417	1	1	1	1	1	1	-0.186268	0.869205
Aebp1	NM_009636	0	1	0	1	0	1	4.4931	0.0523663
Aebp2	NM_009637	30	37	33	37	27	36	0.0952524	0.658439
Aen	NM_026531	2	16	4	16	3	18	2.26424	4.63771e-07
Aes	NM_010347	273	237	270	228	224	212	-0.373274	0.000243627
AF067063	NM_001001449	0	0	0	0	0	0	0	1
AF251705	NM_134158	0	0	0	0	0	0	0	1
AF357355	NR_028433	0	0	0	0	0	0	0	1
AF357359	NR_028434	0	0	0	0	0	0	0	1
AF357399	NR_028129	133	62	25	94	39	69	-0.00418702	0.978604
AF357425	NR_046302	0	0	0	0	0	0	0	1
AF357426	NR_046303	0	0	0	0	0	0	0	1
AF529169	NM_153509	0	0	0	0	0	0	0	1
Afap1	NM_027373	1	1	1	1	1	1	-0.186268	0.869205
[truncated: 19,237 more rows]

## Sheet: WT vs T-BET-deficient NK Cells
Genotype 1	Tbx21+/+ (Wild Type)
Genotype 2	Tbx21-/-
Cell Type	Splenic CD3e- CD19- NCR1+ CD49b+ NK cells
Culture Condition	IL-15 (20 ng/ml) for 48 hours
Note	Only expressed genes are shown (Average RPKM>1)
Mouse Gene Symbol	Transcript ID	Tbx21+/+ (RPKM Replicate 1)	Tbx21-/- (RPKM Replicate 1)	Tbx21+/+ (RPKM Replicate 2)	Tbx21-/- (RPKM Replicate 2)	Log2 Fold Change (T-BET-deficient ÷ WT)	p Value (T-BET-deficient vs WT)
March2	NM_001252480	29.0708	29.2537	28.6028	33.7377	0.137788	0.723656
March5	NM_001164336	12.6007	13.2748	13.2022	15.0335	0.124817	0.893256
March6	NM_172606	19.303	14.8023	15.4322	13.3476	-0.258948	0.531658
March7	NM_020575	12.8511	9.47695	9.30825	7.78208	-0.348395	0.526152
March8	NM_027920	3.63819	3.41003	3.55084	3.83817	-0.167972	1
March9	NM_001033262	2.43621	1.97142	2.03487	1.95543	0.0179378	1
Sept1	NM_017461	315.81	279.987	319.598	332.065	-0.0364216	0.718536
Sept2	NM_010891	21.0033	20.033	17.4583	15.7421	-0.0585479	0.909112
Sept4	NM_001284392	3.02776	4.96291	3.06176	5.22355	0.732141	0.456196
Sept5	NM_213614	6.50284	1.60568	6.71046	1.89695	-1.7271	0.03157
Sept6	NM_001253706	57.8007	53.2823	57.9924	60.1002	-0.0187023	1
Sept7	NM_001205367	28.8962	22.4695	22.2936	19.1902	-0.294203	0.358248
Sept9	NM_001113488	74.385	60.5022	78.4399	69.0653	-0.206134	0.287387
Sept10	NM_001024911	1.35007	1.59631	1.07238	1.20972	0.547782	1
Sept11	NM_001009818	86.5431	55.9395	76.7278	53.273	-0.569238	0.00294273
0610007P14Rik	NM_021446	56.0835	59.1422	54.5919	63.0446	0.155047	0.455317
0610009B22Rik	NM_025319	5.97043	6.91613	5.75095	6.27067	0.131895	1
0610009L18Rik	NR_038126	1.53889	1.29852	1.12264	1.36464	-0.513248	1
0610009O20Rik	NM_024179	18.8871	18.1472	18.6648	20.6915	0.0561688	1
0610010B08Rik	NM_001177543.1	2.20794	1.30512	1.83119	1.33189	-0.900099	0.687935
0610010F05Rik	NM_027860	5.41824	4.56415	3.82997	3.63403	0.0185438	1
0610010K14Rik	NM_001177603	20.8656	18.4498	18.5436	22.562	0.0543473	1
0610011F06Rik	NM_026686	20.9503	21.4078	21.1318	25.8912	0.180315	0.678045
0610012G03Rik	NR_027897	11.8781	11.1486	11.0405	12.3902	0.018854	1
0610030E20Rik	NM_026696	10.997	9.01886	9.476	8.94008	-0.131215	0.872536
0610037L13Rik	NM_028754	7.26209	7.19002	7.30829	8.31902	0.116583	1
1110001J03Rik	NM_025363	23.3871	23.2587	20.197	22.9289	0.115706	0.835589
1110002L01Rik	NR_030694	3.8354	3.24887	3.06519	2.93237	-0.195776	1
1110004E09Rik	NM_026502	11.1158	9.72555	9.5039	10.6109	0.0188347	1
1110004F10Rik	NM_019772	57.1268	52.1773	54.5252	56.6447	-0.0200663	1
1110007C09Rik	NM_026738	33.3914	22.6382	34.7434	26.5314	-0.422729	0.127182
1110008F13Rik	NM_026124	56.4516	58.0519	52.393	62.7275	0.182635	0.379182
1110008L16Rik	NM_025373	3.05883	3.06031	2.69974	2.9502	0.0182966	1
1110008P14Rik	NM_198001	21.7779	18.3258	23.2075	21.7746	-0.149982	0.670724
1110012L19Rik	NM_026787	7.69408	7.38404	7.51258	9.58158	0.104931	1
1110032A03Rik	NM_023483	1.98824	2.06396	2.02811	2.31218	0.0179378	1
1110032F04Rik	NM_001167996	1.19093	1.33767	1.12298	1.5866	0.547782	1
1110034G24Rik	NM_028637	3.58258	3.03588	3.21034	3.29228	-0.195776	1
1110037F02Rik	NM_001081183	22.2331	18.8085	16.1472	14.9225	-0.140429	0.728297
1110038B12Rik	NR_027943	17.0931	15.6102	15.6351	18.1148	0.0616673	1
1110038F14Rik	NM_054099	19.3446	17.3922	17.0133	19.5342	0.0581887	1
1110051M20Rik	NM_175123	2.705	2.88673	2.77377	3.07466	0.0182966	1
1110054M08Rik	NR_037954	7.26372	6.43862	7.466	7.94218	0.0187245	1
1110057K04Rik	NM_172401	11.2123	11.2803	13.2081	10.0317	-0.171673	0.768351
1110058L19Rik	NM_026503	10.5147	10.3852	9.59328	10.2109	-0.0507118	1
1110059E24Rik	NM_025423	10.3489	11.2576	8.31898	9.65449	0.238383	0.751446
1110059G10Rik	NM_025419	2.90456	2.29563	2.53505	2.04094	-0.538276	0.754477
1110065P20Rik	NM_001142727	6.18763	5.80829	7.56001	7.26941	-0.0862576	1
1190002F15Rik	NR_037955	24.5965	30.5707	22.379	37.0831	0.549488	0.0686922
1190002N15Rik	NM_001033145	14.9796	11.3654	12.3662	9.2339	-0.40948	0.386857
1190007I07Rik	NM_001135567	5.88562	5.45227	6.51266	7.41707	-0.094526	1
1200014J11Rik	NM_025818	11.4296	10.5965	10.1022	9.91692	0.0188347	1
1300002E11Rik	NR_037958	5.60729	3.6232	4.69258	3.63649	-0.428901	0.649072
1500004A13Rik	NR_015498	2.45853	2.17088	2.02296	2.11189	0.0179378	1
1500009L16Rik	NM_001145198	0.862349	1.27801	0.76641	1.56325	0.547782	1
1500011B03Rik	NR_027817	4.6473	3.56688	4.48548	4.34751	-0.146547	1
1500011K16Rik	NR_015476	6.33108	5.62064	5.8003	6.27303	0.0186699	1
1500012F01Rik	NM_001081005	23.9818	24.0141	22.1435	27.9869	0.194939	0.621595
1500015A07Rik	NR_029432	1.54308	1.53832	1.58045	1.43726	-0.369258	1
1600002H07Rik	NM_028056	7.12307	6.61454	6.61013	7.06383	0.0187245	1
1600002K03Rik	NM_027207	9.44479	10.5564	9.32143	12.5378	0.428918	0.445236
1600012H06Rik	NM_001083882	4.4849	3.31426	3.86206	3.2762	-0.382149	0.791206
1600014C10Rik	NM_028166	8.71529	8.49468	8.10941	9.68522	0.10009	1
1600020E01Rik	NR_037960	2.86563	3.27415	2.82654	2.84421	0.0182966	1
1700001L05Rik	NR_027980	1.41597	1.22993	1.38405	1.19923	0.0169413	1
1700007J10Rik	NR_045476	5.84176	5.27129	5.21233	6.05604	0.0186354	1
1700007L15Rik	NR_045709	3.46946	2.9842	2.45168	2.71958	0.269763	1
1700008I05Rik	NM_027952	0.696286	1.44969	0.651482	1.47494	0.0169413	1
1700008J07Rik	NR_024331	1.23075	1.05878	1.10599	1.13036	0.0169413	1
1700010I14Rik	NM_025851	1.5937	1.4521	1.43946	1.36055	-0.513248	1
1700017B05Rik	NM_028820	20.4187	13.7698	20.6525	15.1022	-0.477038	0.195338
1700019G17Rik	NM_029331	2.28144	2.68962	2.43781	2.50467	0.574511	0.754477
1700020I14Rik	NR_015473	24.2645	23.321	20.8355	20.3727	-0.0462665	0.916871
1700020L24Rik	NM_025492	4.03794	2.71359	3.88715	3.34101	-0.382149	0.791206
1700021F05Rik	NM_026411	5.69507	4.63853	5.29067	4.77434	-0.115686	1
1700021K19Rik	NM_172615	7.11859	5.54524	6.6955	6.61253	-0.0862576	1
1700025G04Rik	NM_197990	9.90985	10.1875	8.19184	9.7916	0.168836	0.872536
1700025N23Rik	NR_040523	1.68987	1.90527	1.51758	1.55427	0.0179378	1
1700026L06Rik	NM_027283	7.46847	8.10535	7.32059	9.22739	0.294388	0.722033
1700030C10Rik	NR_015521	1.29866	1.52227	1.359	1.50269	0.934978	0.687935
1700030K09Rik	NM_028170	2.87346	2.86026	2.79624	2.96669	0.0182966	1
1700037C18Rik	NM_028484	3.57182	3.29086	3.21775	3.47091	-0.195776	1
1700037H04Rik	NM_026091	24.2793	26.075	23.9967	29.9718	0.240291	0.502824
1700040L02Rik	NM_028491	2.77193	2.88119	2.78701	3.74584	0.232474	1
1700047I17Rik2	NM_001100116.1	3.38581	3.60965	3.16891	3.69827	0.418927	0.791206
1700048O20Rik	NR_033553	0.850138	1.06919	0.705227	1.16829	0.0169413	1
1700052K11Rik	NR_027956	2.0973	2.02854	1.84732	2.07313	0.0179378	1
1700052N19Rik	NM_024261	11.7705	11.7463	11.4468	12.3921	0.0796122	1
1700056E22Rik	NM_028516	0.925562	1.15322	0.777515	1.15842	0.0169413	1
1700063D05Rik	NR_040392	2.17711	2.90491	1.84537	3.23342	0.574511	0.754477
1700066B19Rik	NM_001033168	0.979844	1.9673	1.05342	2.20049	0.934978	0.687935
1700066M21Rik	NM_028546	2.48755	2.38079	1.93103	1.71586	0.0179378	1
1700094D03Rik	NM_028567	1.55546	1.33437	1.41795	1.38187	-0.513248	1
1700096K18Rik	NR_027388	1.79854	1.48927	1.85759	1.50722	-0.369258	1
1700097N02Rik	NR_045287	3.32046	4.4599	3.34306	5.0329	0.584017	0.608512
1700101E01Rik	NM_001166705	1.33937	0.852534	1.30509	1.02176	0.0169413	1
1700112E06Rik	NM_028275	3.92618	3.20913	3.81749	4.2859	-0.167972	1
1700113A16Rik	NR_045997	7.92094	5.67076	7.44763	6.11767	-0.297319	0.702899
1700123M08Rik	NR_040577	1.24808	1.09687	1.1883	1.55943	0.547782	1
1700123O20Rik	NM_021437	15.1727	13.2676	13.8581	15.5857	0.018896	1
1810006J02Rik	NR_040439	5.3031	4.83671	4.72565	5.15772	0.0185941	1
1810009A15Rik	NM_025463	39.247	42.6113	39.8492	46.141	0.190443	0.413827
1810013L24Rik	NM_001081400	7.68553	6.0747	6.25542	5.45126	-0.322357	0.691754
1810014B01Rik	NR_015572	2.45026	2.00214	2.13542	2.26487	0.0179378	1
1810022K09Rik	NM_001099674	54.8271	52.3942	61.1394	52.0042	-0.138168	0.56343
1810026B05Rik	NR_037569	2.78564	2.68023	2.70153	2.38589	-0.233315	1
1810026J23Rik	NM_178619	13.5907	11.1881	12.9763	12.8907	-0.149398	0.782285
1810030O07Rik	NM_175141	19.909	17.4846	17.071	17.4662	-0.102211	0.815567
1810032O08Rik	NR_027819	3.70616	4.9953	4.21589	4.73874	0.331696	0.815301
1810034E14Rik	NR_045798	2.17421	2.13521	1.97104	2.17669	0.0179378	1
1810037I17Rik	NM_024461	53.8859	48.6963	52.9663	56.923	0.00549946	1
1810043G02Rik	NM_026431	2.92371	2.25428	2.93648	2.1897	-0.538276	0.754477
1810043H04Rik	NM_001110242	21.7559	17.3953	20.4656	19.8557	-0.162772	0.658796
1810044D09Rik	NR_038153	1.98611	1.5824	1.63912	1.76632	0.0179378	1
1810058I24Rik	NR_015608	30.1897	32.1139	30.4983	34.2468	0.155943	0.665257
2010012O05Rik	NM_025563	4.36738	3.10999	4.20774	3.45641	-0.382149	0.791206
2010016I18Rik	NR_033207	3.58703	6.57498	2.84376	7.39409	0.993472	0.191407
2010107E04Rik	NM_027360	157.346	149.624	148.151	159.894	0.0424833	0.776099
2010109I03Rik	NM_025929	1.26473	1.60746	1.19611	1.63241	0.934978	0.687935
2010111I01Rik	NR_110520	7.0033	5.37103	6.84282	6.52158	-0.199483	0.845948
2010204K13Rik	NR_027924	1.30136	1.14288	1.41412	1.40968	0.0169413	1
2010300C02Rik	NM_028096	2.70554	5.6927	2.43034	6.30659	1.2408	0.145041
2010320M18Rik	NR_029440	2.85878	3.1216	3.12307	3.31592	0.0182966	1
2200002D01Rik	NM_028179	1.19836	0.830064	1.21079	1.17348	0.0169413	1
2210011C24Rik	NM_001291292	1.08418	2.06113	1.05604	2.06504	0.934978	0.687935
2210013O21Rik	NM_027327	5.84425	6.15261	5.17486	7.618	0.359717	0.691754
2210015D19Rik	NR_015577	3.83812	2.89894	3.73995	3.44071	-0.382149	0.791206
2210016F16Rik	NM_027335	15.8833	15.864	15.8985	18.7186	0.147242	0.810088
2210016L21Rik	NM_028211	17.079	17.9007	17.0622	19.7086	0.178283	0.728297
2210018M11Rik	NM_172280	10.7182	9.98816	9.15699	10.1944	0.0188236	1
2210039B01Rik	NR_044985	26.5954	27.6393	25.7942	30.2213	0.14845	0.711414
2210408F21Rik	NR_040258	1.14303	1.11189	1.27441	1.48966	0.0169413	1
2300009A05Rik	NM_027090	6.79119	6.61098	7.30609	6.09093	-0.0862576	1
2310001H17Rik	NR_040265	4.37487	3.19627	3.60194	4.12576	-0.167972	1
2310003H01Rik	NM_027980	9.16229	8.72676	8.90369	9.73696	0.0957666	1
2310009A05Rik	NR_040377	12.0178	12.001	10.8141	12.051	0.0796122	1
2310009B15Rik	NM_001081226	6.84358	7.38758	5.86259	7.96853	0.22154	0.851518
2310010J17Rik	NR_046007	2.35473	2.13945	2.19514	2.76041	0.322899	1
2310011J03Rik	NM_025521	25.6578	22.2175	23.5325	24.2234	-0.10071	0.764704
2310015A10Rik	NR_033514	1.46596	1.37221	1.27286	1.51175	0.547782	1
2310022A10Rik	NM_175107	15.0208	15.5557	14.4281	16.3716	0.159766	0.800912
2310022B05Rik	NM_175149	2.19084	2.03306	2.20597	2.13057	0.0179378	1
2310033P09Rik	NM_024210	9.78772	8.3163	10.345	9.52005	-0.131215	0.872536
2310035C23Rik	NM_173187	3.78475	3.23062	2.61086	2.8569	-0.195776	1
2310036O22Rik	NM_026760	93.8103	87.2476	91.9687	98.0644	0.0112664	1
2310039H08Rik	NM_025966	7.27405	6.47885	7.24431	8.5454	0.116583	1
2310039L15Rik	NR_045337	6.62485	6.28267	5.30056	4.65122	-0.104204	1
2310045N01Rik	NM_001145552	23.8899	27.749	25.3759	31.8447	0.309809	0.350136
2310047M10Rik	NM_028005	6.64803	6.17896	7.11654	6.41717	-0.199483	0.845948
2310057M21Rik	NM_026655	5.69044	5.25397	5.31199	5.52202	0.0186354	1
2310061I04Rik	NM_001033630	12.5138	12.9063	12.8917	15.0641	0.124817	0.893256
2310061J03Rik	NR_027965	2.37815	1.89765	2.27055	2.06904	0.0179378	1
2310067B10Rik	NM_028014	13.4672	11.6006	13.424	13.7472	0.0188774	1
2410002F23Rik	NM_025880	26.2963	24.1576	25.8146	26.6464	-0.00891221	1
2410004B18Rik	NM_025555	11.3913	9.43437	10.9886	10.7132	-0.117049	0.878793
2410004N09Rik	NR_038151	8.49309	6.92742	6.85995	7.35351	-0.0791118	1
2410006H16Rik	NR_030738	47.7755	53.8091	46.7344	68.8728	0.390811	0.0609686
2410015M20Rik	NM_153152	51.3294	48.1039	49.9873	55.2862	0.0472322	0.84098
2410016O06Rik	NM_023633	14.8673	13.1523	13.7282	15.0815	-0.0312926	1
2410089E03Rik	NM_001162906	2.08861	1.91111	1.57476	1.76862	0.0179378	1
2410127L17Rik	NM_026120	13.8464	12.9491	11.8355	10.4289	-0.156221	0.777915
2410131K14Rik	NM_001081236	3.84303	3.54267	4.49161	3.6613	0.0184814	1
2500004C02Rik	NR_040318	1.19529	1.42705	1.38864	1.36849	0.0169413	1
2510002D24Rik	NM_001033164	10.7728	11.0731	11.0577	12.3469	0.0822747	1
2510003E04Rik	NM_028197	7.62586	7.37236	7.72262	7.63746	-0.0728744	1
2510039O18Rik	NM_029841	45.9608	40.2161	43.3325	44.5023	-0.0471481	0.88376
2610001J05Rik	NR_024619	19.45	17.4021	19.726	19.1067	-0.0957792	0.820615
2610002J02Rik	NM_001190445	11.3077	13.8756	12.1748	16.1542	0.398582	0.415816
2610002M06Rik	NM_025921	3.88654	3.18294	3.01231	2.62306	-0.195776	1
2610005L07Rik	NR_028428	3.47267	3.21829	3.0114	3.13685	0.0182966	1
2610008E11Rik	NM_001004362	1.80044	1.27891	1.3258	1.19923	-0.513248	1
2610015P09Rik	NM_027801	1.84077	1.8142	1.80216	1.9055	0.0179378	1
2610020C07Rik	NR_038156	1.43007	1.16271	1.06854	1.07226	0.0169413	1
2610020H08Rik	NM_028129	5.53263	6.21728	4.39568	6.00268	0.27579	0.832666
2610035D17Rik	NR_015556	4.14307	2.99412	4.3886	3.06957	-0.382149	0.791206
2610044O15Rik8	NM_153780	2.91605	2.18663	2.08281	1.85739	-0.28681	1
2610301B20Rik	NM_026005	2.69525	1.85848	2.49976	2.12273	-0.28681	1
2610306M01Rik	NR_028298	1.32099	1.57312	1.39774	1.74589	0.934978	0.687935
2610318N02Rik	NM_183287	10.3054	13.0073	10.0579	13.9967	0.447188	0.386857
2610507B11Rik	NM_001002004	47.1802	42.1522	44.6638	45.3278	-0.061388	0.885855
2610507I01Rik	NR_037964	3.02182	2.32169	2.86824	2.41173	-0.538276	0.754477
2610524H06Rik	NM_181075	10.6511	10.3547	10.1879	11.8825	0.0851822	1
2700029M09Rik	NM_028299	38.1126	36.2045	35.2663	33.5318	-0.0413381	0.935265
2700038G22Rik	NR_045042	1.88278	2.22782	1.69862	2.13325	0.0179378	1
2700049A03Rik	NM_029818	2.03666	2.51547	2.05087	2.07881	0.322899	1
2700060E02Rik	NM_026528	61.8807	65.8299	64.9215	75.8187	0.179786	0.357759
2700062C07Rik	NM_026529	6.82345	7.49088	6.57607	7.67456	0.116583	1
2700089E24Rik	NM_001163445	4.67833	4.51389	4.72422	3.68254	-0.12953	1
2700094K13Rik	NM_001033166	88.5751	102.406	84.0292	120.303	0.378362	0.0205963
2700097O09Rik	NM_028314	2.04212	2.32988	2.27387	2.13316	0.0179378	1
2700099C18Rik	NR_024720	5.13877	5.91776	3.354	4.87426	0.466017	0.649072
2810001G20Rik	NR_033780	5.14793	4.80408	4.7873	5.30503	0.0185941	1
2810002D19Rik	NR_027831	2.67902	2.28412	2.84177	2.40697	-0.538276	0.754477
2810004N23Rik	NM_025615	23.9008	25.434	22.8575	29.8625	0.244625	0.498476
2810006K23Rik	NM_001134717	9.70002	9.87827	9.92921	10.7853	0.0883701	1
2810008D09Rik	NR_027059	11.5136	10.5035	10.1448	10.8127	0.0188448	1
2810013P06Rik	NR_045268	4.40755	3.59102	4.45904	3.82096	0.0184814	1
2810021J22Rik	NM_172403	1.94396	1.69113	1.61529	1.42338	-0.369258	1
2810025M15Rik	NR_027984	4.98445	4.74925	4.48663	4.98513	0.166668	1
2810403A07Rik	NM_028814	19.0516	17.3048	16.5542	17.3779	-0.0629534	0.906485
2810408A11Rik	NM_027419	1.10483	0.953641	1.04395	1.18619	0.0169413	1
2810408I11Rik	NR_038009	5.20006	5.51561	4.47693	5.13401	0.300989	0.824617
2810408M09Rik	NM_001007581	12.1469	10.2281	12.0954	11.4441	-0.171673	0.768351
2810417H13Rik	NM_026515	131.265	144.319	115.792	118.285	0.104012	0.473165
2810428I15Rik	NM_025577	36.5172	38.3883	35.8685	42.7728	0.168536	0.532188
2810474O19Rik	NM_026054	4.27136	3.592	3.48887	3.35661	0.0184017	1
2900008C10Rik	NR_045434	1.22474	1.54977	1.34044	1.46985	0.547782	1
2900026A02Rik	NM_172884	9.16127	12.6749	9.39528	14.5921	0.649198	0.188589
2900041M22Rik	NR_015489	1.35307	1.56366	1.22045	1.23912	0.547782	1
2900076A07Rik	NR_045299	1.27666	1.25514	1.29887	1.36702	0.0169413	1
2900097C17Rik	NR_024329	44.4123	33.984	33.0109	27.3542	-0.315836	0.283339
3000002C10Rik	NR_033215	2.03696	2.15404	2.22105	2.38341	0.0179378	1
3010026O09Rik	NM_026543	4.1908	4.8857	4.73418	6.13315	0.300989	0.824617
3110001I22Rik	NM_025653	2.67015	2.68069	2.08006	1.97155	0.0181513	1
3110002H16Rik	NM_029623	16.7266	15.5798	16.9462	17.1997	-0.023832	1
3110007F17Rik	NM_028426	1.61006	1.50939	1.04652	1.36669	0.0175929	1
3110009E18Rik	NM_028439	5.05715	5.16541	5.59442	5.47066	-0.115686	1
3110040N11Rik	NM_026077	11.9422	12.0222	12.3822	14.112	0.133203	0.889008
3110043O21Rik	NM_001081343	1.3525	1.84626	1.07495	1.72115	0.934978	0.687935
3110045C21Rik	NR_040438	1.27945	1.4243	1.15605	1.23729	0.0169413	1
3110052M02Rik	NM_001166497	6.20253	4.88062	4.82774	4.14289	-0.26381	0.824617
3110056K07Rik	NR_045056	3.28536	2.78392	3.20126	2.78544	0.0182966	1
3110057O12Rik	NM_026622	1.38012	1.32739	1.04681	1.31326	0.0169413	1
3110062M04Rik	NM_199145	1.9412	2.1015	1.98346	2.32995	0.0179378	1
3110082I17Rik	NM_028469	9.74439	9.09152	8.61752	9.54249	0.0188114	1
3300002I08Rik	NM_027017	1.27582	1.09419	0.839051	1.10705	0.0169413	1
3830403N18Rik	NM_027510	1.29165	1.09094	1.12427	0.770867	0.0169413	1
3830406C13Rik	NM_178141	4.88962	3.84837	4.63997	4.00021	-0.29462	0.815301
4632415L05Rik	NR_027985	3.42045	2.72166	2.96439	2.28141	-0.233315	1
4632428N05Rik	NM_028732	9.27279	9.70777	8.91482	10.5472	0.238383	0.751446
4833417C18Rik	NR_045187	1.54866	1.30479	1.34993	1.26132	-0.513248	1
4833420G17Rik	NM_026127	9.401	8.39541	8.07568	8.46261	-0.0673825	1
4833439L19Rik	NM_133797	12.0074	10.4874	10.4731	11.0982	-0.0475028	1
4921524J17Rik	NM_025722	5.87461	5.02157	5.11117	4.70031	-0.115686	1
4921531C22Rik	NR_033782	1.39291	1.30095	1.51462	1.48922	-0.513248	1
4930402H24Rik	NM_029432	2.65759	2.39607	2.29575	2.29835	-0.28681	1
4930404N11Rik	NM_001014836	2.62508	2.31676	2.00254	2.50373	0.0181513	1
4930413G21Rik	NR_045614	5.2485	4.34454	4.43814	4.51446	0.0185438	1
4930414L22Rik	NR_046011	2.02695	1.59933	2.02562	2.05205	0.0179378	1
4930417O13Rik	NR_015527	1.11032	0.960712	1.2906	0.844266	0.0169413	1
4930427A07Rik	NM_134041	19.6716	18.1764	18.4582	19.6645	0.0189343	1
4930428O21Rik	NR_045871	1.05003	1.48106	1.16142	1.63872	0.547782	1
4930430F08Rik	NM_175128	1.51326	1.37631	1.51272	1.23352	-0.900099	0.687935
4930431P03Rik	NR_045059	1.42812	1.50408	1.127	1.39144	0.547782	1
4930453N24Rik	NM_026273	33.6305	31.5157	32.2331	32.2258	-0.0252381	0.932176
4930470H14Rik	NR_045764	6.8998	7.205	5.14924	5.51787	0.131895	1
4930481A15Rik	NR_027938	1.39656	1.74765	1.50463	1.88878	0.404789	1
4930486L24Rik	NM_178098	7.56328	9.33446	6.89994	10.4214	0.354828	0.610425
4930503L19Rik	NM_172967	8.7117	8.20728	6.24557	7.83248	0.110387	1
4930511M06Rik	NR_027944	4.0446	3.53105	3.32065	2.98654	0.0184017	1
4930513N10Rik	NR_015574	1.11361	1.29231	0.980513	1.25699	0.0169413	1
4930515G01Rik	NR_027872	0.853215	1.04307	1.14546	1.03405	0.0169413	1
4930519F09Rik	NR_033601	1.26429	1.68515	0.961168	1.25098	0.547782	1
4930520O04Rik	NR_040383	1.3251	1.51105	0.878479	1.52371	0.934978	0.687935
4930523C07Rik	NM_001162896	13.0744	15.5111	11.3873	15.4044	0.384756	0.424642
4930539E08Rik	NM_172450	1.39791	1.33487	1.33154	1.29217	0.0169413	1
4930539J05Rik	NR_030689	7.64556	5.92176	6.14105	6.47045	-0.199483	0.845948
4930544D05Rik	NM_001145537	1.40565	0.606101	1.63924	0.541322	-0.513248	1
4930577N17Rik	NR_073429	3.52977	3.56573	3.45077	3.45566	0.0184017	1
4930579G18Rik	NR_038053	2.51372	2.36639	2.46127	2.46597	-0.28681	1
4930579G24Rik	NM_029482	17.613	16.2882	17.2307	16.2196	-0.109407	0.810088
4930581F22Rik	NR_029475	3.54486	3.13497	3.21012	3.00969	-0.195776	1
4931406C07Rik	NM_001199485	1.58474	2.0446	1.49783	1.6046	0.404789	1
4931406P16Rik	NM_172741	7.47103	6.27127	6.57821	6.24216	-0.199483	0.845948
4931414P19Rik	NM_028890	2.43129	2.61298	2.18376	2.78376	0.574511	0.754477
4931428F04Rik	NM_028888	1.98445	2.22268	1.50284	2.12701	0.0179378	1
4932438A13Rik	NM_172679	5.93922	5.33369	4.53065	5.60421	0.0186354	1
4933404K08Rik	NR_046038	0.981704	1.09433	0.888491	1.23948	0.0169413	1
4933404O12Rik	NR_015555	3.4125	3.70745	3.34403	4.24119	0.418927	0.791206
4933407K13Rik	NR_029443	1.06116	1.03524	1.00456	0.903778	0.0169413	1
4933409K07Rik	NR_033123.1	16.8589	17.4331	15.3094	15.8124	0.0629686	1
4933412E12Rik	NR_038026	3.08082	2.58647	2.92047	2.75569	0.0182966	1
4933421O10Rik	NR_036602	1.1848	1.04416	0.944901	1.01454	0.0169413	1
4933427D14Rik	NM_028963	4.05719	3.88542	3.53626	3.73468	0.0184814	1
4933434E20Rik	NM_025762	10.6316	10.2752	9.81514	9.79904	-0.0507118	1
4933439C10Rik	NR_015585	2.1519	2.28844	1.9592	2.39243	0.0179378	1
5031425E22Rik	NR_040469	4.8422	3.404	4.53435	3.54674	-0.481073	0.630432
5031425F14Rik	NR_015558	1.68533	2.74852	1.8523	2.94353	0.574511	0.754477
5031439G07Rik	NM_001033273	4.71525	4.86237	4.45873	5.23148	0.166668	1
5330426P16Rik	NR_028300	5.49052	6.03038	4.74524	5.36238	0.152916	1
5430405H02Rik	NR_015591	1.89927	1.7262	1.38841	1.44848	0.0175929	1
5430416N02Rik	NR_034038	5.33612	4.39236	5.22876	4.7616	-0.12953	1
5430427O19Rik	NM_001163539	3.15679	2.73058	2.57683	2.48333	-0.233315	1
5530601H04Rik	NR_015467	1.29497	1.39823	1.04253	1.24212	0.0169413	1
5730408K05Rik	NR_027866	3.03309	3.84079	3.06585	3.58162	0.418927	0.791206
5730409E04Rik	NM_001145950	1.63733	2.02945	1.37548	1.45102	0.0175929	1
5730455P16Rik	NM_027472	3.43706	3.35515	2.92703	3.01851	0.0182966	1
5730507C01Rik	NM_001033157	2.51129	2.20459	1.72843	1.87986	-0.28681	1
5830415F09Rik	NM_029086	5.79213	5.05996	5.81995	5.83522	-0.104204	1
5830416P10Rik	NR_028427	2.65046	2.99464	2.09671	3.03594	0.269763	1
5830417I10Rik	NR_028359	8.7895	8.0177	8.09871	8.50217	0.0187827	1
5830428M24Rik	NR_038061	1.59819	2.37358	0.531998	1.5128	0.404789	1
5830432E09Rik	NR_015548	10.0579	9.81387	9.41195	11.3172	0.161427	0.87578
5830454E08Rik	NR_073359	1.02495	0.993154	1.05054	0.904974	0.0169413	1
6030440G07Rik	NR_036598	1.51981	1.31307	1.09561	1.10974	-0.513248	1
6030458C11Rik	NM_029998	13.125	13.7579	11.5109	12.7166	0.12885	0.891192
6330408A02Rik	NM_177312	1.45157	1.42794	1.41351	1.43425	0.0169413	1
6330409D20Rik	NM_027529	1.23629	1.32437	1.09965	1.28498	0.0169413	1
6330416G13Rik	NM_144905	4.90354	5.28096	4.91869	6.23503	0.152916	1
6330418K02Rik	NR_045821	2.45096	2.33349	2.64849	2.28767	-0.28681	1
6430531B16Rik	NM_001033465	1.17729	1.42898	1.13883	1.42975	0.0169413	1
6430706D22Rik	NR_040291	53.6182	57.9302	46.9205	59.9643	0.242933	0.246486
6530402F18Rik	NR_029460	8.39021	8.20169	8.62249	9.08193	0.0187827	1
6720489N17Rik	NM_173381	1.80454	1.5312	1.55033	1.34349	-0.369258	1
6820431F20Rik	NR_030708.1	19.8402	16.2517	14.3992	13.5117	-0.160258	0.712061
8030462N17Rik	NM_178670	7.08666	6.01587	6.07078	5.61827	-0.094526	1
8430419L09Rik	NM_028982	2.44563	1.91796	2.51334	2.14003	-0.28681	1
8430429K09Rik	NR_045275	1.31963	1.69698	1.33959	1.69999	0.934978	0.687935
9030025P20Rik	NM_001123370	2.83178	3.81269	3.12682	4.06232	0.418927	0.791206
9030617O03Rik	NM_145448	8.42946	10.4628	8.03445	12.3033	0.472171	0.42179
9030619P08Rik	NR_108041	1.08835	0.382921	1.09531	0.428182	-3.16149	0.500232
9030624G23Rik	NM_001256489	1.19345	1.27515	0.991472	1.16245	0.0169413	1
9030624J02Rik	NM_027815	17.4175	15.5075	17.568	17.0535	-0.0653493	0.905087
9130011E15Rik	NM_198296	5.19276	4.73869	5.12622	4.52161	0.0185941	1
9130019O22Rik	NM_030226	2.11665	1.86825	1.96082	1.81831	0.0179378	1
9130023H24Rik	NM_177001	2.74658	1.08911	2.58371	1.31069	-1.45631	0.289977
9130221H12Rik	NR_046001	9.0921	7.81328	9.29919	8.46964	-0.148675	0.865228
9130401M01Rik	NM_029418	20.8705	19.7352	19.1842	22.1761	0.0889059	0.913786
9230114K14Rik	NR_015537	1.2716	1.32049	1.09602	1.06466	0.0169413	1
9230116N13Rik	NR_024328	1.25964	1.03252	1.10139	1.27947	0.0169413	1
9330133O14Rik	NR_045696	3.29657	2.86384	3.3566	3.07617	0.0182966	1
9330151L19Rik	NR_033222	1.41503	1.26722	1.5367	1.23572	-0.513248	1
9330175E14Rik	NR_015514	1.8717	1.66741	1.80947	1.78684	0.0179378	1
9430008C03Rik	NR_015463	4.18853	3.89673	4.14306	4.92047	0.183572	1
9430015G10Rik	NM_145557	9.7567	8.41832	7.83335	10.324	0.0187978	1
9430016H08Rik	NM_001081181	10.3344	9.80632	8.75758	9.48675	0.0188114	1
9430038I01Rik	NM_029886	4.99599	4.56928	5.68908	5.23752	-0.115686	1
9430091E24Rik	NR_040364	1.31258	0.982072	1.0341	1.07784	0.0169413	1
9530068E07Rik	NM_153117	46.6873	39.6083	44.317	43.7835	-0.0961434	0.771341
9530082P21Rik	NR_015472	4.44644	5.39263	4.29404	5.74591	0.466017	0.649072
9630033F20Rik	NM_177003	5.71954	5.93277	5.74143	6.32561	0.0186699	1
9930012K11Rik	NM_001112735	2.70112	2.04885	3.05769	2.59638	-0.233315	1
9930014A18Rik	NR_030696	1.4362	1.32321	1.44039	1.35464	0.0169413	1
9930021J03Rik	NM_172836	3.16649	2.6325	2.50329	2.36278	-0.233315	1
9930104L06Rik	NM_177573	3.62042	2.94782	3.49568	2.98904	-0.195776	1
9930111J21Rik1	NM_001114679	5.86545	7.19107	4.64047	7.28043	0.359717	0.691754
9930111J21Rik2	NM_173434.1	1.48115	2.52046	1.87508	1.94398	0.70975	0.72707
A130010J15Rik	NM_181048	1.41467	1.48398	1.15778	1.45817	0.0169413	1
A130077B15Rik	NR_040616	20.1596	19.5653	14.6553	14.6985	0.0189237	1
A230046K03Rik	NM_001033375	4.84167	4.0006	3.68636	3.39722	-0.333	0.804346
A230050P20Rik	NM_175687	4.71639	5.71254	4.38737	6.18215	0.423863	0.665178
A230072C01Rik	NR_027445	1.86243	1.64077	1.66469	1.50241	0.0179378	1
A330032B11Rik	NR_045329	1.87729	1.69005	1.88267	1.62998	0.0179378	1
A330069E16Rik	NR_015464	2.32939	2.42899	1.87718	1.92883	0.0179378	1
A430005L14Rik	NM_175287	29.8899	26.7819	28.9899	32.1523	0.0189785	1
A430033K04Rik	NM_183025	4.44062	4.5192	3.97311	4.06548	0.183572	1
A430078G23Rik	NM_001033378	10.7604	8.84262	9.65097	9.38684	-0.20075	0.751446
A530054K11Rik	NM_183146	1.81542	1.51114	1.42488	1.47347	0.0175929	1
A630001G21Rik	NM_177055	11.3313	10.7293	10.5135	11.015	0.0188448	1
A630066F11Rik	NR_030698	1.44422	1.48693	1.36481	1.57847	0.547782	1
A630072M18Rik	NR_030699	2.12052	2.26913	1.67608	2.06224	0.0179378	1
A630089N07Rik	NR_015491	9.73219	8.8382	7.07418	7.19113	-0.0673825	1
A730008H23Rik	NM_172505	23.8655	28.2562	23.6889	30.8266	0.315256	0.345453
A730017L22Rik	NR_015523	5.02688	4.35745	3.9569	3.89995	-0.146547	1
A830080D01Rik	NM_001033472	3.36377	2.53813	2.59345	2.17292	-0.233315	1
A930004D18Rik	NR_028376	1.43276	1.40026	1.1954	1.26019	0.0169413	1
A930005H10Rik	NR_027894	1.79674	2.06414	1.77322	2.51623	0.322899	1
A930006K02Rik	NR_077219	5.12461	5.98177	5.60624	6.39896	0.141509	1
A930015D03Rik	NR_015618	2.51054	1.63409	1.99041	2.01066	-0.28681	1
A930024E05Rik	NR_045820	5.3751	3.85773	4.19461	4.42851	-0.146547	1
AA388235	NR_033305	1.29256	1.5463	1.21968	1.54957	0.934978	0.687935
AA465934	NR_028363	2.62527	2.52088	2.03575	2.09587	0.0181513	1
AA467197	NM_001004174	3.7122	10.0734	3.81111	11.2316	1.38365	0.0250628
AA474331	NR_033628	2.57476	2.24069	2.17881	2.1278	-0.28681	1
AA987161	NM_001163246	1.67468	1.32503	1.42641	1.24896	-0.513248	1
Aaas	NM_153416	39.435	38.11	38.6452	43.1585	0.0732762	0.817921
Aacs	NM_030210	21.7012	22.8479	20.9888	25.5166	0.206379	0.609981
Aaed1	NM_025370	7.9081	5.564	7.35093	5.18493	-0.420193	0.559588
Aagab	NM_025857	20.8646	16.9558	20.1439	19.7423	-0.128217	0.738879
Aak1	NM_001040106	8.08233	7.73407	7.15868	6.70883	0.0187465	1
Aamdc	NM_001177945	4.13504	3.13742	3.23447	3.8384	0.0184017	1
Aamp	NM_146110	44.1608	37.5676	41.4402	44.3308	-0.0326822	0.940423
Aar2	NM_026661	8.52496	6.78725	8.22879	7.53885	-0.159023	0.86108
Aars	NM_146217	44.2595	43.9753	43.9068	48.1298	0.0829587	0.720476
Aars2	NM_198608	4.53266	4.106	4.64413	4.22818	-0.29462	0.815301
Aarsd1	NM_144829	31.3499	28.833	29.9096	33.7688	0.065338	0.930469
Aasdh	NM_173765	3.37459	3.62677	3.39914	3.59254	0.418927	0.791206
Aasdhppt	NM_026276	5.818	4.26957	4.72494	3.80763	-0.428901	0.649072
Aatf	NM_019816	16.9465	16.5489	16.9177	17.9958	0.060441	1
AB124611	NM_001198794	35.1598	38.4289	35.6582	45.8202	0.260784	0.35195
Abca2	NM_007379	44.8273	40.2757	43.5529	46.6025	-0.0136921	1
Abca7	NM_013850	19.3585	19.2526	19.3747	21.9419	0.127873	0.825286
Abcb10	NM_019552	9.76992	9.14502	9.06709	9.70922	0.0188114	1
Abcb1a	NM_011076	5.04367	5.46125	3.73971	4.53578	0.166668	1
Abcb1b	NM_011075	7.63018	8.47478	6.20267	7.90905	0.208223	0.856533
Abcb6	NM_023732	5.70675	4.34145	5.39162	5.24526	-0.26381	0.824617
Abcb7	NM_009592	8.08326	5.74194	5.32533	4.46329	-0.351722	0.679276
Abcb8	NM_029020	4.73136	5.84116	5.11363	6.44307	0.27579	0.832666
Abcb9	NM_019875	10.5798	13.72	9.92222	14.7085	0.479839	0.327817
Abcc1	NM_008576	11.8123	11.1055	11.3993	12.1491	0.018854	1
Abcc10	NM_170680	2.85845	2.58811	2.70099	2.83848	0.0182966	1
Abcc4	NM_001033336	3.08893	3.36018	2.92021	3.05868	0.0182966	1
Abcc5	NM_013790	3.98124	3.16706	3.94889	3.41085	-0.382149	0.791206
Abcd1	NM_007435	17.9671	17.3091	17.1784	19.4787	0.0592833	1
Abcd3	NM_008991	6.76391	4.69437	5.69843	4.00425	-0.499846	0.525604
Abcd4	NM_008992	5.43331	4.56793	5.09614	5.30065	0.0185941	1
Abce1	NM_015751	33.582	26.3477	23.2592	20.6537	-0.257994	0.441449
Abcf1	NM_013854	61.7104	57.8705	60.7985	63.4296	-0.00458298	1
Abcf2	NM_013853	32.5355	26.8754	34.8791	31.6355	-0.18503	0.490487
Abcf3	NM_013852	14.127	11.6264	13.7635	13.7646	-0.0870496	0.893256
Abcg1	NM_009593	1.53901	1.51014	1.57328	1.64965	0.0179378	1
Abcg2	NM_011920	15.1987	16.1143	13.1658	15.0045	0.164504	0.797557
Abcg3	NM_030239	3.53797	3.41443	3.1812	2.87166	-0.195776	1
Abhd1	NR_003522	1.00606	0.794026	1.02632	0.921481	0.0169413	1
Abhd10	NM_001272070	4.81301	4.90271	4.94008	5.54585	0.152916	1
Abhd11	NM_001190437	8.4805	7.01984	7.74005	7.99345	-0.0728744	1
Abhd12	NM_024465	21.8376	19.0538	22.0803	22.7055	-0.0477774	0.915878
Abhd13	NM_001081119	4.89252	3.8209	4.85506	3.55583	-0.29462	0.815301
Abhd14a	NM_001110271	6.09249	5.92648	5.25581	6.70257	0.254735	0.839712
Abhd14b	NM_029631	5.7192	4.85108	5.10407	5.96671	0.0186354	1
Abhd15	NM_026185	1.16175	1.49013	1.0212	1.51562	0.547782	1
Abhd16a	NM_178592	22.4481	20.3639	21.9628	22.8915	-0.0140273	1
Abhd17a	NM_145421	43.0123	41.2116	39.8224	44.9734	0.0700768	0.823701
Abhd17b	NM_146096	9.91069	8.73129	6.67308	6.82416	-0.0673825	1
Abhd17c	NM_133722	9.49155	8.33469	9.51303	8.82927	-0.139465	0.869032
Abhd2	NM_018811	37.4762	30.9783	34.6166	32.798	-0.150312	0.56067
Abhd4	NM_134076	6.62201	4.08307	6.05892	5.03323	-0.499846	0.525604
Abhd5	NM_026179	4.86329	4.45688	4.83742	4.39156	-0.29462	0.815301
Abhd6	NM_025341	1.56486	1.80321	1.3378	1.60027	0.404789	1
Abhd8	NM_022419	21.7872	19.3413	21.8643	22.5747	-0.0477774	0.915878
Abi1	NM_001077193	14.9223	11.2212	13.0249	8.17651	-0.534542	0.248077
Abi2	NM_198127	4.75561	3.53677	3.56636	3.26013	-0.333	0.804346
Abi3	NM_025659	6.71633	4.71538	6.81699	5.84604	-0.322357	0.691754
Abl1	NM_009594	9.48388	9.64647	9.19524	10.8715	0.238383	0.751446
Abl2	NM_001136104	2.34573	1.9507	2.0577	2.20403	0.0179378	1
Ablim1	NM_001103178	70.6949	57.5561	62.3632	58.0127	-0.177884	0.401016
Abr	NM_198894	17.6463	13.9356	17.7269	16.5185	-0.195208	0.630705
Abracl	NM_028440	81.3425	71.74	70.7072	60.939	-0.173281	0.373197
Abt1	NM_013924	6.05761	5.53993	4.99128	5.64516	0.141509	1
Abtb1	NM_030251	9.63596	7.82479	9.24229	9.31665	-0.139465	0.869032
Abtb2	NM_178890	5.45185	3.30675	5.53975	3.96562	-0.615354	0.482536
Acaa1a	NM_130864	28.983	26.8574	27.8101	30.1182	0.0189757	1
Acaa2	NM_177470	20.8528	17.3963	20.1738	19.2514	-0.167478	0.654537
Acaca	NM_133360	13.2435	12.6782	10.7143	11.1494	0.0188624	1
Acad10	NM_028037	1.48905	1.28122	1.38985	1.35983	0.0169413	1
Acad11	NM_175324	4.43393	3.8894	3.89864	3.68833	0.0184814	1
Acad12	NM_178799	2.25161	1.95194	2.13325	2.12179	0.0179378	1
Acad8	NM_025862	4.43318	4.21899	4.61594	4.47139	-0.146547	1
Acad9	NM_172678	9.74511	9.42208	8.95565	9.50829	0.0188114	1
Acadl	NM_007381	62.8687	65.3958	59.3816	69.1389	0.154109	0.442527
Acadm	NM_007382	12.8446	9.46103	11.7449	9.95777	-0.372584	0.45598
Acads	NM_007383	19.226	20.6025	20.4613	23.6422	0.224171	0.592807
Acadsb	NM_025826	4.08746	3.25587	3.45442	2.72321	-0.195776	1
Acadvl	NM_017366	35.9131	29.8233	35.2092	34.2844	-0.130205	0.61662
Acap1	NM_153788	141.705	128.257	139.575	148.614	-0.00674425	0.969917
Acap2	NM_030138	5.71918	4.71734	4.18219	3.83583	-0.12953	1
Acap3	NM_207223	10.2031	9.70364	9.53729	10.7427	0.0883701	1
Acat1	NM_144784	22.5633	22.2744	22.827	25.3219	0.0498179	1
Acat2	NM_009338	16.5627	19.1345	16.05	18.9337	0.22103	0.64079
Acbd3	NM_133225	12.1976	10.2639	10.0184	9.40861	-0.190119	0.757475
Acbd4	NM_025988	3.30117	3.22995	3.6454	3.85819	0.0184017	1
Acbd5	NM_001102437	1.02502	1.12721	0.878985	1.03145	0.0169413	1
Acbd6	NM_026683	12.5868	14.6914	13.0924	13.8672	0.175006	0.790323
Accs	NM_001290782	2.59731	2.41188	2.78969	2.95056	-0.233315	1
Acd	NM_001012638	34.7849	31.1325	34.5236	34.9977	-0.0655887	0.803117
Acer3	NM_025408	2.86721	2.17859	2.46568	1.94096	-0.28681	1
Acin1	NM_023190	29.1332	26.15	28.3794	28.624	-0.0323271	0.926661
Acly	NM_001199296	56.7648	54.0477	59.2993	59.7468	-0.006019	1
Acn9	NM_001077713	3.12946	3.44486	2.91517	2.63971	0.0182966	1
Acnat1	NM_001164565	1.26231	1.21595	1.16795	1.19313	0.0169413	1
Aco1	NM_007386	12.4758	11.0736	11.8985	12.4371	-0.0418958	1
Aco2	NM_080633	78.3799	74.2301	80.4151	86.1569	0.0371478	0.87527
Acot11	NM_025590	5.62495	6.34002	5.42721	6.82843	0.254735	0.839712
Acot13	NM_025790	15.0322	14.357	14.3998	16.3657	0.0673972	1
Acot2	NM_134188	4.12291	4.25882	3.97032	4.31491	0.0184814	1
Acot7	NM_133348	82.8962	79.6731	82.7104	95.2393	0.0950911	0.614978
Acot8	NM_133240	11.1862	11.1595	10.1626	12.8743	0.20937	0.768351
Acot9	NM_019736	25.765	25.5706	23.6008	24.7768	0.0473934	1
Acox1	NM_015729	5.50366	5.27029	5.7815	5.23073	-0.238526	0.832666
Acox3	NM_030721	9.83251	8.72662	9.52672	10.277	-0.054246	1
Acp1	NM_021330	12.1488	11.2637	10.9339	11.4142	-0.044576	1
Acp2	NM_007387	2.45002	2.01669	2.25158	1.91108	0.0179378	1
Acp5	NM_007388	5.95274	7.06648	4.77377	5.43351	0.141509	1
Acp6	NM_019800	10.226	9.58598	10.0743	11.3538	0.0883701	1
Acpp	NM_207668	2.67168	3.88304	2.45282	3.8868	0.670393	0.582219
Acrbp	NM_001127340	1.58441	1.2829	1.50811	1.3853	-0.900099	0.687935
Acsbg1	NM_053178	5.12171	8.9258	5.02366	9.72012	0.927937	0.138677
Acsf2	NM_153807	19.7553	22.021	19.878	24.2071	0.219413	0.597301
Acsf3	NM_144932	7.71742	8.11622	7.63573	8.65499	0.104931	1
Acsl1	NM_007981	2.78575	2.60927	2.74035	2.59428	0.0182966	1
Acsl3	NM_001033606	1.93587	2.26482	2.04559	1.89086	0.0179378	1
Acsl4	NM_019477	5.37235	4.52924	4.1056	4.12035	0.0185438	1
Acsl5	NM_027976	82.6282	94.8941	81.4442	99.6459	0.268461	0.117788
Acss1	NM_080575	6.28601	3.8683	5.66351	4.29764	-0.55174	0.505444
Acss2	NM_019811	11.4334	9.82363	10.9559	11.2221	-0.0475028	1
Actb	NM_007393	3374.03	3290.1	3518.39	3583	0.0150756	0.858463
Actg1	NM_009609	1900.08	2095.44	1882.93	2281.72	0.229456	0.00115919
Actl6a	NM_019673	41.3589	39.2246	39.354	41.8637	0.0368663	0.939241
Actn4	NM_021895	133.238	138.618	133.681	158.717	0.177374	0.20299
Actr10	NM_019785	14.1561	11.9965	14.2856	12.9547	-0.143087	0.786414
Actr1a	NM_016860	52.2323	47.8988	51.7323	53.3363	-0.023113	1
Actr1b	NM_146107	33.6778	30.0635	33.1757	34.8699	-0.0245694	0.932719
Actr2	NM_146243	137.728	109.951	97.4451	83.489	-0.26469	0.102251
Actr3	NM_001205386	121.056	121.289	105.423	104.386	0.0126471	0.931784
Actr5	NM_175419	9.31345	8.74168	9.07544	9.5973	0.0957666	1
Actr6	NM_025914	4.49123	3.78696	3.44132	3.09333	0.0184017	1
Actr8	NM_027493	12.9628	10.743	12.5443	11.4349	-0.219651	0.668941
Acvr1	NM_001110205	1.11012	1.70748	1.19651	1.8166	0.934978	0.687935
Acvr1b	NM_007395	3.5903	2.23594	3.44528	2.67133	-0.447387	0.775041
Acvr2a	NM_007396	1.10815	0.964426	1.02192	0.94679	0.0169413	1
Acy1	NM_001276442	3.49198	3.04538	4.33918	3.14299	-0.195776	1
Acyp1	NM_025421	8.6279	8.10457	8.33234	8.28428	-0.0673825	1
Acyp2	NM_029344	0.975359	1.0345	1.43494	1.19222	0.0169413	1
Ada	NM_007398	7.09069	10.2048	7.5139	11.0201	0.497444	0.408952
Adal	NM_029475	3.10023	3.69939	2.48105	2.43178	0.269763	1
Adam10	NM_007399	30.0193	25.087	21.1619	19.6461	-0.160674	0.617833
Adam15	NM_001037722	0.59318	1.10057	0.680781	1.06121	0.0169413	1
Adam17	NM_009615	8.85438	6.92006	6.80024	6.39267	-0.275715	0.712935
Adam8	NM_001291066	21.1665	41.8941	19.6043	48.1539	1.14851	3.79958e-05
Adam9	NM_007404	2.73305	2.96152	2.33273	2.74141	0.269763	1
Adamts10	NR_037707	14.0301	9.81383	11.3843	11.8538	-0.163621	0.77328
Adamts14	NM_001081127	66.1958	42.7077	62.9956	48.3613	-0.483253	0.0243386
Adamts6	NM_001081020	1.44145	0.933656	1.09906	0.903104	0.0169413	1
Adap1	NM_172723	27.1276	24.5475	25.5215	26.7216	-0.00838192	1
Adar	NM_019655	10.4837	9.03876	9.34188	10.9524	0.091881	1
Adat1	NM_013925	2.43296	2.06506	2.14688	2.24522	0.0179378	1
Adat2	NM_025748	3.96238	4.06016	3.91115	4.61426	0.183572	1
Adat3	NM_001100606	3.43606	3.31489	3.04433	3.48222	0.0182966	1
Adck1	NM_001277297	3.3687	2.85681	3.30508	3.31534	0.0182966	1
Adck2	NM_178873	5.5949	5.08661	5.49894	5.36986	-0.115686	1
Adck3	NM_023341	1.12539	1.67266	1.3018	1.72137	0.934978	0.687935
Adck4	NM_133770	6.58359	6.69004	6.63791	7.03069	0.0187245	1
Adck5	NM_172960	3.82056	4.75045	3.78638	5.91061	0.466017	0.649072
Adcy3	NM_138305	5.06736	5.56334	4.95471	5.75026	0.27579	0.832666
Adcy7	NM_001037723	24.8715	21.1724	23.0514	23.7544	-0.0736543	0.83925
Add1	NM_001024458	53.536	61.7013	53.5434	69.0034	0.296969	0.140622
Add3	NM_001277100	8.96628	6.82132	6.66053	8.15244	-0.0728744	1
Adh5	NM_007410	40.2615	37.6798	38.879	42.7393	0.0549564	0.878429
Adi1	NM_134052	12.4265	7.93055	11.9597	8.64335	-0.472566	0.35346
Adipor1	NM_028320	59.7839	57.0423	60.4466	63.4398	0.0190193	0.951202
Adipor2	NM_197985	45.2773	37.86	44.2449	42.0098	-0.134348	0.603131
Adk	NM_134079	6.91796	6.90153	7.04845	7.49091	0.0187245	1
Adnp	NM_009628	22.3291	20.298	17.6132	18.0644	-0.0545916	0.911537
Adnp2	NM_175028	7.893	6.9212	7.64901	7.29841	-0.170733	0.856533
Ado	NM_001005419	11.3759	9.20982	10.345	8.7311	-0.20075	0.751446
Adora2a	NM_009630	41.3262	25.1263	39.771	27.4931	-0.617953	0.0180876
Adpgk	NM_028121	13.2723	12.1983	13.0531	13.124	-0.0371602	1
Adprh	NM_007414	41.3358	38.5688	40.5649	43.9577	0.0364359	0.940036
Adprhl2	NM_133883	23.1767	20.8135	21.3303	23.69	0.0511928	1
Adprm	NM_025510	8.35475	7.04678	7.69724	7.51494	-0.0728744	1
Adrb1	NM_007419	1.21276	0.415424	1.07223	0.450398	-3.16149	0.500232
Adrb2	NM_007420	1.79152	1.69606	1.75348	1.98985	0.0179378	1
Adrbk1	NM_001290818	115.958	115.44	112.668	135.021	0.145487	0.341347
Adrm1	NM_019822	62.1955	54.8883	61.4237	62.4698	-0.0529805	0.854333
Adsl	NM_009634	22.7869	23.0576	22.7292	25.8863	0.109629	0.840995
Adss	NM_007422	39.7462	38.2489	33.6378	34.3197	-0.0203996	1
Adssl1	NM_007421	11.5252	7.38993	11.1313	9.10366	-0.497981	0.341146
Aebp2	NM_009637	30.3472	29.6956	27.9861	29.8013	0.0676817	0.928637
Aen	NM_001162939	10.1347	7.88123	9.69386	10.0109	-0.131215	0.872536
Aes	NM_010347	186.349	135.413	193.334	156.805	-0.356902	0.00564912
AF357399	NR_028129	2.75116	3.4837	1.80367	2.72123	0.269763	1
Aff1	NM_133919	7.64309	6.4465	6.50236	6.63092	-0.184094	0.851518
Aff3	NM_001290814	3.72058	6.5086	3.58768	6.98408	0.807099	0.288749
Aff4	NM_033565	4.08873	3.2599	2.95614	2.76785	-0.195776	1
Afg3l1	NM_054070	14.4577	14.537	13.9766	15.661	0.164504	0.797557
Afg3l2	NM_027130	33.9217	31.4079	33.2495	32.9815	-0.0468514	0.86538
Afmid	NM_027827	10.6164	11.4631	10.7468	13.1955	0.143033	0.884228
Afp	NM_007423	1.05372	1.36878	1.02314	1.54199	0.547782	1
Aftph	NM_181411	8.38001	7.49403	6.78476	6.80371	-0.0791118	1
Aga	NM_001005847	7.5463	6.98681	8.28274	8.08723	-0.0728744	1
Agap2	NM_001301014	23.4677	17.5965	24.1451	20.904	-0.248674	0.459416
Agap3	NM_139153	14.5862	12.2722	14.0207	14.0803	-0.137233	0.790323
Agbl5	NR_122117	2.36263	2.37389	2.49914	2.72827	0.322899	1
Agfg1	NM_010472	25.7171	24.1845	21.657	21.84	-0.0421176	0.919661
Agfg2	NM_178162	16.2928	14.293	13.9005	16.697	0.065825	1
Aggf1	NM_025630	20.7552	17.0387	17.8726	16.511	-0.17766	0.645545
Agk	NM_023538	10.1737	9.31998	9.58352	10.4708	-0.054246	1
Agl	NM_001081326	2.25899	1.92507	1.82622	1.73258	0.0179378	1
Ago1	NM_153403	15.2663	12.1503	14.6644	12.4502	-0.300068	0.501965
Ago2	NM_153178	24.4108	19.7704	21.0254	20.1168	-0.149982	0.670724
Ago3	NM_153402	1.72943	1.50114	1.27709	1.47453	0.0175929	1
Agpat1	NM_001163379	15.6385	15.3513	15.8779	16.3944	-0.0265342	1
Agpat2	NM_026212	20.6279	20.2692	21.1827	23.3176	0.0526962	1
Agpat3	NM_053014	33.8541	25.3716	33.6415	27.9901	-0.339068	0.215397
Agpat4	NM_026644	4.07763	4.50741	3.87546	5.17202	0.331696	0.815301
Agpat5	NM_026792	6.51871	6.42908	6.0319	6.13929	-0.094526	1
Agpat6	NM_018743	20.0495	18.8586	19.684	20.1902	-0.0173571	1
Agps	NM_172666	13.0817	10.9604	9.08094	8.1364	-0.190119	0.757475
Agrn	NM_021604	2.02711	2.0573	1.98336	2.38744	0.0179378	1
Agtpbp1	NM_023328	5.75597	5.75477	4.56166	5.75595	0.141509	1
Agtrap	NM_009642	15.2818	14.2074	15.5068	16.2932	-0.0280171	1
Ahctf1	NM_026375	10.3312	8.3648	7.23143	7.0241	-0.159023	0.86108
Ahcy	NM_016661	79.7253	90.3906	79.2802	104.928	0.313061	0.0682148
Ahcyl1	NM_145542	29.4804	24.132	26.8185	22.5991	-0.232573	0.441449
Ahcyl2	NM_001171000	3.02668	2.83576	2.47965	2.65396	0.269763	1
Ahdc1	NM_146155	11.7198	8.51619	11.5752	9.564	-0.314289	0.546395
Ahi1	NM_026203	3.72964	2.71623	2.84886	2.63246	-0.195776	1
Ahnak	NM_009643	70.5612	56.828	53.0301	56.207	-0.114716	0.621996
Ahr	NM_013464	2.65201	2.31641	2.30675	2.1056	-0.28681	1
Ahsa1	NM_146036	91.9704	86.5736	91.9313	97.7264	0.026842	0.923394
Ahsa2	NM_172391	6.60393	5.41816	5.7312	4.3216	-0.499846	0.525604
AI314180	NM_172381	19.4825	17.3278	13.8068	14.4715	-0.0705871	0.9021
AI413582	NM_001002895	20.3778	21.4566	18.5031	21.4314	0.125201	0.827494
AI450353	NR_028364	1.04788	1.18731	1.09119	0.899903	0.0169413	1
AI467606	NM_178901	32.1435	24.4022	30.4531	29.0732	-0.206316	0.467509
AI504432	NR_033498	4.10004	2.89774	2.99143	2.27897	-0.447387	0.775041
AI506816	NR_038090	26.4054	24.7081	27.1063	30.5515	0.0980434	0.85187
AI597479	NM_133818	7.53999	6.60342	6.81788	5.97436	-0.184094	0.851518
AI661453	NM_145489	1.29858	1.02917	1.46736	1.23801	0.0169413	1
AI662270	NR_015519	73.6428	63.9817	67.158	65.1773	-0.109063	0.605772
AI837181	NM_134149	20.7231	21.0263	19.0238	21.2303	0.0889059	0.913786
AI846148	NM_001167831	2.64434	3.02977	2.73697	3.20331	0.0182966	1
AI847159	NR_045264	5.09316	5.96837	4.9724	6.28217	0.27579	0.832666
AI987944	NM_001199330	2.07225	1.54997	1.73869	2.00312	0.0179378	1
Aif1l	NM_145144	0.727542	1.02998	0.809331	1.10974	0.0169413	1
Aifm1	NM_012019	17.3183	15.7812	15.8878	17.7608	0.0616673	1
Aifm2	NM_001039194	3.03582	2.55406	2.51993	3.13406	0.0182966	1
Aig1	NM_025446	4.00365	4.9612	3.55062	5.8295	0.466017	0.649072
Aim1	NM_172393	13.6402	11.8617	11.1571	10.9709	-0.100191	0.886692
Aim2	NM_001013779	23.3505	19.9048	19.1366	17.3162	-0.162772	0.658796
Aimp1	NM_007926	37.4711	40.2014	36.9927	44.2994	0.201284	0.489667
Aimp2	NM_001172146	30.8222	30.4856	30.4343	36.9519	0.153809	0.667859
Aip	NM_001276284	50.7696	50.209	50.7986	58.0531	0.10128	0.644884
Aipl1	NM_053245	1.03112	1.45558	1.1728	1.81587	0.547782	1
Airn	NR_002853	1.00041	1.01087	1.12499	1.00966	0.0169413	1
Ajuba	NM_010590	2.01797	0.776053	1.7036	0.902881	-0.900099	0.687935
AK010878	NM_001142938	8.02798	6.9449	7.7174	7.28552	-0.170733	0.856533
Ak2	NM_016895	34.4654	41.2091	35.0694	49.9886	0.417009	0.108894
Ak3	NM_021299	32.0068	27.1435	31.1401	27.8255	-0.176113	0.530586
Ak6	NM_027592	14.9285	14.0968	15.1301	14.8435	-0.0295998	1
Akap1	NM_001042541	1.17045	1.38385	1.01214	1.24032	0.0169413	1
Akap10	NM_019921	8.64293	6.99954	6.85066	6.68601	-0.170733	0.856533
Akap11	NM_001164503	5.12317	4.29185	3.8011	3.87345	-0.146547	1
Akap13	NM_029332	25.2353	23.6131	20.9308	23.2494	0.0498179	1
Akap17b	NM_001081956	1.3391	1.15665	1.01236	0.904052	0.0169413	1
Akap8	NM_019774	33.6846	27.1031	29.3237	27.5357	-0.176113	0.530586
Akap8l	NM_017476	14.6186	10.6833	14.9589	12.4887	-0.360827	0.415816
Akap9	NM_194462	4.55751	3.97199	3.90864	4.51331	0.0185438	1
Akip1	NM_020616	18.6372	18.8725	17.1674	21.1525	0.169942	0.735484
Akirin1	NM_023423	33.0305	28.114	31.126	27.6494	-0.172864	0.534211
Akirin2	NM_001007589	19.6021	22.5558	19.452	23.0738	0.255707	0.523548
Akna	NM_001045514	98.7161	82.3533	99.1857	95.0623	-0.142502	0.391083
Akr1a1	NM_021473	169.649	170.26	163.05	205.152	0.190293	0.142321
Akr1b10	NM_172398	7.91237	7.9661	7.46749	8.96298	0.196552	0.86108
Akr1b3	NM_009658	28.6528	33.4361	33.3832	41.6716	0.292607	0.320206
Akr1c12	NM_013777	3.59048	4.0289	2.87413	4.30012	0.204855	1
Akr1c13	NM_013778	14.9117	13.7871	15.2688	16.6501	0.065825	1
Akr1e1	NM_018859	9.2292	9.58068	8.55787	10.3008	0.168836	0.872536
Akr7a5	NM_025337	7.65802	6.84831	7.3869	8.11081	0.0187465	1
Akt1	NM_009652	93.3651	88.1627	92.9015	98.4017	0.0190333	0.96183
Akt1s1	NM_026270	7.19885	6.34623	4.97066	6.34483	0.0186699	1
Akt2	NM_007434	39.4532	37.2474	39.0245	42.7544	0.0554094	0.877611
Akt3	NM_011785	5.55453	5.26304	4.18655	4.47339	-0.12953	1
Aktip	NM_001302266	2.81761	2.48754	1.9549	2.15277	-0.28681	1
Alad	NM_008525	9.63067	8.53745	10.0719	10.8297	0.0188236	1
Alas1	NM_020559	7.23207	7.01931	6.99862	8.24408	0.116583	1
Alcam	NM_009655	4.40399	3.73606	3.47398	3.21982	0.0184017	1
Aldh16a1	NM_145954	20.4088	20.4108	19.1653	23.2542	0.158951	0.745311
Aldh18a1	NM_019698	17.1401	15.9664	18.9403	18.0562	-0.0629534	0.906485
Aldh1b1	NM_028270	1.33615	1.47324	1.34431	1.48378	0.0169413	1
Aldh1l1	NM_027406	0.939766	1.16527	1.0696	1.0034	0.0169413	1
Aldh2	NM_009656	14.3963	11.1684	14.3526	13.1249	-0.20139	0.681446
Aldh3a2	NM_007437	17.3845	15.1964	16.0616	15.8108	-0.0705871	0.9021
Aldh4a1	NM_175438	6.17459	5.64382	6.19464	6.10967	0.0186699	1
Aldh6a1	NM_134042	1.66628	1.42723	1.4361	1.30908	-0.513248	1
Aldh7a1	NM_001127338	4.71404	4.14951	3.97952	4.94908	0.0185438	1
Aldh9a1	NM_019993	27.5432	26.5443	26.5192	29.6968	0.0702754	0.926661
Aldoa	NM_007438	228.683	307.004	244.554	348.79	0.487648	6.23221e-06
Aldoc	NM_001303423	2.69687	2.47607	3.04648	2.61328	-0.233315	1
Alg1	NM_145362	12.8877	10.3579	13.1065	12.3349	-0.219651	0.668941
Alg10b	NM_001033441	13.4723	12.1008	10.2422	9.86062	-0.044576	1
Alg11	NM_001243161	1.7766	1.35556	1.5927	0.948405	-0.900099	0.687935
Alg12	NM_001142357	6.94446	6.66862	6.36367	7.28105	0.123681	1
Alg13	NM_026247	2.0232	1.69933	1.86733	1.48968	-0.369258	1
Alg14	NM_024178	4.73386	4.9383	5.07919	5.24214	0.0185941	1
Alg2	NM_019998	5.69194	4.41659	4.90433	4.32737	-0.428901	0.649072
Alg3	NM_145939	14.6548	12.2464	14.2132	14.2016	-0.137233	0.790323
Alg5	NM_025442	21.2672	20.9681	20.7974	22.2954	0.0526962	1
Alg6	NM_001081264	4.51105	3.5493	3.74974	3.10009	-0.333	0.804346
Alg8	NM_199035	19.1288	18.9146	17.4306	19.4832	0.0964096	0.909112
Alg9	NM_133981	5.93262	5.07991	5.86846	5.82339	-0.104204	1
Alkbh1	NM_001102565	10.0371	9.14921	8.91428	9.44553	-0.0581574	1
Alkbh2	NM_175016	5.75791	4.41216	5.48846	4.99626	-0.26381	0.824617
Alkbh3	NM_026944	11.7758	12.5901	11.4488	13.491	0.193952	0.777915
Alkbh4	NM_028070	8.53301	7.95476	8.82517	8.67803	-0.0625098	1
Alkbh5	NM_172943	19.9269	19.3133	18.8796	19.5938	0.0189375	1
Alkbh6	NM_198027	12.7167	11.4866	12.6982	13.0388	-0.0954628	0.889008
Alkbh7	NM_025538	7.10645	5.87516	6.8481	7.53459	0.0187245	1
Alkbh8	NM_026303	3.86587	2.62382	2.52706	2.38873	-0.447387	0.775041
Alms1	NM_145223	2.64976	2.3892	1.93977	2.15469	-0.28681	1
Alox8	NM_009661	0.949747	1.45856	0.872094	1.48794	0.0169413	1
Als2	NM_028717	4.26887	4.3568	3.67209	4.16054	0.0184814	1
Alyref	NM_011568	102.004	106.343	97.8126	109.682	0.129934	0.445548
Alyref2	NM_019484	4.96185	4.29656	4.61168	4.14796	-0.29462	0.815301
Amacr	NM_008537	1.77851	1.60289	1.69434	1.9445	0.0179378	1
Ambra1	NM_001080754	6.08165	6.09069	6.32239	7.11027	0.131895	1
Amd1	NM_009665	15.8223	12.2942	13.0233	10.2156	-0.375761	0.406596
Amd2	NM_007444	18.259	14.1737	14.6392	11.7671	-0.32214	0.441218
Amdhd2	NM_172935	10.8713	10.1009	11.2198	10.9439	-0.0475028	1
Amer1	NM_175179	2.1817	1.54975	1.62283	1.56347	0.0179378	1
Amfr	NM_011787	49.7375	41.4509	46.7722	43.8996	-0.170992	0.521939
Amica1	NM_001005421	3.29866	6.0448	2.93451	6.07443	0.989337	0.239854
Amigo1	NM_146137	2.69329	2.57121	2.55478	2.45137	-0.233315	1
Amigo3	NM_177275	2.84655	2.809	3.10629	2.94035	0.0182966	1
Ammecr1	NM_019496	2.47476	2.25274	1.82501	1.826	0.0179378	1
Ammecr1l	NM_153515	9.86622	8.22927	8.32375	8.61567	-0.0625098	1
Amn1	NM_001113424	3.20082	2.5115	2.83509	2.40984	-0.233315	1
Ampd2	NM_001289719	8.74001	8.68347	9.74675	10.0968	0.0188114	1
Amz2	NM_001252193	2.43604	2.07298	2.4652	2.25908	0.0179378	1
Anapc1	NM_008569	27.3705	24.9459	22.7828	23.7243	-0.0100368	1
Anapc10	NM_026904	3.41331	3.58453	3.40608	3.6499	0.418927	0.791206
Anapc11	NM_001038230	16.8558	19.4849	15.9229	21.9838	0.329969	0.423875
Anapc13	NM_181394	33.4321	34.6342	33.0223	41.4848	0.221809	0.464618
Anapc15	NM_027532	15.0395	20.3569	14.2994	25.234	0.648406	0.0857055
Anapc16	NM_025514	19.3588	18.976	19.0595	21.3192	0.0924665	0.911537
Anapc2	NM_175300	36.5911	35.5383	35.1885	40.5599	0.115532	0.691127
Anapc4	NM_024213	19.7347	17.4013	16.8729	15.5998	-0.144963	0.724486
Anapc5	NM_021505	43.9002	47.7018	45.1501	56.8163	0.256906	0.242344
Anapc7	NM_019805	16.972	15.8869	15.84	18.3479	0.0616673	1
Angel1	NM_144524	2.353	2.70461	2.35025	3.0024	0.574511	0.754477
Angel2	NM_021421	7.95461	5.61421	5.43299	6.48128	-0.094526	1
Angptl4	NM_020581	7.76106	7.91354	8.41338	9.07279	0.104931	1
Angptl6	NM_145154	0.961332	1.00567	0.89573	1.04231	0.0169413	1
Ank	NM_020332	12.7135	10.925	12.3289	12.0439	-0.100191	0.886692
Ankfy1	NM_009671	17.6601	16.5547	15.1321	15.6878	0.0189156	1
Ankhd1	NM_175375	14.7114	12.4189	10.7578	11.9631	-0.0954628	0.889008
Ankib1	NM_001289527	5.09135	4.45903	3.44443	3.70367	0.0184814	1
Ankle1	NM_172756	10.2306	11.8513	8.13079	12.6228	0.487221	0.365152
Ankle2	NM_001253814	8.56735	7.15668	6.75682	6.63294	-0.170733	0.856533
Ankmy2	NM_146033	10.0367	9.86302	9.57122	9.7391	0.0188236	1
Ankra2	NM_023472	4.02356	3.90974	4.53442	3.86413	-0.146547	1
Ankrd10	NM_133971	14.5778	12.9686	14.8663	14.1548	-0.131786	0.794032
Ankrd11	NM_001081379	19.7151	16.7732	17.9498	17.9889	-0.0989075	0.818142
Ankrd12	NM_001025572	2.94555	2.58377	2.30967	2.61333	0.269763	1
Ankrd13a	NM_026718	88.7382	85.9138	90.3374	95.7479	0.0429782	0.84559
Ankrd13b	NM_172945	2.7614	2.77109	2.5733	3.06106	0.0182966	1
Ankrd13c	NM_001013806	10.5262	8.49161	9.13147	8.15329	-0.298688	0.620653
Ankrd13d	NM_026720	2.28421	2.23592	1.91562	2.78644	0.322899	1
Ankrd16	NM_177268	5.5234	4.57218	4.80001	4.88133	-0.115686	1
Ankrd17	NM_198010	10.0965	9.23189	7.35257	8.74773	0.10009	1
Ankrd23	NM_153502	3.36945	3.00164	3.40972	3.67816	0.232474	1
Ankrd24	NM_027480	1.07408	0.861007	1.1131	0.969662	0.0169413	1
Ankrd26	NM_001081112	2.63259	2.53479	1.91817	2.23258	0.0181513	1
Ankrd27	NM_145633	13.4122	13.0064	13.0504	14.4945	0.0728195	1
Ankrd28	NM_001024604	7.26759	6.67244	5.48368	5.17987	0.0186699	1
Ankrd32	NM_134071	4.90422	3.45967	3.43692	2.58045	-0.382149	0.791206
Ankrd37	NM_001039562	1.50866	1.99505	1.16379	2.35667	0.404789	1
Ankrd39	NM_026241	6.75758	5.36049	5.96977	6.51466	-0.094526	1
Ankrd40	NM_027799	18.0112	16.6228	17.5292	17.3878	-0.0629534	0.906485
Ankrd44	NM_001081433	41.5236	33.0088	31.9154	28.2635	-0.258693	0.403903
Ankrd46	NM_175134	9.76965	9.52411	8.92982	10.0071	0.091881	1
Ankrd49	NM_019683	6.19707	5.03702	4.80647	4.21633	-0.26381	0.824617
Ankrd50	NM_001167883	5.29719	4.04652	4.80419	3.78957	-0.29462	0.815301
Ankrd52	NM_172790	23.9929	23.3541	23.0465	25.3936	0.0491737	1
Ankrd54	NM_144849	14.9292	15.1187	14.5242	17.2298	0.11127	0.900501
Ankrd9	NM_175207	2.43426	1.85789	2.12073	2.32386	0.0179378	1
Anks1	NM_181413	7.79632	5.70327	7.08334	6.56404	-0.184094	0.851518
Anks3	NM_028301	7.17111	5.82188	7.32897	6.39725	-0.199483	0.845948
Ankzf1	NM_026187	6.2254	6.48643	6.4296	7.67481	0.236877	0.845948
Anln	NM_028390	6.68643	7.85958	4.89126	6.47441	0.236877	0.845948
Ano10	NM_133979	3.49656	4.97023	3.81839	5.42534	0.518069	0.630432
Ano6	NM_175344	6.53449	6.17255	6.75701	5.90212	-0.199483	0.845948
Ano8	NM_001164679	6.26538	6.0348	6.48605	7.00042	0.131895	1
Anp32a	NM_009672	68.9271	64.8757	68.2037	71.7334	0.0190242	0.954646
Anp32b	NM_130889	300.002	324.1	297.783	352.402	0.19586	0.0590461
Anp32e	NM_023210	61.5312	56.1129	55.3356	52.0758	-0.0962043	0.703623
Antxr2	NM_133738	8.53479	8.52905	7.17818	8.03514	0.104931	1
Anxa1	NM_010730	66.4719	51.3066	56.4562	48.5418	-0.267217	0.224625
Anxa11	NM_013469	59.2532	57.278	59.2756	67.0873	0.0904252	0.669773
Anxa2	NM_007585	504.309	528.222	505.549	620.312	0.203779	0.0232764
Anxa4	NM_013471	8.66289	10.3509	8.94591	10.5625	0.238383	0.751446
Anxa5	NM_009673	22.218	25.2503	21.5543	29.4161	0.312907	0.374048
Anxa6	NM_013472	190.619	181.545	185.106	208.863	0.0754456	0.55559
Anxa7	NM_001110794	24.7244	26.3167	21.243	27.4068	0.222291	0.5557
Anxa9	NM_023628	2.20006	2.15147	2.07967	2.04774	0.0179378	1
Aoah	NM_012054	28.7075	21.8799	28.8129	22.8157	-0.345375	0.247932
Aoc2	NM_178932	3.66064	3.32334	3.30165	3.48889	-0.195776	1
Ap1ar	NM_145964	14.115	12.199	12.8838	11.2026	-0.210157	0.675368
Ap1b1	NM_007454	23.4468	21.3918	24.1418	23.5897	-0.0434407	0.918761
Ap1g1	NM_001301211	12.679	11.1488	10.2941	10.1532	-0.110924	0.881601
Ap1g2	NM_007455	32.2891	34.0053	31.0355	40.0178	0.250315	0.407563
Ap1m1	NM_007456	50.7334	44.8476	48.536	52.1799	-0.0248214	1
Ap1m2	NM_009678	1.61718	2.20023	0.968297	2.52468	0.70975	0.72707
Ap1s1	NM_007457	47.2268	48.7462	44.6805	53.4273	0.16749	0.449529
Ap1s2	NM_001290378	4.92545	5.00003	2.76271	4.51722	0.331696	0.815301
Ap1s3	NM_183027	11.0238	10.633	8.5678	9.04451	0.0188236	1
Ap2a1	NM_001077264	27.6406	26.8205	28.384	29.8038	0.0443975	1
Ap2a2	NM_007459	17.122	17.113	17.0253	18.9688	0.100801	0.906485
Ap2b1	NM_027915	27.0951	25.0961	25.8496	26.4945	-0.0362618	0.923771
Ap2m1	NM_001302970	74.3827	74.4936	73.6435	83.648	0.113201	0.556387
Ap2s1	NM_198613	122.65	120.572	115.954	146.691	0.184099	0.214943
Ap3b1	NM_009680	25.7336	25.7559	22.6982	24.6145	0.0763923	0.9222
Ap3d1	NM_007460	26.2548	23.8165	25.3868	26.2528	-0.0094634	1
Ap3m1	NM_018829	10.9105	10.2949	8.90878	9.41077	-0.054246	1
Ap3m2	NM_029505	2.80498	2.31914	2.3865	2.8804	0.0181513	1
Ap3s1	NM_009681	24.2612	22.9871	22.4161	19.7442	-0.0778009	0.835589
Ap3s2	NM_009682	8.1033	7.93257	8.06498	9.06868	0.104931	1
Ap4b1	NM_026193	6.04075	5.93795	5.12321	6.06786	0.141509	1
Ap4e1	NM_175550	4.26735	3.38635	2.80115	2.70244	-0.195776	1
Ap4m1	NM_021392	7.44436	7.57903	6.82802	8.38579	0.208223	0.856533
Ap4s1	NM_021710	15.0124	13.0841	13.3077	12.7316	-0.0870496	0.893256
Ap5b1	NM_001033448	10.9459	6.68833	10.6935	7.46237	-0.624059	0.246915
Ap5m1	NM_144535	8.03365	6.34441	6.4755	5.4165	-0.322357	0.691754
Ap5s1	NM_001291031	2.69291	3.39732	2.58961	3.82654	0.232474	1
Ap5z1	NM_172725	7.98512	7.5343	7.28792	8.73254	0.196552	0.86108
Apaf1	NM_001042558	8.51336	8.18871	6.3337	6.40717	-0.0791118	1
Apba3	NM_018758	6.26939	5.21698	6.50401	6.05914	-0.2174	0.839712
Apbb1ip	NM_019456	55.8925	49.4973	56.2592	54.0454	-0.101559	0.696537
Apbb3	NM_146085	5.82932	5.17929	6.05411	6.11326	-0.104204	1
Apc	NM_007462	4.46643	3.63868	3.17061	3.55999	0.204855	1
Apeh	NM_146226	39.8528	36.1347	39.0987	40.6098	-0.017878	1
Apex1	NM_009687	30.2456	32.3884	30.4858	38.1433	0.240522	0.443506
Apex2	NM_029943	8.53167	8.64692	8.57103	8.86083	0.0187978	1
Aph1a	NM_146104	34.8635	27.6919	34.9884	31.0187	-0.226698	0.392552
Api5	NM_007466	55.0142	44.9682	43.065	34.7358	-0.272951	0.279893
Apip	NM_019735	10.8287	10.3721	9.67445	10.5978	0.0188347	1
Apitd1	NM_027263	17.4808	18.4215	17.369	21.2091	0.215517	0.645545
Aplf	NM_001170489	2.65577	2.75308	2.64412	3.07639	0.0182966	1
Aplp2	NM_001102455	30.814	19.3804	28.275	20.6368	-0.538867	0.0763449
Apmap	NM_027977	23.1381	20.7979	22.2492	23.0302	-0.0132879	1
Apoa1bp	NM_144897	28.056	28.5461	28.2946	33.6853	0.188191	0.592581
Apobec1	NM_001134391	2.98845	3.04995	2.42673	3.33515	0.269763	1
Apobec3	NM_030255	117.332	129.531	115.855	144.948	0.257906	0.0723893
Apobr	NM_138310	41.2025	34.582	40.263	38.9307	-0.110979	0.697271
Apoe	NM_009696	1.01845	0.92657	1.0387	0.941029	0.0169413	1
Apol7b	NM_001024848.1	19.7152	19.0283	19.7852	20.6484	0.0189405	1
Apol7e	NM_001134802	19.7152	19.0283	19.7852	20.6484	0.0189405	1
Apoo	NM_026673	6.92968	8.50832	7.27213	5.59732	0.116583	1
Apoo-ps	NR_004438	4.72853	1.81399	2.47723	4.23251	-0.195776	1
Apool	NM_026565	12.9878	12.8312	11.4922	11.9386	0.077165	1
Apopt1	NM_026511	17.8495	16.3207	18.3494	18.9281	-0.0214321	1
Appbp2	NM_025825	13.7649	12.058	11.2589	11.0867	-0.100191	0.886692
Appl1	NM_145221	7.90969	6.20318	5.19848	4.95589	-0.2174	0.839712
Appl2	NM_145220	8.00137	8.10276	7.82649	8.40404	0.0187657	1
Aprt	NM_009698	46.2315	56.7404	48.3217	62.6714	0.370486	0.0780844
Aptx	NM_001025444	1.35344	1.25999	1.26925	1.23556	0.0169413	1
Aqp3	NM_016689	0.833886	1.11771	0.718494	1.24766	0.0169413	1
Aqr	NM_009702	25.4356	20.9552	22.9459	22.1485	-0.138874	0.681537
Araf	NM_009703	25.2283	23.8913	23.4289	25.5978	0.0775568	0.921379
Arap1	NM_001040111	26.5399	27.5688	26.202	31.0972	0.173008	0.645295
Arap2	NM_178407	9.08075	7.76016	6.65693	6.9109	-0.0728744	1
Arap3	NM_139206	13.65	13.4071	12.7956	15.4588	0.0708818	1
Arc	NM_018790	1.35742	1.34028	1.13676	1.50623	0.547782	1
Arcn1	NM_145985	57.5143	51.6341	46.8752	44.8014	-0.0950383	0.736716
Arel1	NM_178065	19.2546	17.2137	17.8532	17.4176	-0.102211	0.815567
Arf1	NM_007476	214.485	187.813	214.931	212.432	-0.0818693	0.497079
Arf2	NM_007477	7.32579	6.09522	6.19475	6.14503	-0.094526	1
Arf3	NM_007478	58.4569	42.418	55.6043	45.0922	-0.369956	0.105199
Arf4	NM_007479	46.3261	38.9383	46.9395	39.374	-0.23401	0.377182
Arf5	NM_007480	124.592	123.123	115.468	135.928	0.128847	0.396502
Arf6	NM_007481	102.08	95.9175	91.5879	92.0226	-0.0262308	0.887554
Arfgap1	NM_145760	12.6047	9.10491	12.1982	11.4061	-0.299515	0.555618
Arfgap2	NM_023854	30.3581	28.06	29.6798	31.008	-0.00516694	1
Arfgap3	NM_025445	6.03756	6.28983	6.56998	6.76865	0.0186993	1
Arfgef1	NM_001102430	14.0259	11.6642	10.1552	10.5895	-0.0418958	1
Arfgef2	NM_001085495	9.29916	8.08085	8.2048	8.09849	-0.0673825	1
Arfip1	NM_001081093	15.1513	15.2688	13.4232	13.3646	0.0188902	1
Arfip2	NM_029802	8.28248	7.39477	7.90491	8.97234	0.0187657	1
Arfrp1	NM_029702	11.6038	9.57053	9.75914	10.5162	-0.0475028	1
Arglu1	NM_176849	33.1323	30.7447	28.3544	28.8474	-0.00476814	1
Arhgap1	NR_027372	14.9337	14.1687	13.8916	18.1744	0.159766	0.800912
Arhgap10	NM_030113	8.81304	8.20323	8.06166	8.21849	-0.0673825	1
Arhgap11a	NM_181416	19.4286	20.9889	14.2811	18.9136	0.294563	0.490091
Arhgap12	NM_001039692	2.23907	1.54891	1.6138	1.56424	0.0179378	1
Arhgap15	NM_153820	11.3476	9.8541	8.66135	8.06071	-0.131215	0.872536
Arhgap17	NM_001122642	8.99033	8.38262	8.88194	8.07944	-0.148675	0.865228
Arhgap18	NM_176837	16.4994	16.5445	12.803	14.1062	0.114321	0.898824
Arhgap19	NM_027667	9.99993	11.7494	8.07197	11.1986	0.36816	0.536594
Arhgap21	NM_001081364	5.55615	5.33551	4.31313	5.46902	0.0185941	1
Arhgap23	NM_021493	1.20731	0.992014	1.23008	1.1492	0.0169413	1
Arhgap25	NM_175476	17.8983	18.0011	19.8327	19.231	-0.0192867	1
Arhgap26	NM_175164	10.3414	8.96218	8.71335	8.36094	-0.139465	0.869032
Arhgap27	NM_133715	19.4945	14.1378	18.3341	15.8931	-0.281389	0.470676
Arhgap27os3	NR_045346	3.34071	1.85932	2.7791	1.92158	-0.538276	0.754477
Arhgap30	NM_001005508	72.4425	67.4717	66.4287	71.9173	0.0294224	0.909983
Arhgap31	NM_020260	2.43799	1.36641	2.09263	1.27034	-0.900099	0.687935
Arhgap33	NM_178252	2.73156	3.78142	3.01505	4.21333	0.418927	0.791206
Arhgap35	NM_172739	3.64345	2.99525	3.13571	2.80922	-0.195776	1
Arhgap39	NM_001168288	1.77569	1.59289	1.86089	1.86053	0.0179378	1
Arhgap4	NM_138630	27.2017	24.588	27.1055	30.3106	0.0453232	1
Arhgap9	NM_001285785	57.7377	54.28	56.2298	61.1013	0.03159	0.900059
Arhgdia	NM_133796	293.929	288.448	286.492	325.594	0.101202	0.353032
Arhgdib	NM_007486	392.331	391.624	413.708	470.452	0.115932	0.239385
Arhgef1	NM_001130150	75.8037	75.3571	71.5917	85.8992	0.140295	0.456515
Arhgef11	NM_001003912	0.872908	1.01557	0.798864	1.09529	0.0169413	1
Arhgef18	NM_133962	18.7741	15.8701	18.72	17.5572	-0.140429	0.728297
Arhgef2	NM_008487	36.889	32.1462	36.4753	37.6539	-0.0413381	0.871429
Arhgef3	NM_001289687	23.8946	16.6557	21.906	18.8374	-0.332531	0.329367
Arhgef39	NM_001013377	3.86311	6.15329	4.05279	6.68824	0.702117	0.385644
Arhgef4	NM_183019	3.10144	2.11319	3.42678	2.35045	-0.538276	0.754477
Arhgef5	NM_133674	6.79097	7.51657	6.14496	7.81254	0.31318	0.712935
Arhgef6	NM_152801	30.946	31.0854	24.0004	29.0689	0.143963	0.716491
Arhgef7	NM_017402	18.0801	15.6332	17.6296	16.8775	-0.105705	0.812886
Arid1a	NM_001080819	40.6849	34.3238	39.0442	37.9473	-0.132508	0.637108
Arid1b	NM_001085355	9.53742	7.81238	8.95102	8.12578	-0.22563	0.737943
Arid2	NM_175251	9.91226	8.14493	7.49962	7.21927	-0.159023	0.86108
Arid3a	NM_007880	1.92089	1.73085	1.92074	1.83933	0.0179378	1
Arid3b	NM_019689	6.54263	4.80424	5.66266	5.38128	-0.351722	0.679276
Arid4a	NM_001081195	8.20413	6.8405	6.26164	6.56805	0.0187245	1
Arid4b	NM_194262	3.86219	3.29539	3.29023	3.29308	-0.195776	1
Arid5a	NM_001172205	4.91433	5.81824	4.25148	6.98094	0.537089	0.525604
Arid5b	NM_023598	5.71864	4.00057	4.6495	4.32737	-0.428901	0.649072
Arih1	NM_019927	20.4674	16.4853	15.0143	13.5515	-0.201776	0.625348
Arih2	NM_011790	19.2307	15.1972	19.2232	16.1106	-0.272683	0.477378
Arl1	NM_025859	43.4592	35.3651	39.809	36.9602	-0.185455	0.483702
Arl10	NM_019968	4.98026	4.55477	5.04334	4.62695	0.0185941	1
Arl11	NM_177337	1.23055	1.02758	1.23258	1.06342	0.0169413	1
Arl13b	NM_026577	3.51439	2.85965	2.92204	2.32014	-0.447387	0.775041
Arl14ep	NM_001025102	4.24343	3.37951	3.2204	2.94432	-0.195776	1
Arl15	NM_172595	4.71655	3.44229	4.28265	2.97574	-0.547177	0.608512
Arl16	NM_197995	4.57169	4.21718	4.51667	4.68224	-0.12953	1
Arl2	NM_019722	12.7341	12.2714	11.3163	14.3093	0.133203	0.889008
Arl2bp	NM_024191	43.3196	45.8957	45.346	51.4478	0.159109	0.480624
Arl3	NM_019718	11.061	9.74017	12.0575	10.6541	-0.110924	0.881601
Arl4a	NM_007487	3.55744	3.54422	3.50805	3.41664	-0.167972	1
Arl4c	NM_177305	32.2732	46.6549	31.5504	48.7463	0.602087	0.0146965
Arl4d	NM_025404	27.341	22.0594	26.3364	26.8594	-0.093692	0.771818
Arl5a	NM_182994	25.1283	14.7552	16.8552	11.0277	-0.667722	0.0724736
Arl5b	NM_029466	3.17784	2.1805	2.32492	1.82107	-0.28681	1
Arl5c	NM_207231	2.39983	3.74392	2.204	4.25929	0.975141	0.38904
Arl6	NM_019665	2.29615	1.95243	2.13009	1.73983	0.0179378	1
Arl6ip1	NM_019419	162.521	183.921	154.039	184.775	0.238023	0.067356
Arl6ip4	NM_144509	35.5616	38.7008	37.378	44.7282	0.220846	0.441146
Arl6ip5	NM_022992	117.426	118.196	116.864	135.298	0.131553	0.389655
Arl6ip6	NM_022989	12.9081	11.7173	10.9198	11.3829	-0.0418958	1
Arl8a	NM_026823	17.8535	16.005	17.4102	17.4754	-0.0653493	0.905087
Arl8b	NM_026011	25.9234	24.0364	24.596	22.93	-0.0982757	0.767145
Armc1	NM_028840	22.9785	19.2885	19.5461	16.4224	-0.276141	0.436433
Armc10	NM_026034	22.1975	20.8854	20.0867	21.5426	0.0526962	1
Armc5	NM_146205	8.03767	4.51703	7.50341	5.09419	-0.646136	0.329867
Armc6	NM_133972	5.7624	6.82353	6.02671	7.33539	0.236877	0.845948
Armc7	NM_177778	6.77444	4.11256	5.60006	4.76366	-0.499846	0.525604
Armc8	NM_028768	8.92754	6.72953	7.17123	6.18693	-0.275715	0.712935
Armc9	NM_030184	2.43805	1.98158	2.15539	1.7518	0.0179378	1
Armcx2	NM_001166398	4.15496	3.44776	3.98006	4.12347	-0.167972	1
Armcx3	NM_027870	5.00995	4.02335	4.33955	3.77859	-0.146547	1
Armcx4	NM_001202500	2.63127	3.08183	2.30387	3.09364	0.269763	1
Armcx5	NM_001009575	5.82474	4.36113	4.8028	4.27202	-0.428901	0.649072
Arnt	NM_001037737	7.90198	7.3288	6.30651	8.38365	0.116583	1
Arntl	NM_007489	4.44234	3.74841	4.3561	3.77331	0.0184814	1
Arpc1a	NM_019767	31.2637	31.637	29.0969	34.8154	0.177557	0.605106
Arpc1b	NM_023142	414.855	391.76	407.467	434.442	0.0260544	0.809625
Arpc2	NM_029711	355.114	323.086	347.776	340.161	-0.065433	0.525425
Arpc3	NM_019824	272.201	267.624	278.958	328.225	0.132261	0.233146
Arpc4	NM_026552	124.951	125.877	123.393	140.661	0.125437	0.40537
Arpc5	NM_026369	157.356	146.068	145.087	140.045	-0.059424	0.687752
Arpc5l	NM_028809	46.297	41.2921	46.7059	47.1366	-0.0605011	0.830013
Arpp19	NM_001142655	14.484	13.4146	13.5809	14.4352	-0.0331075	1
Arrb1	NM_178220	3.42222	2.51868	3.65007	2.6274	-0.195776	1
Arrb2	NM_145429	48.8928	49.5446	48.2277	57.3858	0.16022	0.461815
Arrdc1	NM_001162485	23.567	22.3343	23.414	25.1621	0.0189581	1
Arrdc2	NM_027560	4.13112	3.95145	4.0425	4.36208	0.0184814	1
Arrdc3	NM_001042591	5.01829	3.67775	3.77498	2.92202	-0.333	0.804346
Arrdc4	NM_001042592	1.23861	1.09086	1.24358	1.2538	0.0169413	1
Arsa	NM_009713	4.18202	4.36255	3.96159	4.91286	0.183572	1
Arsb	NM_009712	184.717	139.279	180.622	153.154	-0.306581	0.018471
Arsk	NM_029847	1.78736	1.35264	1.51501	1.32338	-0.900099	0.687935
Arv1	NM_026855	3.57677	3.20453	3.26518	3.25738	-0.195776	1
As3mt	NM_020577	5.54099	2.82435	5.04634	2.88612	-0.829531	0.334231
Asah1	NM_019734	14.1718	13.3387	13.0709	12.6519	-0.0350581	1
Asap1	NM_001276463	3.68837	3.23472	3.26508	3.0346	-0.195776	1
Asap2	NM_001004364	3.53338	1.84226	3.21005	1.82025	-0.752348	0.549874
Asb1	NM_023046	4.12445	3.25043	3.46864	3.4529	-0.195776	1
Asb13	NM_178283	6.07943	5.31328	5.84667	5.55075	-0.104204	1
Asb2	NM_023049	13.2811	19.3991	11.7733	23.954	0.795326	0.0415378
Asb3	NM_023906	5.08667	4.5956	4.63641	4.65266	0.0185941	1
Asb6	NM_133346	14.8842	14.0546	13.9086	16.0537	0.0673972	1
Asb7	NM_080443	1.93968	1.46959	1.93441	1.58036	-0.369258	1
Asb8	NM_001170710	8.03264	5.80042	6.36098	6.42244	-0.199483	0.845948
Ascc1	NM_026937	10.3351	11.3099	11.024	12.3107	0.148612	0.881601
Ascc2	NM_029291	19.3554	19.3431	19.249	22.1654	0.127873	0.825286
Ascc3	NM_198007	6.06323	5.02402	4.41451	4.52963	0.0185941	1
Asf1a	NM_025541	8.05651	7.51465	6.46849	6.97803	0.116583	1
Asf1b	NM_024184	95.5305	103.414	91.4328	116.999	0.253212	0.122102
Ash1l	NM_138679	5.25905	4.05543	3.89223	3.76731	-0.146547	1
Ash2l	NM_011791	16.3064	14.6797	15.6401	16.4382	-0.0265342	1
Asic1	NM_009597	1.13359	0.898301	1.01544	1.05163	0.0169413	1
Asl	NM_133768	19.4558	21.1192	19.5613	24.6775	0.255707	0.523548
Asna1	NM_019652	43.3271	37.8089	41.9813	45.631	0.00197953	1
Asns	NM_012055	2.85843	5.10552	2.75908	5.41516	0.732141	0.456196
Asnsd1	NM_133728	28.4809	27.8461	24.1926	24.0217	0.0189677	1
Aspm	NM_009791	7.10854	8.57788	5.36045	8.63783	0.593849	0.364941
Aspscr1	NM_026877	15.9162	14.7296	15.6989	18.5897	0.10572	0.903627
Asrgl1	NM_025610	11.7318	12.638	11.1807	14.2904	0.247895	0.675368
Ass1	NM_007494	0.967876	1.72323	0.956098	2.05559	0.934978	0.687935
Aste1	NM_025651	2.81801	2.43388	2.60414	2.30702	-0.538276	0.754477
Asun	NM_138757	11.8551	11.3458	10.6114	11.0765	-0.044576	1
Asxl1	NM_001039939	18.4187	19.9751	17.1574	21.1023	0.245704	0.573299
Asxl2	NM_001270988	6.79013	5.62169	4.39256	4.87292	0.0186354	1
Atad1	NM_026487	28.2224	22.7123	22.6831	18.3086	-0.294203	0.358248
Atad2	NM_027435	26.9945	22.8297	17.5926	18.9381	-0.0800166	0.833668
Atad2b	NM_001099628	4.08047	3.50879	2.93081	3.0384	0.0184017	1
Atad3a	NM_179203	25.1054	23.444	24.7379	26.2954	-0.0100368	1
Atad5	NM_001029856	7.19421	6.42188	5.0896	5.59597	0.0186699	1
Atat1	NM_001142744	1.31966	1.23374	1.36673	1.28174	0.0169413	1
Ate1	NM_001136054	3.78415	2.95824	2.59941	2.95097	-0.195776	1
Atf1	NM_007497	28.9384	23.6838	22.9819	20.2888	-0.220794	0.484769
Atf2	NM_001025093	2.67759	2.70849	3.05223	3.22587	0.0182966	1
Atf3	NM_007498	5.28359	1.9973	4.23533	2.39825	-1.10375	0.268303
Atf4	NM_001287180	88.4619	78.1284	84.0274	87.7123	-0.0321189	0.87947
Atf5	NR_033136	3.04878	3.17181	3.11273	3.50872	0.232474	1
Atf6	NM_001081304	15.0375	12.0801	12.3879	11.2837	-0.210157	0.675368
Atf6b	NM_017406	29.9355	23.2777	29.67	26	-0.271867	0.350136
Atf7	NM_146065	4.38325	3.70286	3.59834	3.8622	0.0184814	1
Atf7ip	NM_019426	19.0518	16.6259	16.2459	16.9996	-0.0225975	1
Atg10	NM_025770	2.21119	2.07367	2.72659	2.01807	-0.28681	1
Atg101	NM_026566	13.7372	13.232	12.3264	14.9838	0.124817	0.893256
Atg12	NM_026217	14.0698	11.7999	12.5635	11.979	-0.149398	0.782285
Atg13	NM_145528	10.592	10.3443	10.3894	10.8807	0.0188347	1
Atg14	NM_172599	2.87106	2.72905	2.56665	2.89689	0.0182966	1
Atg16l1	NM_001205392	7.25409	5.31988	5.06289	6.21462	-0.104204	1
Atg16l2	NM_001111111	10.3321	10.1107	10.3278	12.3206	0.154718	0.878793
Atg2a	NM_194348	10.3875	8.5075	10.4368	9.90874	-0.054246	1
Atg2b	NM_029654	5.9865	5.15342	5.19899	5.27485	-0.115686	1
Atg3	NM_026402	19.9728	17.5009	18.9023	16.6845	-0.136139	0.73196
Atg4a	NM_174875	9.29823	7.27527	7.72888	6.3286	-0.361863	0.587286
Atg4b	NM_174874	14.0415	13.1504	13.2564	15.0529	0.0708818	1
Atg4d	NM_153583	16.9285	12.6713	16.6327	13.5434	-0.310946	0.449014
Atg5	NM_053069	18.9341	15.9425	16.9307	14.6317	-0.195208	0.630705
Atg7	NM_028835	6.83784	7.7618	7.52209	7.64774	0.110387	1
Atg9a	NM_001003917	4.62158	4.09578	4.5981	5.33563	-0.12953	1
Athl1	NM_145387	8.46438	7.7582	8.06566	8.46223	0.0187657	1
Atic	NM_026195	34.8585	38.1458	34.6235	41.7365	0.210998	0.477546
Atl2	NM_019717	11.7328	9.70975	8.72694	7.69886	-0.20075	0.751446
Atl3	NM_146091	28.7345	24.6086	22.5402	19.062	-0.220794	0.484769
Atm	NM_007499	7.378	6.71332	5.37902	6.06629	0.131895	1
Atmin	NM_177700	10.2685	8.38145	9.32174	8.77106	-0.139465	0.869032
Atn1	NM_007881	26.4952	22.3112	26.5791	25.9154	-0.123288	0.697513
Atox1	NM_009720	66.7098	66.3748	66.8531	76.1592	0.102531	0.610159
Atp10a	NM_009728	21.9332	27.5903	20.4034	29.5139	0.482268	0.142151
Atp11a	NM_001293667	2.11961	2.43525	1.7481	2.89922	0.322899	1
Atp11b	NM_029570	27.2388	25.4514	18.83	21.0371	0.0189559	1
Atp11c	NM_001001798	2.97623	2.58671	2.27147	2.1874	0.0181513	1
Atp13a1	NM_133224	30.8321	28.9461	30.3218	32.7595	0.0423457	1
Atp13a2	NM_029097	4.98435	2.3128	4.57076	1.98289	-1.25182	0.180984
Atp13a3	NM_001128096	8.87673	8.32686	6.56466	6.25204	-0.170733	0.856533
Atp1a1	NM_144900	167.756	142.883	165.762	162.679	-0.107174	0.424848
Atp1b1	NM_009721	61.0214	56.7671	60.2747	57.9686	-0.0541994	0.852996
Atp1b3	NM_007502	147.741	131.865	129.148	124.697	-0.0889753	0.561325
Atp2a2	NM_001110140	56.3663	48.6592	52.1623	49.681	-0.106215	0.690532
Atp2a3	NM_016745	68.1829	64.5083	69.936	73.2346	0.0190244	0.954829
Atp2b1	NM_026482	12.4035	10.8777	9.09539	9.27399	-0.0507118	1
Atp2b4	NM_213616	19.2437	14.4038	18.0409	15.4524	-0.32989	0.396231
Atp2c1	NM_001253836	7.77909	6.29981	5.37763	6.50343	0.0186993	1
Atp5a1	NM_007505	323.224	319	314.493	359.112	0.109009	0.297089
Atp5b	NM_016774	475.214	488.775	465.966	553.014	0.166106	0.0700192
Atp5c1	NM_020615	167.93	167.645	173.218	198.052	0.121045	0.360988
Atp5d	NM_025313	184.193	171.688	176.988	199.853	0.0623202	0.655247
Atp5e	NM_025983	344.252	311.843	329.005	353.258	0.00180606	1
Atp5f1	NM_009725	136.563	132.224	128.67	135.984	0.0298377	0.846481
Atp5g1	NM_007506	62.7223	51.5551	63.983	54.7389	-0.22767	0.291229
Atp5g2	NM_026468	289.624	315.658	281.579	358.852	0.257827	0.0131299
Atp5g3	NM_175015	268.958	248.537	239.981	260.274	0.0190495	0.876825
Atp5h	NM_027862	284.358	251.91	270.774	286.994	-0.023133	0.843829
Atp5j	NM_001302214	106.048	100.282	101.296	104.944	0.00504592	1
Atp5j2	NM_020582	194.729	203.084	197.689	253.769	0.236584	0.0480315
Atp5k	NM_007507	183.463	181.611	184.831	222.664	0.157173	0.217194
Atp5l	NM_013795	212.335	206.346	220.698	241.809	0.0681519	0.589571
Atp5o	NM_138597	176.159	178.736	177.008	211.124	0.162755	0.205792
Atp5s	NM_026536	2.43881	2.01857	2.41283	1.95884	0.0179378	1
Atp5sl	NM_001290487	6.84932	6.8315	6.3405	8.73492	0.31318	0.712935
Atp6ap1	NM_018794	49.9892	40.7802	51.2911	46.8559	-0.179245	0.485678
Atp6ap2	NM_027439	16.3444	12.8353	12.9516	10.5332	-0.251573	0.587724
Atp6v0a2	NM_011596	33.3275	27.7267	31.7176	30.5461	-0.120181	0.662597
Atp6v0b	NM_033617	37.2458	31.7446	36.7012	35.939	-0.10257	0.684627
Atp6v0c	NM_009729	49.879	38.8901	51.3053	47.8922	-0.195687	0.400036
Atp6v0c-ps2	NR_037854	37.607	31.6087	30.7074	26.9235	-0.206015	0.490487
Atp6v0d1	NM_013477	33.483	32.2481	33.443	35.8291	0.0618966	0.933251
Atp6v0e	NM_025272	88.3979	82.7921	87.2672	94.9664	0.0435196	0.843627
Atp6v1a	NM_007508	21.2686	18.8288	17.368	15.3341	-0.140429	0.728297
Atp6v1b2	NM_007509	32.4112	29.4783	31.9207	32.492	-0.0500037	0.862043
Atp6v1c1	NM_025494	27.0994	21.5619	23.9265	21.4411	-0.225895	0.479964
Atp6v1d	NM_023721	29.3431	26.0964	28.5137	28.3235	-0.0836608	0.78243
Atp6v1e1	NM_007510	39.0393	33.791	38.1281	37.7646	-0.0775423	0.811586
Atp6v1f	NM_025381	92.2833	85.9634	92.7714	103.106	0.0498532	0.811452
Atp6v1g1	NM_024173	46.7767	40.7838	47.1979	45.0624	-0.108962	0.720476
Atp6v1g2	NM_023179	1.33017	1.68356	1.27683	1.88877	0.934978	0.687935
Atp6v1h	NM_133826	28.4833	24.5085	27.4077	24.1219	-0.146883	0.632283
Atp8a1	NM_009727	3.33199	2.51068	2.56598	2.26783	-0.233315	1
Atp8b2	NM_001081182	63.0487	53.95	60.559	60.0406	-0.102033	0.666914
Atp8b4	NM_001080944	36.2573	36.008	25.1965	29.5158	0.132195	0.605106
Atp9b	NM_015805	9.71007	8.08827	8.56863	7.81312	-0.22563	0.737943
Atpaf1	NM_181040	7.98538	7.59678	7.34292	7.55241	0.110387	1
Atpaf2	NM_145427	19.3408	16.8334	18.7509	19.438	-0.0585479	0.909112
Atpif1	NM_007512	61.3909	79.8156	61.6185	92.0648	0.501942	0.00621247
Atr	NM_019864	6.69368	5.20397	4.98022	4.87141	-0.238526	0.832666
Atraid	NM_027855	23.6875	20.6698	22.2607	23.2668	-0.0448224	0.917831
Atrip	NM_172774	9.15569	7.95055	8.66861	8.45129	-0.148675	0.865228
Atrn	NM_009730	3.58788	3.14445	2.90504	3.00522	-0.195776	1
Atrx	NM_009530	12.1418	10.5806	9.6931	10.9176	0.0188448	1
Atxn1	NM_009124	1.96309	2.01129	1.65177	1.91319	0.0179378	1
Atxn10	NM_016843	32.1981	31.1929	32.1517	34.6341	0.0632099	0.932176
Atxn1l	NM_001080930	9.52295	8.0706	8.54063	8.14646	-0.22563	0.737943
Atxn2	NM_009125	5.70578	4.61945	5.51947	4.59831	-0.238526	0.832666
Atxn2l	NM_183020	76.813	70.5292	74.029	82.352	0.0379795	0.872096
Atxn3	NM_029705	5.42846	4.06889	3.83264	2.97593	-0.333	0.804346
Atxn7	NM_139227	4.85247	3.42907	3.87181	2.96055	-0.547177	0.608512
Atxn7l1	NM_001033436	8.73297	9.11337	7.51045	10.24	0.177059	0.869032
Atxn7l2	NM_001289545	3.45202	3.15242	3.49709	3.44966	0.0182966	1
Atxn7l3	NM_001098837	23.6009	22.1175	25.0026	24.3254	-0.0717113	0.840995
Atxn7l3b	NM_001033474	23.4149	19.8873	22.2817	19.7215	-0.149982	0.670724
AU019823	NM_212449	5.16738	4.60626	3.80664	4.34684	0.0185438	1
AU022252	NM_001012400	3.37235	2.9502	3.44858	3.26384	0.0182966	1
AU040320	NM_133886	11.9728	11.5751	11.8237	13.4868	0.077165	1
Auh	NM_016709	14.8298	16.2628	15.4188	17.8017	0.198079	0.712061
Aunip	NM_001081099	11.3383	12.5723	10.2527	12.2332	0.267673	0.66213
Aup1	NM_007517	60.9341	52.4874	56.4427	62.9851	-0.00580326	1
Aurka	NM_001291185	14.6837	20.6754	17.2042	25.7244	0.56995	0.121284
Aurkaip1	NM_025338	44.9426	46.7786	44.9312	56.6139	0.227058	0.302333
Aurkb	NM_011496	53.0586	65.8746	51.2624	74.7556	0.457223	0.0211996
Aven	NM_028844	14.0823	13.8742	15.1985	14.4395	-0.0312926	1
Avil	NM_009635	2.31222	9.06402	2.25115	9.65908	2.1977	0.00273201
Avl9	NM_030235	5.03369	4.02519	3.70478	3.26602	-0.333	0.804346
Avpi1	NM_027106	1.55595	2.00885	1.73171	2.60849	0.322899	1
AW011738	NR_030671	1.09543	1.26778	0.945896	1.46156	0.0169413	1
AW112010	NR_102366	858.546	538.616	742.553	534.413	-0.559058	3.58543e-11
AW146154	NM_001033530	1.22335	1.10144	1.13759	0.968268	0.0169413	1
AW209491	NM_134067	2.89199	2.51052	3.77016	3.35768	-0.195776	1
AW549877	NM_145930	5.70933	4.68278	4.6272	3.94845	-0.26381	0.824617
AW554918	NM_001033532	2.53139	1.92323	1.8697	1.73362	-0.28681	1
Axin1	NM_001159598	18.3857	16.5784	18.3426	17.7964	-0.0214321	1
Axin2	NM_015732	1.38374	1.5124	1.24769	1.6036	0.934978	0.687935
AY074887	NM_145229	11.9481	10.7885	11.2607	13.5301	0.137915	0.886692
Azi2	NM_013727	12.9592	9.52955	10.2661	7.99195	-0.330508	0.536594
Azin1	NM_018745	18.6225	17.8221	16.7825	14.2799	-0.149763	0.720518
B230118H07Rik	NM_026592	3.48043	2.55959	3.11564	2.77622	0.0182966	1
B230219D22Rik	NM_181278	18.6372	15.0356	13.1197	10.8529	-0.278087	0.517464
B2m	NM_009735	2068.61	2094.1	1993.03	2373.23	0.156166	0.027096
B3galnt2	NM_178640	10.5649	8.4982	8.08237	7.28551	-0.31727	0.610425
B3galt4	NM_019420	3.78092	3.98706	4.09702	4.10517	0.0184814	1
B3galt5	NM_033149	1.04624	0.927158	1.02414	0.873711	0.0169413	1
B3galt6	NM_080445	4.13918	3.88056	4.20102	3.65453	0.0184814	1
B3gat3	NM_024256	34.022	34.5476	34.6738	39.0245	0.119569	0.746161
B3glct	NM_001081204	2.693	2.78887	2.4701	2.88742	0.269763	1
B3gnt2	NM_016888	18.3913	18.2354	20.8278	18.7702	-0.056518	0.910348
B3gnt3	NM_028189	0.662682	1.05282	0.564363	1.11455	0.0169413	1
B3gnt5	NM_001159408	1.35402	1.23023	0.913444	1.09267	0.0169413	1
B3gnt7	NM_145222	12.638	6.32346	11.9477	6.93486	-0.911506	0.075473
B3gnt9	NM_178879	0.937281	1.03089	0.894196	1.10942	0.0169413	1
B3gntl1	NM_178664	4.54711	4.21031	3.73481	4.20731	-0.146547	1
B4galnt1	NM_027739	172.865	145.686	172.013	168.129	-0.116684	0.375591
B4galt1	NM_022305	36.7291	26.4523	36.0916	27.9639	-0.414223	0.120262
B4galt3	NM_020579	8.74727	6.55051	8.05065	7.67599	-0.159023	0.86108
B4galt5	NM_019835	79.7783	78.7285	78.8847	88.4321	0.0897425	0.642383
B4galt7	NM_146045	17.6688	14.7293	17.7999	17.4278	-0.149763	0.720518
B4gat1	NM_175383	4.5711	4.74348	4.6674	5.38953	0.0185941	1
B630005N14Rik	NM_175312	2.6523	2.1035	1.94016	1.48573	-0.674006	0.72707
B630019K06Rik	NR_045448	1.60488	1.26741	1.63482	1.40017	-0.900099	0.687935
B930041F14Rik	NM_178699	2.34271	1.77391	2.26228	2.1153	0.0179378	1
B9d2	NM_172148	15.7856	14.7203	14.7526	16.8709	0.0643518	1
Babam1	NM_026636	48.1859	48.0057	49.0861	56.7708	0.133062	0.545016
Bach1	NM_007520	6.4252	4.35791	4.81223	3.66496	-0.428901	0.649072
Bach2	NM_001109661	5.74466	5.13867	4.81657	4.8725	-0.115686	1
Bad	NM_001285453	10.6876	10.3173	10.9425	12.5932	0.0822747	1
Bag1	NM_001171739	46.7128	46.411	46.8065	53.2127	0.0935841	0.679209
Bag2	NM_145392	3.99241	4.91517	3.77817	5.26265	0.331696	0.815301
Bag3	NM_013863	7.81525	7.67069	7.38012	8.09674	0.110387	1
Bag4	NM_026121	6.63792	5.77045	5.426	5.16713	-0.104204	1
Bag5	NM_027404	11.7738	9.27273	11.0268	9.09957	-0.330508	0.536594
Bag6	NM_001252469	27.2192	25.0069	26.3827	28.8518	0.0458119	1
Bahcc1	NM_198423	1.83709	1.69019	1.64214	1.81256	0.0179378	1
Bahd1	NM_001045523	11.1919	9.81053	10.827	10.7925	-0.0475028	1
Bai2	NM_001290715	0.801365	1.14179	0.805129	1.17689	0.0169413	1
Baiap2	NM_001037755	11.8172	10.6308	10.7493	12.4486	0.018854	1
Baiap3	NM_001163270	17.2086	13.1848	16.6306	15.9417	-0.208759	0.619762
Bak1	NM_007523	47.8795	58.1907	48.5464	63.461	0.337229	0.106398
Banf1	NM_011793	73.7083	76.5161	76.6458	92.8948	0.189749	0.297738
Bank1	NM_001033350	1.617	1.02126	1.35242	0.872705	-0.513248	1
Banp	NM_016812	2.29062	1.68956	2.22411	2.20805	0.0179378	1
Bap1	NM_027088	25.8871	22.861	25.2758	25.57	-0.0384642	0.9222
Bard1	NM_007525	10.9111	11.409	9.63856	10.849	0.0851822	1
Basp1	NM_027395	1.47156	1.84945	1.59655	1.86755	0.404789	1
Batf	NM_016767	23.0383	25.4068	21.9307	30.6185	0.332899	0.330851
Batf3	NM_030060	1.83456	3.08933	2.12465	3.70609	0.788688	0.549874
Bax	NM_007527	76.814	70.2418	75.0946	81.1588	0.00952042	1
Baz1a	NM_013815	22.7663	20.5435	17.2662	19.2362	0.0189405	1
Baz1b	NM_011714	54.2828	48.0959	42.6091	43.8645	-0.0571408	0.88913
Baz2a	NM_054078	22.7382	19.7104	21.7229	22.2514	-0.0800166	0.833668
Baz2b	NM_001001182	3.67073	2.76722	2.74742	2.60589	-0.195776	1
Bbc3	NM_133234	6.72402	6.20944	6.17602	6.95236	0.0186993	1
Bbip1	NM_001195348	3.44577	4.03926	4.20581	3.68107	0.204855	1
Bbs10	NM_027914	1.24353	1.20639	0.861099	1.11088	0.0169413	1
Bbs12	NM_001008502	3.62764	2.54148	3.1293	2.5602	-0.195776	1
Bbs2	NM_026116	1.64551	1.32801	1.29574	1.39201	-0.513248	1
Bbs4	NM_175325	2.05935	1.65058	1.48621	1.77658	0.404789	1
Bbs9	NM_181316	3.11984	4.8857	3.63147	5.2786	0.518069	0.630432
Bbx	NM_027444	4.6938	4.31121	3.3927	3.70125	0.0184814	1
BC002163	NR_002445.1	20.1075	19.7418	17.6198	15.2884	-0.0989075	0.818142
BC003331	NM_145511	5.15763	4.08428	4.03085	3.40434	-0.333	0.804346
BC003965	NM_183150	7.43643	6.63406	7.54607	7.18524	-0.0791118	1
BC004004	NM_030561	19.1369	19.0893	19.706	21.303	0.0552351	1
BC005537	NM_024473	68.1196	69.1348	56.9082	64.8885	0.119134	0.557296
BC005561	NM_001166581	1.50557	1.37479	1.34039	1.26914	-0.513248	1
BC005624	NM_144885	29	25.5503	30.5667	29.4743	-0.106011	0.716491
BC017158	NM_145590	7.84608	7.33487	7.79696	8.55967	0.0187657	1
BC017643	NM_144832	9.35727	9.14292	10.5271	10.756	0.0188236	1
BC021614	NM_144869	2.45594	8.75528	2.78541	10.4966	1.89295	0.00690509
BC023829	NM_001033328	7.89773	6.93663	7.90309	7.55298	-0.0728744	1
BC024978	NM_001243888	1.83742	1.42164	1.70812	1.35762	-0.900099	0.687935
BC025920	NR_030677	1.31679	1.16258	1.03906	1.01914	0.0169413	1
BC026585	NM_001033284	3.96034	2.9959	3.80197	2.94073	-0.382149	0.791206
BC027231	NM_145972	5.71628	5.08386	4.71164	4.35269	-0.26381	0.824617
BC029214	NM_153557	14.2127	12.374	14.4326	13.4583	-0.143087	0.786414
BC029722	NR_015528	19.3315	18.5178	19.4535	22.9383	0.162432	0.742153
BC030336	NM_001164580	4.72762	3.7807	3.68483	3.19206	-0.333	0.804346
BC030867	NM_153544	11.019	12.6024	10.1586	13.6734	0.377653	0.475789
BC031181	NM_001001181	37.0752	30.1087	38.4672	32.6511	-0.231637	0.364094
BC033916	NR_040470	1.52565	1.56838	1.32566	1.40081	0.0175929	1
BC035044	NM_001254946	13.8242	12.8502	12.3001	12.3184	-0.0371602	1
BC037034	NM_153161	20.9868	17.3518	19.7238	20.6202	-0.0899955	0.825286
BC048403	NM_173022	3.94814	3.84791	3.79037	3.9483	0.0184814	1
BC051226	NR_045146	1.15904	1.11546	1.10973	1.58352	0.547782	1
BC052040	NM_207264	6.01977	6.75576	6.27185	7.00653	0.236877	0.845948
BC055324	NM_201364	10.0583	9.69371	8.9778	9.18731	0.0188114	1
BC064078	NR_015455	12.8192	11.6793	13.6469	12.6965	-0.0910957	0.891192
BC068281	NM_001170858	3.27106	2.88945	3.24977	2.97687	0.0182966	1
BC094916	NM_001024721	1.27908	1.80499	0.861307	1.75787	0.934978	0.687935
Bcap29	NM_001164090	17.9438	14.3381	12.766	10.9648	-0.288684	0.50989
Bcap31	NM_012060	115.489	101.569	115.908	111.232	-0.0978702	0.516992
Bcas2	NM_026602	40.1641	37.0081	38.2552	40.475	0.000441796	1
Bcas3	NM_001166643	4.12916	3.22483	4.6799	3.4622	-0.547177	0.608512
Bcat2	NM_009737	17.5474	17.2037	17.8631	20.779	0.0964096	0.909112
Bccip	NM_025392	38.8842	31.5596	37.4373	34.2535	-0.183825	0.514139
Bcdin3d	NM_029236	5.63739	5.53002	5.35146	6.29326	0.141509	1
Bckdha	NM_007533	9.43207	9.27855	8.98066	10.6142	0.168836	0.872536
Bckdhb	NM_199195	4.91353	4.70736	4.95202	4.98655	0.0185941	1
Bckdk	NM_009739	25.5059	24.1578	25.2223	27.1766	0.0189659	1
Bcl10	NM_009740	32.7456	27.0678	31.8524	30.3712	-0.169721	0.537759
Bcl2	NM_009741	32.8839	22.0421	21.1461	17.393	-0.447976	0.184101
Bcl2a1b	NM_007534	41.7133	20.2899	38.0351	20.246	-0.976543	0.000626872
Bcl2a1c	NM_007535	1.3419	0.928402	1.42731	0.815283	0.0169413	1
Bcl2a1d	NM_007536	22.9649	9.71633	22.3359	9.77879	-1.14111	0.00302942
Bcl2l1	NM_009743	18.7026	13.6226	18.5707	16.4494	-0.319607	0.403486
Bcl2l11	NM_207680	18.863	15.596	18.2385	15.6805	-0.18902	0.635847
Bcl2l12	NM_029410	13.1643	11.4913	12.0682	13.803	0.0188702	1
Bcl2l13	NM_153516	13.6005	11.5332	13.7652	12.6336	-0.143087	0.786414
Bcl2l2	NM_007537	6.06153	5.37977	6.00562	6.3863	-0.104204	1
Bcl3	NM_033601	22.8696	16.3111	22.1335	18.3715	-0.382877	0.269059
Bcl6	NM_009744	2.18358	1.773	2.2298	1.92187	0.0179378	1
Bcl7a	NM_029850	7.57574	6.35591	7.08973	6.9512	-0.184094	0.851518
Bcl7b	NM_009745	17.1716	14.1362	17.572	16.1917	-0.201776	0.625348
Bcl7c	NM_009746	39.3277	40.2935	39.1631	45.489	0.14261	0.596025
Bcl9	NM_029933	1.50605	0.998583	1.43659	1.05885	-0.513248	1
Bcl9l	NM_030256	13.3114	12.3453	12.8585	14.4238	0.0188774	1
Bclaf1	NM_001025392	7.88947	8.27264	6.58206	6.82836	0.0187465	1
Bcor	NM_001168321	7.83362	5.64952	6.93675	5.92234	-0.297319	0.702899
Bcorl1	NM_178782	3.22304	2.39746	3.17385	2.68595	-0.233315	1
Bcr	NM_001081412	7.08436	8.20568	6.8125	8.67426	0.294388	0.722033
Bcs1l	NM_025784	6.39905	6.33244	6.04704	7.19759	0.131895	1
Bdh1	NM_001122683	1.02539	1.7839	1.09875	1.92665	0.934978	0.687935
Bdp1	NM_001081061	4.81456	3.82195	3.50596	3.88344	-0.146547	1
Becn1	NM_019584	49.1098	43.9937	46.8579	46.6261	-0.0579539	0.888495
Bend3	NM_199028	3.73452	3.01705	3.50223	3.00558	-0.382149	0.791206
Bend6	NM_177235	1.24547	1.35109	1.09879	1.13883	0.0169413	1
Bet1	NM_009748	11.3054	9.14214	9.75304	7.9854	-0.282058	0.630134
Bet1l	NM_018742	11.6222	9.74187	11.4957	11.4963	-0.110924	0.881601
Bfar	NM_025976	11.0336	9.14905	9.46572	8.71272	-0.131215	0.872536
Bfsp2	NM_001002896	1.99493	4.35108	1.91407	5.02617	1.14023	0.268303
Bhlhb9	NM_001098222	4.00741	3.37286	3.83907	2.89075	-0.382149	0.791206
Bhlhe40	NM_011498	94.0623	89.2369	93.506	100.63	0.0342803	0.886876
Bicd2	NM_029791	11.023	9.67528	10.2171	9.77786	-0.0507118	1
Bid	NM_007544	36.5996	33.3939	34.4742	37.0176	-0.00140024	1
Bik	NM_007546	1.09113	1.08696	1.0708	1.61691	0.547782	1
Bin1	NM_001083334	42.3295	43.4209	43.058	49.6984	0.148409	0.563411
Bin2	NM_001270537	86.3788	75.5133	77.387	82.3759	-0.0258482	0.917097
Bin3	NM_021328	24.635	23.0924	24.9078	26.9681	0.0189641	1
Birc2	NM_007465	10.0282	8.76519	6.80541	7.85369	0.0187827	1
Birc3	NM_007464	24.3409	22.4551	20.269	23.5589	0.0827295	0.917831
Birc5	NM_009689	106.639	137.485	106.112	158.522	0.493309	0.000789166
Birc6	NM_007566	18.679	15.5869	13.3294	14.708	-0.0265342	1
Bivm	NM_144558	1.67869	1.72062	1.382	1.45827	0.0175929	1
Blcap	NM_016916	7.49251	7.75539	7.26222	7.89198	0.208223	0.856533
Blm	NM_001042527	9.32713	8.88818	6.95031	7.58381	0.104931	1
Blmh	NM_178645	36.7763	36.3856	34.5218	38.4467	0.0583873	0.872365
Bloc1s1	NM_015740	44.3276	42.7496	43.2924	52.8767	0.160638	0.521939
Bloc1s2	NM_028607	23.0556	23.5441	22.0776	26.4005	0.170165	0.688209
Bloc1s3	NM_177692	7.33884	6.36168	6.77948	6.71675	-0.0862576	1
Bloc1s4	NM_133724	11.219	9.90528	11.8213	12.0848	-0.044576	1
Bloc1s5	NM_139063	3.68178	3.70573	3.54291	3.92775	0.0184814	1
Bloc1s6	NM_019788	11.2498	10.0382	10.5838	10.7437	-0.0475028	1
Blvra	NM_026678	32.7965	31.371	31.9523	34.729	0.040929	1
Blvrb	NM_144923	5.56533	4.8802	5.87037	5.83861	-0.104204	1
Blzf1	NM_001160209	1.22922	1.3551	1.35092	1.07677	0.0169413	1
Bmf	NM_138313	1.85873	1.06797	1.84892	1.2034	-0.900099	0.687935
Bmi1	NM_007552	10.2403	8.12797	7.70859	6.15695	-0.338173	0.599344
Bmp2k	NM_080708	6.30707	4.99821	4.743	4.39878	-0.26381	0.824617
Bmp7	NM_007557	0.612554	1.29185	0.606458	1.21788	0.0169413	1
Bms1	NM_194339	24.3012	21.2661	20.2312	21.0556	-0.0477774	0.915878
Bmyc	NM_023326	1.42282	1.80775	1.40377	1.64358	0.934978	0.687935
Bnip1	NM_172149	14.3787	14.5014	13.5181	17.5309	0.254006	0.613929
Bnip2	NM_001008238	8.73086	7.73122	7.02229	7.33865	-0.0728744	1
Bnip3	NM_009760	3.85108	3.592	3.70755	3.42386	-0.167972	1
Bnip3l	NM_009761	16.2692	13.4943	14.9409	12.0862	-0.288684	0.50989
Bod1	NM_001024919	7.90245	6.79312	7.11894	7.26267	-0.0791118	1
Bod1l	NM_001081422	5.6893	5.19979	4.63166	5.33561	-0.115686	1
Bola1	NM_026975	11.049	11.5558	11.6102	14.5894	0.247895	0.675368
Bola2	NM_175103	83.9459	85.0957	80.7168	96.8362	0.1603	0.36994
Bola3	NM_175277	38.2453	37.8406	39.224	42.9771	0.0918316	0.817921
Bop1	NM_013481	42.9419	41.9117	41.6377	47.9077	0.101232	0.715555
Bora	NM_175265	9.6198	12.5011	8.57016	13.0079	0.466303	0.37627
Bpgm	NM_007563	6.62646	5.7623	6.45338	5.90359	-0.094526	1
Bphl	NM_026512	2.60564	2.82057	2.4186	3.32387	0.269763	1
Bpnt1	NM_011794	14.0989	11.7543	14.4923	12.5246	-0.143087	0.786414
Bptf	NM_176850	16.2922	12.9279	11.7856	12.2004	-0.143087	0.786414
Braf	NM_139294	3.07532	2.50713	2.50124	2.33557	-0.233315	1
Brap	NM_028227	17.6716	16.3176	17.356	18.7034	0.0189237	1
Brat1	NM_181066	4.80576	5.04121	4.96756	5.5211	0.152916	1
Brca1	NM_009764	11.206	10.1041	7.97361	8.71669	0.0188114	1
Brca2	NM_009765	2.47256	2.51237	1.71663	2.70597	0.574511	0.754477
Brcc3	NM_001166459	15.3846	13.5975	13.1441	13.5231	0.0188902	1
Brd1	NM_001033274	18.4445	16.2197	17.9054	16.6222	-0.105705	0.812886
Brd2	NR_037970	57.5328	49.6859	56.0875	56.265	-0.0857157	0.748255
Brd3	NM_001113573	7.37852	5.92029	6.72912	5.79706	-0.199483	0.845948
Brd4	NM_020508	24.542	22.136	23.1859	24.1963	-0.0421176	0.919661
Brd7	NM_012047	20.9603	18.9126	19.0992	18.9261	-0.0545916	0.911537
Brd8	NM_030147	12.7765	13.073	11.7015	13.2306	0.0749078	1
Brd9	NM_001024508	17.6844	17.0737	16.0611	18.2274	0.060441	1
Bre	NM_144541	31.0116	28.462	34.102	32.9692	-0.0722846	0.79519
Brf1	NM_028193	19.77	17.6456	18.7551	20.2206	-0.018297	1
Brf2	NM_025686	7.67233	6.69384	6.59071	7.47872	-0.0791118	1
Bri3	NM_018772	17.7379	16.4614	17.8914	17.2483	-0.105705	0.812886
Bri3bp	NM_029752	4.96722	6.0527	4.90686	6.22127	0.27579	0.832666
Brip1	NM_178309	6.15542	4.96266	4.53044	4.25958	-0.26381	0.824617
Brix1	NM_026396	12.4375	10.3708	10.5045	8.98635	-0.25354	0.647186
Brk1	NM_133937	94.8306	85.0447	91.4026	99.1667	0.00345737	1
Brms1	NM_134155	28.9643	26.4635	26.1918	31.2088	0.0702754	0.926661
Brms1l	NM_001037756	6.54875	5.96148	5.79571	5.97596	-0.094526	1
Brpf1	NM_001282128	7.52911	6.3705	7.82376	7.35392	-0.275715	0.712935
Brpf3	NM_001081315	7.94343	6.60202	7.85721	7.72977	-0.0728744	1
Brwd1	NM_001103179	3.7067	2.65498	2.564	2.52211	-0.195776	1
Brwd3	NM_001081477	1.98686	1.74701	1.49193	1.661	0.404789	1
Bscl2	NM_001290823	26.0207	25.0457	27.4993	26.586	-0.00838192	1
Bsdc1	NM_133889	13.1982	11.6857	14.1447	13.6285	-0.0350581	1
Bsg	NM_001077184	112.283	125.168	112.714	144.902	0.281807	0.0621463
Bsn	NM_007567	3.50883	2.50526	3.22532	2.77541	-0.195776	1
Bspry	NM_138653	29.7674	34.8963	30.5059	39.5646	0.31597	0.27961
Bst2	NM_198095	30.7526	36.6585	30.9186	43.4419	0.385418	0.166804
Btaf1	NM_001080706	9.1472	6.08418	6.2223	5.07738	-0.420193	0.559588
Btbd1	NM_146193	23.9987	22.139	22.1253	23.0106	-0.0125808	1
Btbd10	NM_133700	10.5452	9.48712	9.4942	7.67752	-0.212522	0.744956
Btbd11	NM_028709	4.39062	2.42532	4.03027	2.49724	-0.938722	0.38904
Btbd19	NR_024078	5.31478	4.32221	5.27676	4.47118	-0.29462	0.815301
Btbd2	NM_145361	6.70444	6.64391	6.59954	7.49286	0.0187245	1
Btbd6	NM_001145900	4.36934	4.60861	5.47448	4.8887	0.166668	1
Btbd7	NM_172806	7.83491	5.83573	6.02763	5.15416	-0.322357	0.691754
Btbd9	NM_027060	4.24092	3.57342	4.54416	3.58974	-0.146547	1
Btd	NM_025295	7.65383	8.02913	7.57424	9.45754	0.104931	1
Btf3	NM_001170540	373.679	369.531	384.852	428.488	0.0913184	0.364134
Btf3l4	NM_027453	10.8609	8.77349	10.0847	8.08825	-0.282058	0.630134
Btg1	NM_007569	72.29	52.635	74.0344	56.1233	-0.401783	0.043836
Btg2	NM_007570	55.4202	29.4546	53.2126	33.2372	-0.779223	0.00104771
Btg3	NM_001297747	16.0232	8.83443	12.9331	9.84179	-0.584724	0.198354
Btrc	NM_001037758	1.60794	1.39343	1.59352	1.59193	-0.369258	1
Bub1	NM_009772	6.31961	6.70603	4.82495	6.12652	0.254735	0.839712
Bub1b	NM_009773	42.1659	49.9151	40.2353	54.6276	0.37474	0.0919871
Bub3	NM_009774	62.7258	66.9986	60.1532	74.6882	0.225864	0.246299
Bud13	NM_146000	10.9836	10.4448	11.2097	10.5661	-0.0475028	1
Bud31	NM_001008705	54.8258	55.1112	58.8299	63.9944	0.0808132	0.708983
Bysl	NM_016859	14.3261	12.7465	13.9065	14.5171	0.0188902	1
Bzrap1	NM_172449	2.42692	2.90669	2.19659	3.15183	0.574511	0.754477
Bzw1	NM_025824	103.389	81.7764	78.886	64.7657	-0.288622	0.110663
Bzw2	NM_025840	43.6157	44.2969	41.3953	46.2132	0.101232	0.662868
C030006K11Rik	NM_145472	3.85988	2.77436	3.75159	2.98224	-0.382149	0.791206
C030034I22Rik	NR_026848	1.15307	0.96082	1.13328	0.891437	0.0169413	1
C030034L19Rik	NR_015499	1.19968	1.73748	1.01448	1.78867	0.934978	0.687935
C130036L24Rik	NR_015507	1.06099	1.04693	0.91037	1.11682	0.0169413	1
C130046K22Rik	NR_102396	1.72283	1.44166	1.75367	1.61502	-0.369258	1
C1d	NM_020558	9.07283	8.46571	7.6995	6.80613	-0.159023	0.86108
C1galt1	NM_052993	16.4687	15.2271	12.3382	11.5154	-0.0331075	1
C1galt1c1	NM_021550	6.78765	4.76695	5.16839	4.32955	-0.38665	0.665178
C1qbp	NM_007573	96.9114	96.1194	96.958	111.12	0.112493	0.521053
C1qtnf6	NM_028331	27.8149	40.4867	26.7084	44.4926	0.62769	0.0209709
C230052I12Rik	NM_178643	10.023	11.4316	10.7216	12.6759	0.20937	0.768351
C230091D08Rik	NR_015479	3.60626	2.76513	3.02646	2.38323	-0.447387	0.775041
C2cd2	NM_174847	3.01986	2.7397	2.85837	2.82641	0.0182966	1
C2cd2l	NM_027909	5.2699	4.47039	5.26922	5.15914	-0.12953	1
C2cd3	NM_001017985	16.6341	14.1068	14.5593	15.0587	-0.121959	0.800912
C2cd5	NM_029081	6.73908	7.02196	5.33589	6.54929	0.236877	0.845948
C330006A16Rik	NM_001256521	7.56517	6.13961	8.29831	6.72355	-0.275715	0.712935
C330007P06Rik	NM_029951	13.8552	11.4061	10.5822	9.26203	-0.299515	0.555618
C330018D20Rik	NM_029909	2.08966	1.80559	1.72704	1.62068	0.0179378	1
C330024D21Rik	NR_015582	1.42266	1.21882	1.27639	1.16726	0.0169413	1
C330027C09Rik	NM_172616	10.6341	10.4638	7.19533	8.79002	0.0957666	1
C5ar1	NM_007577	1.6685	0.506898	1.50474	0.493791	-1.74894	0.375581
C78339	NM_001033192	4.12501	3.61917	2.92489	3.20101	0.0184017	1
C87436	NM_001243741	4.19521	3.88013	3.84204	3.69178	0.0184814	1
C8g	NM_001271777	1.78515	1.67422	1.50438	1.72896	0.0179378	1
C920006O11Rik	NR_040401	1.07523	1.10841	1.22676	1.08882	0.0169413	1
C920009B18Rik	NR_015465	1.76395	1.73171	1.56691	1.8154	0.0179378	1
C920025E04Rik	NM_001271005	11.6488	15.974	10.2656	18.9475	0.682702	0.115876
Caap1	NM_026368	4.22812	3.63073	3.4677	3.21527	0.0184017	1
Cab39	NM_133781	60.8863	46.8482	46.5782	38.3004	-0.325586	0.167678
Cab39l	NM_026908	13.4357	12.9448	11.3828	11.1071	0.0188624	1
Cabin1	NM_172549	13.8306	12.3974	13.8453	14.413	-0.0870496	0.893256
Cables1	NM_001146287	5.81682	10.4698	6.44753	10.4541	0.743887	0.218732
Cables2	NM_145851	17.6662	15.4762	17.0969	17.2856	-0.109407	0.810088
Cacfd1	NM_029862	8.39507	6.25915	7.84627	6.64282	-0.275715	0.712935
Cacng8	NM_133190	2.8482	3.93951	2.94645	4.55912	0.584017	0.608512
Cactin	NM_027381	27.0364	25.3322	28.2094	29.2275	-0.00737946	1
Cacul1	NM_030197	11.2887	9.1732	9.74964	7.69998	-0.282058	0.630134
Cacybp	NM_009786	31.8316	26.4141	25.1264	19.3278	-0.320393	0.28718
Cad	NM_023525	31.4041	29.2645	30.4182	32.7954	0.0423457	1
Calcoco1	NM_026192	8.35032	5.50343	8.7467	6.83851	-0.361863	0.587286
Calcrl	NM_018782	2.48525	1.49653	1.91611	1.19704	-0.900099	0.687935
Calhm2	NM_133746	10.0368	7.93015	9.37752	9.00259	-0.139465	0.869032
Calm1	NM_009790	176.967	172.376	169.153	170.69	0.00649073	1
Calm2	NM_007589	280.312	251.8	250.57	238.101	-0.0968238	0.409603
Calm3	NM_007590	122.168	130.729	124.446	150.647	0.215891	0.137837
Calr	NM_007591	455.58	387.564	470.475	447.965	-0.128414	0.157453
Calu	NM_184053	33.3508	31.4529	29.1719	29.0005	-0.0281315	0.929873
Camk1	NM_133926	7.56891	7.13754	7.99903	7.33254	-0.170733	0.856533
Camk1d	NM_001290376	2.75906	1.82544	1.73416	1.70457	-0.28681	1
Camk2b	NM_001174054	2.07166	2.05952	1.7922	2.21457	0.0179378	1
Camk2d	NM_001025438	3.27157	2.90916	2.66898	2.82899	0.0182966	1
Camk2g	NM_001039138	14.3058	13.0274	12.6635	13.3689	-0.0350581	1
Camk2n1	NM_025451	13.5949	9.02843	13.0034	9.9199	-0.48255	0.307132
Camk2n2	NM_028420	1.71007	2.23968	1.72229	2.04701	0.0179378	1
Camkk1	NM_018883	2.66832	2.30205	2.81543	2.44729	-0.538276	0.754477
Camkk2	NM_145358	6.53131	5.88986	6.02187	6.72719	0.0186993	1
Camkmt	NM_028576	3.44378	3.27492	3.47209	3.33002	0.0182966	1
Caml	NM_007596	9.97856	9.571	9.13129	9.36925	0.0188114	1
Camsap1	NM_001276359	2.29513	2.10839	1.97735	2.18852	0.0179378	1
Camsap2	NM_001081360	3.59849	3.30357	2.6583	3.08187	-0.195776	1
Camta1	NM_001195565	2.23357	2.07152	2.15596	2.00322	0.0179378	1
Camta2	NM_001190378	6.88454	6.48679	6.80144	7.10678	-0.0862576	1
Cand1	NM_027994	19.9507	17.6174	17.6464	16.8956	-0.0989075	0.818142
Cant1	NM_029502	8.62782	9.05097	7.83127	9.81536	0.177059	0.869032
Canx	NM_007597	64.2735	53.8877	48.2607	44.9991	-0.158563	0.511329
Cap1	NM_007598	180.574	163.837	180.89	172.151	-0.0884062	0.489846
Capg	NM_007599	47.1394	57.043	39.4884	64.8489	0.52225	0.0140611
Capn1	NM_007600	45.2303	44.8783	45.8348	53.2316	0.125641	0.577044
Capn10	NM_011796	4.09054	4.32347	3.84399	4.85144	0.183572	1
Capn15	NM_015830	10.4323	7.98692	10.398	9.38009	-0.212522	0.744956
Capn2	NM_009794	61.1063	65.17	60.3802	67.4702	0.144304	0.475554
Capn5	NM_001301250	1.37738	2.56145	1.40124	2.94425	1.49155	0.289977
Capn7	NM_009796	11.8365	10.0914	8.08187	8.66129	-0.054246	1
Capns1	NM_009795	166.11	158.179	168.808	185.863	0.0572642	0.688126
Caprin1	NM_001111289	27.2673	23.4899	22.371	18.3414	-0.236777	0.469967
Caprin2	NM_181541	1.97116	1.89225	1.54755	1.5672	0.0179378	1
Capza1	NM_009797	163.968	144.758	131.575	122.039	-0.129583	0.367908
Capza2	NM_007604	69.9039	59.8713	55.6878	48.3314	-0.202898	0.35177
Capzb	NM_009798	282.149	272.482	283.003	318.702	0.0839298	0.447616
Car12	NM_178396	1.35855	2.08675	1.26087	2.26876	0.934978	0.687935
Car15	NM_030558	1.27511	1.10098	1.298	1.14348	0.0169413	1
Car2	NM_009801	82.3931	165.814	82.1544	186.676	1.12383	2.13616e-14
Car5b	NM_181315	7.93755	10.2533	7.96834	10.7239	0.405823	0.514996
Card10	NM_130859	1.57684	0.882958	1.64998	0.984548	-0.900099	0.687935
Card11	NM_175362	35.4487	39.5303	36.2017	45.7902	0.294632	0.280704
Card6	NM_001163138	12.6459	11.3924	11.6978	12.2664	-0.100191	0.886692
Carhsp1	NM_025821	22.5182	17.6217	21.149	19.9156	-0.191275	0.588169
Carkd	NM_001190357	9.77952	9.76734	10.3296	11.6945	0.154718	0.878793
Carm1	NM_021531	11.0705	11.46	12.5601	12.0716	-0.0418958	1
Carns1	NM_134148	4.46637	3.35789	3.83995	3.77822	-0.167972	1
Cars	NM_001252593	13.3847	12.3958	12.4916	13.0087	0.0188702	1
Cars2	NM_024248	14.1867	12.7421	14.0989	15.437	0.0188902	1
Casc3	NM_138660	24.4643	22.603	23.7296	25.5136	0.0485559	1
Casc4	NM_001205371	1.27775	0.974906	1.39995	0.884689	0.0169413	1
Casc5	NM_029617	6.46308	7.15791	5.18108	6.83479	0.359717	0.691754
Casd1	NM_145398	6.5784	5.34417	5.09675	4.29616	-0.38665	0.665178
Caskin2	NM_080643	0.884669	1.19566	0.81524	1.23448	0.0169413	1
Casp1	NM_009807	18.2177	18.2348	16.2586	17.7988	0.100801	0.906485
Casp2	NM_007610	25.8576	26.4656	24.6623	27.3284	0.0741972	0.923771
Casp3	NM_001284409	35.0512	31.4611	31.2306	29.5371	-0.0942266	0.730338
Casp4	NM_007609	10.5431	10.0512	8.80308	8.83405	-0.054246	1
Casp6	NM_009811	6.10947	5.05718	5.98193	5.51918	-0.104204	1
Casp7	NM_007611	23.5067	10.7026	24.0179	11.6556	-1.03439	0.00469189
Casp8	NM_009812	40.6054	35.7477	34.216	33.918	-0.0802	0.872365
Casp8ap2	NM_001122978	6.06454	4.97969	4.55495	4.69948	-0.115686	1
Casp9	NM_015733	9.50368	8.84053	9.04398	9.40093	-0.0581574	1
Cast	NM_009817	12.6818	10.2414	9.2978	9.63838	-0.117049	0.878793
Casz1	NM_027195	1.27372	1.17814	1.27879	1.19952	0.0169413	1
Cat	NM_009804	30.5456	29.887	30.3133	31.2444	0.0189811	1
Cbfa2t2	NM_172860	2.80472	2.39865	2.18361	2.21767	-0.28681	1
Cbfa2t3	NM_009824	4.05767	8.61717	3.99027	9.71184	1.24104	0.053704
Cbfb	NM_001161458	56.5741	49.099	51.814	45.2627	-0.194057	0.420851
Cbl	NM_007619	29.3851	28.5573	23.8342	26.8982	0.0980434	0.85187
Cblb	NM_001033238	27.6048	30.0154	24.3292	29.4324	0.200357	0.578884
Cbll1	NM_001253847	5.4804	4.82211	5.53383	5.1085	-0.115686	1
Cbr1	NM_007620	6.91393	7.79774	7.40715	9.91547	0.375696	0.599344
Cbr4	NM_145595	3.87687	3.8684	3.59976	3.83852	0.0184814	1
Cbwd1	NM_146097	3.17895	3.35673	3.04049	2.52466	0.0182966	1
Cbx1	NM_007622	34.1445	31.0275	29.7645	29.1343	-0.0737529	0.793495
Cbx2	NM_007623	6.14385	5.93356	5.78002	7.01707	0.131895	1
Cbx3	NM_007624	90.6034	86.1077	74.3164	67.9275	-0.0803507	0.676049
Cbx4	NM_007625	9.48539	8.8424	9.88367	9.40397	-0.0581574	1
Cbx5	NM_001076789	25.3193	22.5657	18.4915	18.4631	-0.04936	0.91485
Cbx6	NM_028763	12.2458	12.109	12.0622	12.6354	0.077165	1
Cbx7	NM_144811	14.3822	11.404	13.0778	12.8923	-0.149398	0.782285
Cbx8	NM_013926	5.89634	5.19547	5.40937	5.24657	-0.115686	1
Cby1	NM_028634	11.5236	10.6862	10.357	13.1044	0.143033	0.884228
Cc2d1a	NM_145970	20.6412	17.4328	19.9199	19.321	-0.167478	0.654537
Cc2d1b	NM_177045	27.2153	27.5502	27.7235	30.8259	0.119816	0.78439
Ccar1	NM_026201	15.1725	14.1024	11.3665	12.6137	0.0728195	1
Ccar2	NM_146055	32.2622	34.8017	32.6321	39.6671	0.224704	0.46125
Ccbl1	NM_172404	2.03583	2.03252	2.39589	2.01591	0.0179378	1
Ccdc101	NM_029339	23.5935	24.6446	24.4193	27.1179	0.133866	0.769515
Ccdc102a	NM_001033533	8.14019	7.84686	7.9183	8.9128	0.104931	1
Ccdc107	NM_001037913	19.1555	19.5598	20.2818	22.6204	0.158951	0.745311
Ccdc109b	NM_025779	0.877476	1.04622	0.788232	1.09894	0.0169413	1
Ccdc115	NM_027159	18.345	15.1133	17.9956	17.7335	-0.105705	0.812886
Ccdc117	NM_134033	11.9779	10.0435	10.2448	9.31686	-0.190119	0.757475
Ccdc12	NM_028312	59.5711	59.3955	57.6652	67.9911	0.124846	0.545075
Ccdc122	NM_175369	1.25143	1.38028	0.959381	1.12669	0.0169413	1
Ccdc124	NM_026964	54.8234	54.0099	58.1213	65.7258	0.105544	0.618729
Ccdc125	NM_183115	4.75304	4.70743	3.97558	4.20958	0.0185438	1
Ccdc126	NM_175098	1.79028	1.31699	1.76908	1.41341	-0.900099	0.687935
Ccdc127	NM_001168659	8.71613	7.32428	7.21993	6.19748	-0.275715	0.712935
Ccdc130	NM_026350	4.10778	3.61107	3.87789	4.34882	0.0184814	1
Ccdc132	NM_024260	5.51487	4.10125	3.55068	3.15659	-0.481073	0.630432
Ccdc134	NM_172428	9.72137	8.21414	9.27383	9.37351	-0.139465	0.869032
Ccdc137	NM_152807	8.74551	6.19924	8.0517	7.80602	-0.256881	0.722033
Ccdc138	NM_001162956	1.67254	1.50579	1.28037	1.40008	0.0175929	1
Ccdc14	NM_172824	3.13956	3.10343	2.63593	2.75034	0.0182966	1
Ccdc142	NM_001081266	2.7663	2.23561	3.13892	2.4242	-0.538276	0.754477
Ccdc15	NM_001081429	2.62936	2.24339	1.82261	2.07017	-0.28681	1
Ccdc157	NM_001164620	1.34071	1.16961	1.22065	1.27469	0.0169413	1
Ccdc163	NM_026714	7.73092	7.82581	7.23487	9.22269	0.196552	0.86108
Ccdc166	NM_001163518	2.95436	2.87468	3.04738	3.39322	0.0182966	1
Ccdc167	NM_001163741	6.21239	4.7047	5.41431	4.71024	-0.115686	1
Ccdc17	NM_001037916	0.990486	1.0323	1.01529	1.20073	0.0169413	1
Ccdc174	NM_172730	9.60497	8.40106	7.58219	7.18986	-0.240315	0.730332
Ccdc18	NM_028481	1.15117	1.42606	1.08756	1.35465	0.0169413	1
Ccdc181	NM_029115	5.82583	6.08804	5.12238	5.84523	0.141509	1
Ccdc186	NM_170757	3.40261	2.32913	2.3365	2.42516	-0.28681	1
Ccdc22	NM_138603	13.3182	10.6659	12.6141	12.0823	-0.156221	0.777915
Ccdc23	NM_024462	19.8625	18.566	18.0705	22.3222	0.127873	0.825286
Ccdc25	NM_145944	16.2088	12.957	11.9995	11.8741	-0.143087	0.786414
Ccdc28a	NM_144820	5.14232	4.93806	4.22809	6.33759	0.300989	0.824617
Ccdc28b	NM_025455	2.71128	3.79501	2.69961	3.78461	0.418927	0.791206
Ccdc32	NM_199310	9.69395	8.9683	10.1977	9.58751	-0.054246	1
Ccdc34	NM_026613	9.95872	10.0956	9.06419	10.2962	0.091881	1
Ccdc43	NM_025918	10.2875	9.59894	10.0835	9.97216	0.0188236	1
Ccdc47	NM_026009	20.6679	17.2795	16.6126	16.1294	-0.18318	0.64079
Ccdc50	NM_026202	10.0634	7.64242	7.14481	6.03995	-0.256881	0.722033
Ccdc51	NM_025689	5.02652	5.29418	4.63322	5.99272	0.152916	1
Ccdc53	NM_026070	12.1244	12.7727	12.6721	12.9765	0.0749078	1
Ccdc55	NM_001012309	5.51815	5.42629	5.23242	5.4663	-0.115686	1
Ccdc58	NM_001159422	5.40135	4.40728	4.61698	4.31393	-0.29462	0.815301
Ccdc59	NM_025602	20.0158	17.1767	20.4172	17.4383	-0.213955	0.567993
Ccdc6	NM_001111121	8.62052	9.07441	7.91604	9.08001	0.10009	1
Ccdc61	NM_001033314	8.87138	9.95369	8.86863	10.3341	0.168836	0.872536
Ccdc64	NM_001080808	5.90065	14.697	6.05605	17.1012	1.41531	0.00400584
Ccdc66	NM_177111	4.35219	4.16673	3.36978	3.96437	0.204855	1
Ccdc69	NM_177471	11.0284	11.144	11.0045	12.6655	0.143033	0.884228
Ccdc71	NM_133744	15.0254	14.2157	14.6673	16.5614	0.065825	1
Ccdc71l	NM_001162903	6.50606	5.34409	5.96645	5.07239	-0.351722	0.679276
Ccdc77	NM_026028	3.9896	3.91339	3.07669	3.9696	0.204855	1
Ccdc78	NM_001165929	1.00192	0.954154	1.11471	0.983976	0.0169413	1
Ccdc84	NM_201372	6.28215	4.97475	6.1907	5.55804	-0.104204	1
Ccdc85b	NM_198616	5.01111	4.71885	5.37324	5.07445	0.0185941	1
Ccdc85c	NM_001159910	2.7984	3.68013	2.73846	4.26093	0.418927	0.791206
Ccdc86	NM_023731	10.8392	10.2318	11.7793	11.5529	-0.044576	1
Ccdc88a	NM_176841	1.90986	1.86298	1.72415	1.92069	0.0179378	1
Ccdc88b	NM_001081291	47.6467	48.5014	46.931	56.1239	0.16304	0.456987
Ccdc88c	NM_026681	27.0219	21.4142	26.3507	23.6959	-0.215902	0.489453
Ccdc9	NM_172297	11.8417	10.3725	12.643	12.1908	-0.163621	0.77328
Ccdc90b	NM_025515	3.4142	3.00046	2.75519	2.77086	0.0182966	1
Ccdc91	NM_025911	6.39026	6.27007	6.31055	6.72937	0.131895	1
Ccdc92	NM_144819	3.51943	5.00538	3.5796	6.36625	0.466017	0.649072
Ccdc93	NM_001025156	3.65639	2.45294	2.43128	2.46572	-0.538276	0.754477
Ccdc94	NM_028381	9.27657	8.39516	9.42676	10.5943	0.0957666	1
Ccdc97	NM_028771	16.694	13.7939	15.6854	14.9621	-0.166012	0.707547
Cchcr1	NM_146248	15.1597	17.9461	14.5537	20.9126	0.394677	0.343206
Ccl1	NM_011329	48.5583	15.646	45.5293	19.1499	-1.41513	4.37558e-07
Ccl27a	NM_001048179	1.53525	1.72791	1.11883	1.86897	0.404789	1
Ccl3	NM_011337	547.519	121.871	547.697	155.553	-1.95908	3.94476e-72
Ccl4	NM_013652	892.31	203.605	882.45	271.119	-1.8814	2.36762e-89
Ccl5	NM_013653	1076.23	252.487	1020.06	308.183	-1.88461	2.86635e-97
Ccl9	NM_011338	8.10596	1.85677	7.25486	1.99196	-1.82493	0.0197292
Ccm2	NM_146014	35.7269	33.8446	38.8428	38.5187	-0.0198681	0.936669
Ccna2	NM_009828	79.4204	92.928	71.0931	91.2129	0.31333	0.0745839
Ccnb1	NM_172301	31.2375	44.6129	28.0205	43.0346	0.593773	0.0207648
Ccnb2	NM_007630	60.6541	88.2726	58.8568	97.0899	0.642463	0.000383264
Ccnc	NM_016746	3.9099	3.07765	2.88325	1.84395	-0.447387	0.775041
Ccnd2	NM_009829	119.871	58.9845	109.654	54.7043	-0.991979	1.08963e-08
Ccnd3	NM_007632	310.406	231.042	308.234	250.477	-0.342354	0.00151287
Ccndbp1	NM_010761	23.577	19.8927	22.4228	23.1822	-0.0778009	0.835589
Ccne1	NM_007633	27.3886	29.1014	25.9868	33.4404	0.244268	0.467509
Ccne2	NM_001282943	2.47729	1.79246	2.17412	1.5224	0.0179378	1
Ccnf	NM_007634	29.3526	36.855	27.04	40.4147	0.476668	0.091962
Ccng1	NM_009831	32.8918	26.9501	23.9316	21.8147	-0.198183	0.567726
Ccng2	NM_007635	13.1152	13.9788	11.3451	12.1563	0.133203	0.889008
Ccnh	NM_023243	14.932	13.5192	12.4615	12.1739	-0.0350581	1
Ccni	NM_017367	63.8566	61.967	64.3411	62.9047	-0.0151269	1
Ccnj	NM_172839	2.25338	1.94834	2.08735	1.96142	0.0179378	1
Ccnk	NM_009832	24.2042	22.6175	22.8104	24.8664	0.0491737	1
Ccnl1	NM_019937	25.8987	23.2493	21.2404	22.6855	-0.011904	1
Ccnl2	NM_207678	34.8547	31.8405	31.368	32.5796	-0.00295612	1
Ccnt1	NM_009833	11.2175	9.32413	8.50558	7.75422	-0.212522	0.744956
Ccnt2	NM_028399	9.78145	7.4564	7.21299	6.8955	-0.256881	0.722033
Ccny	NM_026484	28.5234	24.8719	25.0991	24.3332	-0.120533	0.700443
Ccnyl1	NM_001097644	3.87299	3.50526	3.21373	3.5081	0.204855	1
Ccp110	NM_182995	6.41248	5.56933	5.04209	4.60153	0.0186354	1
Ccpg1	NM_001286544	4.71108	3.63014	4.45511	3.40484	-0.333	0.804346
Ccpg1os	NM_001198789	1.52995	1.43649	1.62424	1.7728	-0.369258	1
Ccr2	NM_009915	150.365	150.172	109.026	116.361	0.0574783	0.695655
Ccr5	NM_009917	164.19	137.05	139.681	117.939	-0.234305	0.0971953
Ccr7	NM_007719	2.99758	2.30597	2.32002	3.35408	0.0181513	1
Ccrl2	NM_017466	4.85534	2.30523	3.97115	2.41074	-1.10375	0.268303
Ccrn4l	NM_009834	3.40354	3.26378	3.21145	3.32355	0.0182966	1
Ccs	NM_016892	11.485	11.3518	10.6713	11.5387	0.0822747	1
Ccsap	NM_028536	6.76594	6.74985	6.29993	7.23222	0.123681	1
Ccser2	NM_027045	4.13174	3.46283	2.69668	2.87034	-0.195776	1
Cct2	NM_007636	185.36	174.891	183.905	185.976	-0.0125545	0.923586
Cct3	NM_009836	137.813	126.725	130.911	132.948	-0.0300073	0.87622
Cct4	NM_009837	125.205	121.682	109.624	115.795	0.0373203	0.802811
Cct5	NM_007637	188.894	184.593	189.573	209.038	0.0750081	0.578772
Cct6a	NM_009838	114.232	107.916	111.963	111.389	-0.0263034	0.863004
Cct7	NM_007638	125.389	123.772	125.13	139.317	0.0921038	0.551397
Cct8	NM_009840	110.101	96.4775	96.504	92.988	-0.112044	0.517412
Ccz1	NM_177682	24.3468	22.7272	21.7263	22.0904	-0.0125808	1
Cd101	NM_001167906	0.603905	1.26308	0.553792	1.30532	0.0169413	1
Cd151	NM_001111049	3.15932	3.44498	3.51973	4.2284	0.0184017	1
Cd160	NM_018767	15.4885	16.1048	14.5334	18.0313	0.198079	0.712061
Cd164	NM_016898	85.6866	66.4136	75.2951	59.5114	-0.333991	0.0757951
Cd1d1	NM_007639	3.64991	2.78155	3.37559	2.98566	-0.195776	1
Cd2	NM_013486	108.604	107.619	116.289	131.238	0.10603	0.527753
Cd200r1	NM_021325	1.22033	0.893593	1.00529	0.734781	0.0169413	1
Cd200r4	NM_207244	7.47502	4.90954	6.69866	4.60018	-0.456679	0.543523
Cd209c	NM_130903	2.54135	2.72417	1.78173	2.98574	0.269763	1
Cd226	NM_178687	11.1857	3.15011	8.71977	2.58722	-1.67743	0.00977457
Cd244	NM_018729	48.251	40.0811	44.8962	40.3343	-0.197599	0.464635
Cd247	NM_001113391	68.0435	68.7945	71.3647	83.5252	0.157236	0.410189
Cd27	NM_001033126	25.795	28.3562	26.0129	32.248	0.224504	0.519226
Cd274	NM_021893	7.36774	7.738	5.604	8.24496	0.31318	0.712935
Cd28	NM_007642	7.82329	14.9329	6.32703	13.1567	1.0061	0.0456034
Cd2ap	NM_009847	2.26488	2.77334	1.74137	2.48165	0.322899	1
Cd2bp2	NM_027353	22.1483	19.8945	22.89	24.4264	-0.0132879	1
Cd300a	NM_170758	1.18546	1.10922	1.31008	1.10993	0.0169413	1
Cd300lf	NM_145634	6.37986	6.87943	4.42983	5.25374	0.27579	0.832666
Cd320	NM_019421	4.92504	4.8325	4.64084	5.2527	0.0185941	1
Cd37	NM_007645	126.996	95.0886	120.098	106.675	-0.270793	0.0778715
Cd38	NM_007646	6.17812	5.10544	5.71764	5.04374	-0.238526	0.832666
Cd3d	NM_013487	2.61864	5.32108	2.22036	5.79632	1.11793	0.211814
Cd3eap	NM_145822	9.26982	8.97219	9.59152	10.0454	0.0188114	1
Cd3g	NM_009850	3.83358	9.37374	3.945	9.8873	1.24104	0.053704
Cd44	NM_001039151	26.6054	27.6578	25.7182	28.4064	0.0980434	0.85187
Cd47	NM_010581	143.933	161.704	129.159	160.671	0.261472	0.0545857
Cd48	NM_007649	81.5728	64.7294	69.5136	62.8	-0.228459	0.23774
Cd52	NM_013706	891.251	956.798	937.434	1195.57	0.255109	0.00125914
Cd53	NM_007651	128.448	120.16	128.486	115.041	-0.104318	0.514783
Cd55	NM_010016	11.2971	18.1489	9.16784	16.6356	0.818575	0.0612699
Cd6	NM_009852	1.60012	0.621746	1.14316	0.507592	-0.513248	1
Cd63	NM_007653	2.55393	3.3867	2.30692	3.52558	0.48394	0.775041
Cd68	NM_001291058	3.57138	7.43386	3.87927	9.26869	0.996597	0.153867
Cd69	NM_001033122	16.1858	18.485	14.4328	16.2495	0.198079	0.712061
Cd7	NM_009854	105.804	130.207	109.626	159.938	0.443636	0.0026484
Cd72	NM_007654	13.0733	15.1156	13.7713	15.2305	0.169572	0.794032
Cd74	NM_010545	3.75347	3.40724	4.1898	3.64728	-0.167972	1
Cd82	NM_007656	78.1111	71.5934	80.8213	91.391	0.054819	0.795036
Cd83	NM_009856	3.98474	2.75628	4.50363	3.91006	-0.333	0.804346
Cd84	NM_013489	22.2824	20.542	17.0199	17.4511	-0.018297	1
Cd9	NM_007657	82.7294	60.6854	85.9965	72.1894	-0.325993	0.0751507
Cd93	NM_010740	1.94593	3.50287	1.84385	3.21779	0.788688	0.549874
Cd96	NM_032465	43.8792	46.9646	40.6833	51.9231	0.238374	0.288507
Cd97	NM_001163030	49.4547	25.311	49.4365	30.7467	-0.785612	0.00167748
Cd99l2	NM_001199349	1.8487	2.12383	2.09366	2.08431	0.0179378	1
Cdadc1	NM_027986	5.22951	3.8617	3.54244	3.52193	-0.146547	1
Cdan1	NM_026891	9.45926	9.61575	9.44406	10.6856	0.238383	0.751446
Cdc123	NM_133837	36.356	34.6185	34.7964	35.4316	-0.00140024	1
Cdc14a	NM_001080818	6.15011	5.60685	4.7444	4.80065	0.0186354	1
Cdc14b	NM_001122989	1.73235	1.49577	1.37213	1.53612	0.0175929	1
Cdc16	NM_027276	20.5175	18.7533	18.8372	19.5019	-0.0173571	1
Cdc20	NM_023223	41.5972	64.4559	41.5503	72.6113	0.723071	0.00050748
Cdc20b	NM_001281487	2.33997	0.559383	1.99726	0.606701	-0.900099	0.687935
Cdc23	NM_178347	12.8412	12.5641	12.1389	13.5538	0.12885	0.891192
Cdc25a	NM_007658	15.3764	14.4998	15.5427	15.3978	-0.0765183	0.898824
Cdc25b	NM_001111075	22.1228	32.1753	19.3257	36.7013	0.766387	0.0116588
Cdc25c	NM_009860	6.90537	9.23363	6.25477	9.79224	0.557621	0.38063
Cdc26	NM_139291	30.743	27.4867	29.8178	31.2085	-0.0534727	0.858463
Cdc27	NM_145436	4.40598	4.91199	3.93425	4.43706	0.183572	1
Cdc34	NM_177613	53.4742	60.7292	51.8017	69.0849	0.326481	0.107081
Cdc37	NM_016742	100.878	97.0132	97.1198	110.421	0.0830866	0.648591
Cdc37l1	NM_001302380	4.4904	3.60727	4.21253	3.40839	-0.167972	1
Cdc40	NM_027879	14.6683	11.8228	11.3392	9.9821	-0.219651	0.668941
Cdc42	NM_009861	327.099	298.529	318.47	301.624	-0.082842	0.430168
Cdc42bpb	NM_183016	0.950984	1.24584	0.925346	1.31636	0.0169413	1
Cdc42bpg	NM_001033342	3.27185	3.64096	3.168	4.02406	0.418927	0.791206
Cdc42ep1	NM_027219	1.30245	0.382921	1.14096	0.382921	-3.16149	0.500232
Cdc42ep3	NM_026514	19.3962	16.8969	19.8301	16.7173	-0.17766	0.645545
Cdc42se1	NM_001038708	47.3464	42.3491	46.3049	42.1658	-0.127422	0.664795
Cdc42se2	NM_178626	43.4646	39.7971	41.9266	41.7136	-0.0326822	1
Cdc45	NM_009862	25.0903	23.2382	22.986	28.9291	0.133866	0.769515
Cdc5l	NM_152810	37.3843	32.823	31.345	30.046	-0.0907772	0.798466
Cdc6	NM_001025779	17.2043	18.1412	17.1906	19.8306	0.178283	0.728297
Cdc7	NM_009863	10.5984	10.8788	9.33046	9.98979	0.0883701	1
Cdc73	NM_145991	13.042	11.2306	9.58026	8.29126	-0.25354	0.647186
Cdca2	NM_175384	12.6134	15.8098	12.1481	16.4997	0.371906	0.433101
Cdca3	NM_013538	63.9229	81.5871	65.4655	93.3224	0.458277	0.0114705
Cdca4	NM_028023	50.3538	52.2084	47.2946	56.2112	0.173609	0.423324
Cdca5	NM_026410	32.4185	36.0057	30.1019	39.2732	0.292607	0.320206
Cdca7	NM_025866	34.5893	35.7111	33.7401	38.1309	0.119569	0.746161
Cdca7l	NM_146040	46.5588	42.774	43.8829	43.4806	-0.0622949	0.885168
Cdca8	NM_026560	54.6087	70.2935	54.3568	80.8146	0.488323	0.0115939
Cdh22	NM_174988	1.92602	0.455171	2.1865	0.444216	-4.07853	0.125349
Cdh24	NM_199470	6.0019	2.95907	4.84485	3.32618	-0.829531	0.334231
Cdip1	NM_025670	5.29025	5.0931	5.37491	4.99966	0.0185941	1
Cdipt	NM_026638	35.5329	31.9357	33.8632	36.8963	-0.00169357	1
Cdk1	NM_007659	43.4491	54.4538	41.7821	60.1841	0.441433	0.0415711
Cdk10	NM_194446	7.11542	7.62401	8.11913	9.04706	0.196552	0.86108
Cdk11b	NM_007661	33.0448	28.9536	30.2572	30.9563	-0.0511225	0.860878
Cdk12	NM_026952	3.36038	3.55995	3.1732	4.00523	0.418927	0.791206
Cdk13	NM_001081058	8.96718	5.80184	6.28796	5.84848	-0.297319	0.702899
Cdk14	NM_011074	18.5828	10.6572	14.2363	8.81566	-0.696563	0.102501
Cdk16	NM_011049	13.5188	13.5257	12.6755	14.443	0.0708818	1
Cdk17	NM_146239	24.6906	17.336	20.9541	15.559	-0.457163	0.184478
Cdk19	NM_001168304	8.542	9.31195	6.66168	7.95876	0.104931	1
Cdk2	NM_016756	13.4082	13.4667	17.0841	15.6144	-0.0295998	1
Cdk2ap1	NM_013812	160.177	152.178	160.625	173.012	0.0368968	0.809198
Cdk2ap2	NM_026373	71.5273	75.4642	69.0324	86.958	0.218995	0.236647
Cdk4	NM_009870	190.061	180.755	185.712	206.804	0.0643408	0.618794
Cdk5	NM_007668	9.18334	8.27483	10.0149	8.98374	-0.139465	0.869032
Cdk5rap1	NM_025876	4.564	4.73118	4.40202	5.81069	0.300989	0.824617
Cdk5rap2	NM_145990	11.7687	10.5385	10.4244	10.7417	0.0188448	1
Cdk5rap3	NM_030248	32.397	29.1848	31.1122	33.4962	-0.00400868	1
Cdk6	NM_009873	10.239	11.3115	8.05298	9.76859	0.238383	0.751446
Cdk7	NM_009874	4.24911	3.90682	3.79799	3.62659	0.0184814	1
Cdk8	NM_153599	9.6247	8.67352	8.07043	7.88263	-0.0625098	1
Cdk9	NM_130860	30.105	27.2275	30.2289	30.3101	-0.0547078	0.85721
Cdkal1	NM_144536	7.38739	5.74867	5.7126	5.14615	-0.2174	0.839712
Cdkn1a	NM_007669	29.0912	19.954	27.5955	22.3509	-0.419363	0.168555
Cdkn1b	NM_009875	14.7434	14.9532	14.8287	14.7156	0.0189014	1
Cdkn2a	NM_009877	0.862177	1.01042	0.649898	1.10664	0.0169413	1
Cdkn2aip	NM_172407	6.48575	5.23061	4.62564	4.47196	-0.26381	0.824617
Cdkn2aipnl	NM_029976	44.887	45.3045	45.1623	52.4616	0.126779	0.574851
Cdkn2c	NM_001301368	35.643	42.4943	33.5305	48.6725	0.396325	0.108894
Cdkn2d	NM_009878.1	36.0183	45.9435	35.0208	51.6484	0.482569	0.0377237
Cdkn3	NM_028222	15.5434	22.7765	15.9568	23.5991	0.56995	0.121284
Cdon	NM_021339	1.77817	1.95418	1.55451	1.88485	0.0179378	1
Cdpf1	NM_197998	10.8579	10.3269	10.7464	11.2543	-0.0475028	1
Cdr2	NM_007672	4.34401	5.57749	4.21375	5.36526	0.466017	0.649072
Cds2	NM_138651	14.4053	14.2296	14.5151	16.0491	0.0673972	1
Cdt1	NM_026014	55.5321	49.9595	55.7204	58.7752	-0.0200663	1
Cdv3	NM_175833	20.9183	25.3876	17.152	25.2227	0.412613	0.250274
Cdyl	NM_001123386	8.58433	6.87432	7.80101	7.44992	-0.256881	0.722033
Cdyl2	NM_029441	3.83955	3.04556	3.32013	3.09527	-0.195776	1
Ceacam16	NM_001033419	1.00597	1.95383	1.05637	1.93418	0.934978	0.687935
Cebpb	NM_001287738	1.59104	1.76256	1.5392	1.91606	0.0179378	1
Cebpg	NM_009884	9.52981	7.9321	7.44799	6.7297	-0.159023	0.86108
Cebpz	NM_001024806	16.6909	13.0479	11.855	10.0043	-0.312331	0.493661
Cebpzos	NM_001177402	3.42886	4.25816	3.74383	4.35161	0.204855	1
Cecr5	NM_144815	25.5345	18.9437	22.4513	21.9998	-0.207183	0.533394
Cecr6	NM_033567	1.39857	0.868477	1.3155	0.937915	0.0169413	1
Cela1	NM_033612	2.00753	1.92023	1.84918	2.60408	0.322899	1
Celf1	NM_001244903	11.9528	11.3097	10.0798	10.4174	-0.0475028	1
Celf2	NM_001110229	10.4396	9.53156	8.24988	9.08235	0.0957666	1
Celsr1	NM_009886	1.47513	1.29442	1.37052	1.37867	0.0169413	1
Cenpa	NM_001302129	36.4983	53.1109	31.0209	59.0305	0.758112	0.00089451
Cenpb	NM_007682	45.3833	48.516	44.8366	55.5184	0.240831	0.272543
Cenpc1	NM_007683	10.7926	9.81655	7.56953	7.88697	-0.0581574	1
Cenpe	NM_173762	9.35205	12.4411	7.98457	13.3124	0.568513	0.284628
Cenpf	NM_001081363	6.06578	8.08729	5.22741	8.78071	0.63538	0.34807
Cenph	NM_021886	16.6304	16.0662	13.7487	15.7126	0.0643518	1
Cenpi	NM_145924	11.0863	11.7252	9.21314	9.94451	0.154718	0.878793
Cenpj	NM_001014996	4.57776	4.0461	3.46138	3.86497	0.0184814	1
Cenpk	NM_021790	4.87698	6.12138	3.87269	3.23482	0.0185438	1
Cenpl	NM_001159930	11.7797	13.3003	9.35674	13.013	0.323711	0.564317
Cenpm	NM_025639	15.9656	18.3798	15.5562	21.7014	0.338615	0.417296
Cenpn	NM_028131	15.3396	15.3486	14.5839	17.4955	0.11127	0.900501
Cenpo	NM_134046	7.12574	6.38185	6.75258	6.95458	-0.0862576	1
Cenpp	NM_025495	9.29896	10.9682	8.45603	8.68773	0.250129	0.744956
Cenpq	NM_031863	11.7408	10.467	8.92992	8.42575	-0.20075	0.751446
Cenpt	NM_177150	12.5584	14.3123	12.0115	17.6735	0.371906	0.433101
Cenpu	NM_027973	5.06078	4.35211	4.43572	4.1203	-0.146547	1
Cenpv	NM_028448	5.67301	6.4592	5.36476	6.98522	0.254735	0.839712
Cenpw	NM_001109747	9.82678	11.0604	8.62255	11.0805	0.227775	0.757475
Cep104	NM_177673	7.70021	6.53002	7.38093	7.01536	-0.0791118	1
Cep120	NM_178686	11.3956	9.10877	9.7714	8.55116	-0.20075	0.751446
Cep128	NM_181815	7.13102	6.56771	5.54252	6.30569	0.0186993	1
Cep131	NM_009734	3.37825	2.97162	3.2943	3.15817	0.0182966	1
Cep135	NM_199032	4.25195	3.79581	3.10792	3.33671	0.0184017	1
Cep152	NM_001081091	5.23483	4.72874	4.01473	4.3326	0.0185438	1
Cep162	NM_199316	3.79736	3.79889	3.15373	3.81125	0.204855	1
Cep164	NM_001081373	5.42443	4.51673	5.43416	4.98882	0.0185941	1
Cep170	NM_001099637	3.87289	3.51403	3.11669	3.35129	0.0184017	1
Cep170b	NM_001024602	2.71299	3.11764	2.68095	3.61042	0.232474	1
Cep19	NM_025892	9.10465	7.437	8.12203	7.53557	-0.159023	0.86108
Cep192	NM_027556	13.5548	12.9923	9.35998	12.25	0.137915	0.886692
Cep250	NM_177217	7.44727	7.20222	6.92586	8.25213	0.116583	1
Cep295	NM_176976	5.2022	5.12661	4.09718	5.28582	0.166668	1
Cep350	NM_001039184	7.33865	6.37117	5.38806	6.38857	0.0186699	1
Cep41	NM_031998	3.15854	2.85019	2.76492	2.88466	0.0182966	1
Cep44	NM_001009951	7.12295	6.10081	6.13787	6.62124	0.0186993	1
Cep55	NM_028293	11.3595	13.6827	9.64363	10.7409	0.267673	0.66213
Cep57	NM_026665	11.9204	11.1466	9.79618	8.60861	-0.117049	0.878793
Cep57l1	NM_001243074	2.92107	2.58628	2.08012	2.13151	0.0181513	1
Cep63	NM_001301689	5.96321	5.49469	5.26619	5.43559	-0.115686	1
Cep68	NM_172260	8.56815	8.52317	7.61772	8.33954	0.0187827	1
Cep70	NM_023873	2.4114	2.56166	1.84766	2.58379	0.574511	0.754477
Cep72	NM_028959	2.48438	3.26306	2.36852	3.03147	0.574511	0.754477
Cep76	NM_001081073	5.94968	5.60016	5.44625	5.19858	0.0186354	1
Cep78	NM_198019	4.69348	5.35071	4.85131	5.40458	0.0185941	1
Cep83	NM_029852	9.82981	10.1551	7.50066	8.54072	0.0957666	1
Cep83os	NR_015524	2.61714	2.55242	2.35768	2.18398	0.0181513	1
Cep85	NM_144527	10.8136	9.4679	10.85	10.8041	-0.117049	0.878793
Cep89	NM_028120	5.77205	7.10738	5.75644	8.2202	0.334736	0.702899
Cep95	NM_177088	3.91853	3.21287	3.81376	4.34056	-0.167972	1
Cep97	NM_028815	3.83248	3.45035	2.93349	3.13646	-0.195776	1
Cept1	NM_133869	13.9359	11.214	12.117	9.59312	-0.285999	0.564317
Cercam	NM_207298	5.20083	4.229	4.40241	4.57946	0.0185438	1
Cerk	NM_145475	22.0868	16.1449	23.1169	19.0519	-0.341356	0.323165
Cerkl	NM_001048176	1.74562	1.72254	1.27234	1.65207	0.404789	1
Cers2	NM_029789	88.1578	68.4785	87.1115	78.4791	-0.241949	0.175726
Cers4	NM_026058	10.1818	8.19686	9.1004	9.19528	-0.139465	0.869032
Cers5	NM_028015	33.4507	29.2241	33.8321	32.7388	-0.0924752	0.732466
Cers6	NM_172856	10.8743	8.4588	7.88329	7.65371	-0.22563	0.737943
Ces2c	NM_145603	1.04498	1.75105	0.92541	1.87598	0.934978	0.687935
Cetn2	NM_019405	36.4485	28.7138	31.9768	26.3727	-0.285874	0.292616
Cetn3	NM_007684	39.9863	33.68	30.3286	29.4583	-0.132445	0.736587
Cetn4	NM_145825	1.61416	1.59089	1.51791	1.8236	0.0179378	1
Cfap126	NM_001081275	1.49015	1.00934	1.43464	1.45829	0.0169413	1
Cfap20	NM_008187	15.6572	15.312	15.7018	17.4091	0.0189112	1
Cfap36	NM_025740	8.79804	8.25081	7.26024	7.87065	0.0187657	1
Cfap74	NM_001166029	1.49215	1.51083	1.35721	1.43523	0.547782	1
Cfap97	NM_025747	5.9692	5.14808	3.91771	3.98477	-0.12953	1
Cfdp1	NM_011801	32.5121	31.2628	31.2384	32.6694	0.0189847	1
Cfl1	NM_007687	1113.83	1103.16	1090.37	1219.97	0.0949133	0.220367
Cfl2	NM_007688	3.19726	2.86312	2.8895	2.69333	0.0182966	1
Cflar	NM_207653	8.08862	6.53296	5.2603	6.02848	0.0186993	1
Cfp	NM_008823	1.85408	1.90234	1.53465	2.07122	0.0179378	1
Cggbp1	NM_178647	26.6858	23.8627	20.7422	18.9152	-0.138874	0.681537
Cgrrf1	NM_026832	9.696	8.50635	10.9856	9.46154	-0.20075	0.751446
Chac2	NM_026527	2.38679	2.65599	2.49706	2.44215	0.322899	1
Chad	NM_007689	0.844657	1.14702	0.717633	1.32154	0.0169413	1
Chaf1a	NM_013733	41.2266	40.9485	40.3511	46.7032	0.138231	0.603131
Chaf1b	NM_028083	29.1677	29.6708	29.6141	34.4606	0.135863	0.725935
Champ1	NM_181854	14.8733	13.0169	13.7327	13.7216	-0.0832904	0.895209
Chchd1	NM_025366	50.4908	52.7987	51.6545	60.2931	0.166425	0.435294
Chchd10	NM_175329	3.28469	4.07246	3.76394	4.40634	0.204855	1
Chchd2	NM_024166	198.122	183.529	190.339	207.535	0.0338342	0.806046
Chchd3	NM_025336	45.4432	42.9007	46.041	48.4713	0.0190067	0.94329
Chchd4	NM_133928	11.1241	10.9571	11.0026	11.4015	0.0188448	1
Chchd5	NM_025395	5.48786	5.97957	5.20386	6.95691	0.389015	0.679276
Chchd6	NM_025351	4.62813	5.8916	4.49742	6.4957	0.423863	0.665178
Chchd7	NM_181391	9.10131	8.67763	9.50113	10.0289	0.0188114	1
Chd1	NM_007690	11.3919	8.9784	8.08134	8.06583	-0.139465	0.869032
Chd1l	NM_026539	19.013	17.4806	18.4977	18.7714	-0.0203302	1
Chd2	NM_001081345	9.82585	8.43094	7.40351	7.95486	-0.0673825	1
Chd3	NM_146019	25.061	22.3627	24.655	25.2617	-0.0698482	0.842688
Chd3os	NR_027827	4.24421	3.04989	4.50107	3.07202	-0.547177	0.608512
Chd4	NM_145979	106.51	99.3099	101.492	103.135	-0.0231411	0.892027
Chd6	NM_173368	3.63384	2.80787	2.77528	2.60779	-0.195776	1
Chd7	NM_001277149	8.53174	7.17606	6.80377	6.86139	-0.170733	0.856533
Chd8	NM_201637	21.9842	18.4324	17.5606	17.3428	-0.172433	0.650123
Chd9	NM_177224	3.99886	3.08526	2.86942	2.93806	-0.195776	1
Chek1	NM_007691	9.24387	7.42355	7.03263	6.20253	-0.275715	0.712935
Chek2	NM_016681	8.77109	7.6161	8.32835	8.22855	-0.0673825	1
Cherp	NM_138585	34.829	30.5303	33.9512	35.9901	-0.0232907	0.933771
Chfr	NM_172717	11.1762	9.85457	11.4353	10.7419	-0.0475028	1
Chic2	NM_028850	19.7351	18.4638	18.0755	20.27	0.0189343	1
Chid1	NM_001142681	5.74883	6.42281	5.57866	7.20395	0.131895	1
Chka	NM_001271496	4.08364	3.33093	4.59379	3.30848	-0.547177	0.608512
Chkb	NR_037153	11.9554	11.4459	12.6293	11.3993	-0.163621	0.77328
ChkbCpt1b	NR_004843	1.38971	1.09322	1.36149	1.84678	0.547782	1
Chm	NM_018818	3.02275	2.25275	2.2018	1.97686	-0.28681	1
Chml	NM_021350	1.30329	1.23811	1.01929	1.15243	0.0169413	1
Chmp1a	NM_145606	53.9527	49.0065	50.3774	57.1631	0.0464291	0.843433
Chmp1b	NM_024190	13.4797	11.8185	12.1439	11.1089	-0.100191	0.886692
Chmp2a	NM_026885	78.7216	75.3736	78.92	87.7651	0.0639067	0.754825
Chmp2b	NM_026879	13.1954	11.0343	11.5104	9.64742	-0.229968	0.66213
Chmp3	NM_025783	20.0015	18.4688	19.7191	19.2185	-0.0928126	0.822995
Chmp4b	NM_029362	94.9178	96.0888	96.156	111.049	0.134947	0.43382
Chmp5	NM_029814	26.0424	23.4921	22.1175	22.4629	-0.0736543	0.83925
Chmp6	NM_001085498	22.9051	22.4887	23.7514	25.9437	0.0491737	1
Chmp7	NM_134078	17.4474	16.4981	17.297	18.0093	0.0189198	1
Chn2	NM_001163640	11.2453	6.59219	10.8059	6.56819	-0.624059	0.246915
Chordc1	NM_025844	28.7884	24.5145	24.5145	19.8035	-0.242743	0.431956
Chp1	NM_019769	38.1126	35.7402	36.0541	36.9533	-0.000567975	1
Chpf	NM_001001566	28.6826	25.9227	28.6978	29.4211	-0.0573087	0.854609
Chpf2	NM_133913	19.2357	14.9727	18.4093	16.85	-0.18902	0.635847
Chpt1	NM_001146690	3.17768	2.5509	3.13043	1.97836	-0.233315	1
Chrac1	NM_053068	28.8964	29.2486	30.6934	34.2944	0.0890859	0.860878
Chrnb1	NM_009601	0.923068	1.36249	0.951106	1.42979	0.0169413	1
Chrne	NM_009603	2.74159	0.820569	2.80522	0.959913	-1.45631	0.289977
Chst10	NM_145142	2.24883	1.6497	1.85098	1.88355	0.0179378	1
Chst11	NM_021439	21.0378	16.4116	20.0181	17.0397	-0.29211	0.423875
Chst12	NM_021528	33.3513	39.6776	33.7437	44.876	0.361161	0.182456
Chst14	NM_028117	4.27627	3.9986	4.43267	4.4532	0.0184814	1
Chst2	NM_018763	3.07474	4.46465	2.81315	4.69163	0.584017	0.608512
Chsy1	NM_001081163	109.539	106.118	105.612	106.373	-0.00789892	0.964801
Chtf18	NM_145409	20.4612	19.9435	20.1924	22.7784	0.122656	0.829624
Chtf8	NM_145412	68.8208	63.2101	68.8081	72.4899	-0.0126268	1
Chtop	NM_001293776	15.9723	15.3483	17.4072	23.1294	0.22103	0.64079
Chuk	NM_007700	9.61989	7.23663	6.40621	6.90264	-0.170733	0.856533
Churc1	NM_206534	34.2845	34.4386	31.58	37.5944	0.144067	0.680078
Ciao1	NM_025296	11.511	10.2198	10.676	11.1974	-0.110924	0.881601
Ciapin1	NM_134141	11.7272	11.0162	11.4444	12.3118	0.018854	1
Cib1	NM_011870	24.0451	24.0839	24.0041	27.3914	0.105986	0.84433
Cic	NM_001302811	24.5033	19.7821	23.4729	22.4348	-0.172624	0.605881
Cinp	NM_026048	13.137	12.573	13.9283	15.3386	0.0708818	1
Cipc	NM_173735	6.28893	4.73943	6.41034	5.09916	-0.238526	0.832666
Cir1	NM_025854	7.60164	6.65636	5.74833	5.84721	-0.0862576	1
Cirbp	NM_007705	35.4133	28.6948	36.5198	32.1816	-0.219301	0.400182
Cirh1a	NM_011574	22.9017	21.3207	22.0149	22.8845	-0.0132879	1
Cisd1	NM_134007	30.4218	31.2754	29.6038	36.9205	0.198852	0.547973
Cisd2	NM_025902	14.793	12.9749	12.6719	11.4692	-0.20139	0.681446
Cisd3	NM_001085500	46.8002	49.3328	46.4081	53.4078	0.151935	0.493023
Cish	NM_009895	39.6682	22.1434	40.659	26.0744	-0.732859	0.00596461
Cit	NM_007708	9.76997	11.896	9.1033	12.6487	0.410266	0.45598
Cited2	NM_010828	15.436	10.6711	14.452	10.7646	-0.375761	0.406596
Cited4	NM_019563	3.55554	1.91469	3.7649	2.27404	-0.938722	0.38904
Ciz1	NM_028412	10.84	9.89902	10.5565	11.5225	0.0188448	1
Ckap2	NM_001004140	15.4464	17.7774	12.4051	15.2014	0.305998	0.524713
Ckap2l	NM_181589	24.8098	30.3221	21.1826	27.9853	0.351771	0.292087
Ckap5	NM_001165989	12.0435	14.7593	9.9477	13.2636	0.363313	0.484947
Ckb	NM_021273	1.96442	1.02933	1.81575	1.04777	-0.900099	0.687935
Cklf	NM_029295	11.5496	12.537	10.147	11.1546	0.143033	0.884228
Ckm	NM_007710	1.69673	2.10205	1.35489	2.42203	0.404789	1
Cks1b	NM_016904	99.2291	122.948	95.3183	140.38	0.457557	0.00288313
Cks2	NM_025415	61.4667	72.1546	58.0036	70.1165	0.273462	0.160497
Clasp1	NM_001293301	6.53354	6.09505	5.90445	5.97886	-0.094526	1
Clasp2	NM_001114347	8.59965	7.62425	6.49084	6.67586	0.0187465	1
Clasrp	NM_016680	8.97687	8.15342	8.58683	11.0379	0.0957666	1
Clcc1	NM_145543	12.7274	10.9271	11.3556	10.9503	-0.105326	0.884228
Clcf1	NM_019952	25.3425	14.9922	23.4731	16.7424	-0.562294	0.0989692
Clcn3	NM_007711	4.56938	3.91224	3.36989	3.22498	-0.167972	1
Clcn4-2	NM_001302386	10.5356	7.933	8.14104	6.11021	-0.415129	0.490188
Clcn5	NM_001243762	2.51831	2.04062	2.03224	1.72401	-0.28681	1
Clcn6	NM_011929	4.44834	4.04999	4.55923	4.595	0.0185438	1
Clcn7	NM_011930	9.79908	8.16256	9.90109	9.07684	-0.212522	0.744956
Cldnd1	NR_045517	15.726	17.8165	14.4957	18.7396	0.319221	0.470676
Cldnd2	NM_028849	4.2033	2.01273	4.40925	2.31395	-0.938722	0.38904
Clec16a	NM_001204229	4.11902	3.4833	4.30929	3.72005	-0.167972	1
Clec2d	NM_053109	50.0403	29.4629	51.4698	31.6778	-0.706144	0.00371306
Clec2g	NM_001168224	1.91187	1.67065	1.47666	1.41088	0.0175929	1
Clec2i	NM_020257	4.83316	5.33657	4.22652	4.38589	0.0185438	1
Clec4e	NM_019948	2.0494	1.34074	1.77651	1.26576	-0.900099	0.687935
Clic1	NM_033444	408.377	450.335	413.709	543.389	0.291633	0.0018388
Clic3	NM_027085	1.23867	1.15305	1.24253	1.22439	0.0169413	1
Clic4	NM_013885	31.422	28.354	30.8504	30.7151	-0.0522783	0.859685
Clint1	NM_001045520	37.0751	32.583	33.8799	32.4365	-0.107923	0.738582
Clip1	NM_019765	10.0895	9.00894	8.32933	9.26374	0.0187978	1
Clip2	NM_001039162	7.87303	6.25686	7.42076	7.44525	-0.184094	0.851518
Clip3	NM_001081114	3.16801	3.52828	2.92673	4.26569	0.418927	0.791206
Clk1	NM_001042634	7.20487	6.91081	6.82072	5.76208	-0.0862576	1
Clk2	NM_007712	19.8977	17.9618	18.489	20.4285	0.0189343	1
Clk3	NM_007713	24.6871	22.6271	25.2524	27.2425	0.0189641	1
Clk4	NM_007714	9.25791	7.62354	7.83487	7.40804	-0.159023	0.86108
Cln3	NM_001146311	23.8629	20.9768	24.0768	22.5389	-0.105896	0.759597
Cln5	NM_001033242	14.354	12.6318	14.074	13.4392	-0.0870496	0.893256
Cln6	NM_001033175	9.10948	13.6551	10.0027	14.7464	0.622432	0.198354
Cln8	NM_012000	1.73441	1.78299	1.80069	1.95634	0.0179378	1
Clnk	NM_013748	29.7742	22.8055	25.4755	23.6282	-0.206695	0.498476
Clns1a	NM_023671	19.3523	18.7096	18.9882	20.3541	0.0561688	1
Clp1	NM_133840	15.3803	13.0453	13.9256	13.2135	-0.137233	0.790323
Clpb	NM_009191	6.07501	6.6914	6.42674	7.43197	0.236877	0.845948
Clpp	NM_017393	16.8109	16.4417	17.3118	17.8758	0.0189198	1
Clptm1	NM_019649	32.4852	28.4766	32.7856	32.0822	-0.0960338	0.728161
Clptm1l	NM_146047	65.2642	56.1662	64.719	63.2198	-0.108273	0.631373
Clpx	NM_011802	9.54224	7.57849	7.08171	7.02019	-0.159023	0.86108
Clspn	NM_175554	24.5855	25.0981	19.9249	24.0178	0.141164	0.76219
Clstn1	NM_001290989	6.98231	7.61695	6.4318	8.14286	0.31318	0.712935
Clta	NM_001080384	94.0977	101.341	95.8605	119.157	0.230281	0.160487
Cltb	NM_028870	23.5282	22.8845	24.9696	26.8326	0.047963	1
Cltc	NM_001003908	55.3972	43.5457	37.9408	35.817	-0.197599	0.464635
Cluap1	NM_029738	5.50714	4.8601	5.31106	4.84137	-0.115686	1
Cluh	NM_001081158	23.5202	20.019	22.5747	22.7934	-0.108661	0.756923
Clybl	NM_029556	3.16336	6.41124	3.2424	6.98832	1.10256	0.168941
Cma1	NM_010780	5.40741	1.93299	5.84408	1.80084	-1.3861	0.119747
Cmah	NM_001284520	3.01963	2.82043	2.1415	2.18456	0.0181513	1
Cmas	NM_009908	31.8416	30.7539	29.5862	31.8765	0.0419746	1
Cmc1	NM_026442	15.3829	14.4967	13.7833	14.935	0.018896	1
Cmc2	NM_026844	17.1563	18.1839	16.136	20.1183	0.22103	0.64079
Cmip	NM_001163262	32.6248	27.1393	31.8038	28.8717	-0.195145	0.479345
Cmklr1	NM_008153	12.3313	0.776051	12.1656	0.769795	-3.41209	1.16746e-05
Cml1	NM_023160	1.80518	1.75031	1.79475	1.85888	0.0179378	1
Cmpk1	NM_025647	52.3488	46.9894	49.1856	41.5303	-0.162989	0.531537
Cmpk2	NM_020557	1.06603	1.27661	1.11878	1.36814	0.0169413	1
Cmss1	NM_025599	9.1957	8.76288	9.18091	10.276	0.0957666	1
Cmtm3	NM_024217	3.03965	2.3369	3.03928	2.89521	-0.233315	1
Cmtm4	NM_153582	2.74792	2.70129	2.55924	2.5919	0.0182966	1
Cmtm6	NM_026036	35.3253	30.421	33.816	31.3952	-0.158119	0.551241
Cmtm7	NM_133978	106.821	142.568	110.678	170.766	0.544971	0.000158394
Cmtr1	NM_028791	33.9082	32.2495	32.3663	35.4457	0.0406013	1
Cmtr2	NM_146215	4.56155	4.08145	4.37252	3.76621	-0.146547	1
Cnbd2	NM_027585	0.96668	1.01785	0.994745	1.05785	0.0169413	1
Cnbp	NM_013493	94.7391	81.6473	87.5592	82.8389	-0.130131	0.455745
Cndp2	NM_023149	43.5968	40.5946	45.6777	48.6027	0.0190061	1
Cnep1r1	NM_029074	12.4128	11.2725	10.5679	10.1365	-0.110924	0.881601
Cnih1	NM_009919	39.2033	38.8357	40.4171	39.8336	0.0189988	1
Cnih2	NM_009920	1.56034	0.660339	1.29749	0.708262	-0.513248	1
Cnih4	NM_030131	7.1738	7.09631	7.41669	8.18838	0.116583	1
Cnksr3	NM_172546	3.09458	2.28494	3.08314	2.49034	-0.538276	0.754477
Cnn2	NM_007725	253.845	275.827	257.687	317.192	0.230842	0.0353921
Cnnm2	NM_001102471	1.34266	1.32856	1.54889	1.39192	-0.513248	1
Cnnm3	NM_053186	6.8787	5.27816	5.56728	5.37904	-0.351722	0.679276
Cnnm4	NM_033570	4.55102	3.97176	4.48047	4.35009	-0.146547	1
Cnot1	NM_178078	18.9719	15.1447	13.1226	14.0404	-0.121959	0.800912
Cnot10	NM_153585	19.9194	17.2978	19.3848	19.7013	-0.056518	0.910348
Cnot11	NM_028043	16.8012	14.9596	16.0568	16.2242	-0.0705871	0.9021
Cnot2	NM_001037846	11.293	11.6648	9.89998	10.8298	0.148612	0.881601
Cnot3	NM_146176	40.6016	38.3307	41.0304	43.9177	0.019001	1
Cnot4	NM_001164413	4.41606	4.22714	3.63234	4.42303	0.0184814	1
Cnot6	NM_212484	13.1673	11.0788	10.1943	9.92484	-0.110924	0.881601
Cnot6l	NM_144910	5.61986	5.20178	4.52686	4.08725	-0.26381	0.824617
Cnot7	NM_011135	11.6457	10.3932	10.8788	9.01703	-0.25354	0.647186
Cnot8	NM_026949	27.2154	22.9894	25.2554	26.0704	-0.0663424	0.845925
Cnp	NM_009923	41.7523	48.5435	41.143	55.7199	0.357306	0.107412
Cnppd1	NM_026977	25.6573	23.4245	25.4819	25.9066	-0.0384642	0.9222
Cnpy2	NM_019953	21.0996	23.1518	20.437	25.3774	0.245087	0.533394
Cnpy3	NM_028065	21.1011	17.8812	20.6074	19.7158	-0.124551	0.742153
Cnpy4	NM_178612	10.6592	10.1751	9.75618	10.8659	0.0188347	1
Cnr2	NM_009924	1.7375	1.60147	1.66753	1.57361	0.0179378	1
Cnrip1	NM_029861	2.74896	3.47631	3.1226	3.20574	0.0182966	1
[truncated: 8,410 more rows]
