# Supplementary material for: Subset- and tissue-defined STAT5 thresholds control homeostasis and function of innate lymphoid cells
Source: J Exp Med. 2017 Oct 2;214(10):2999–3014. doi: 10.1084/jem.20150907 (PMC5626390; doi:10.1084/jem.20150907)
Supplement: Tables S1-S4 (zipped Excel files) [file JEM_20150907_TablesS1-S4.zip › JEM_20150907_TablesS1-S4/JEM_20150907_TableS2.xlsx]

## Sheet: STAT5 ChIPseq ev vivo NK rep1
Genotype	Stat5a+/+ Stat5b+/+ (Wild Type)
Cell Type	Splenic NK cells (negative selection)
Culture Condition	Ex vivo
ChIP-seq Target	STAT5A and STAT5B (pan-STAT5 mAb)
Criteria	Gene-associated peaks (Gene body or +/- 50kb nearest TSS)
Peak Chromosome	Peak Position (Start)	Peak Position (End)	Peak Strand	Peak Annotation	Peak Width	Peak Summit	Peak Tags	Peak Fold Enrichment (Over Background)	Distance to Nearest Gene TSS	Nearest Gene (Refseq ID)	Nearest Gene (Symbol)	Nearest Gene (Description)	Nearest Gene (Type)
chr2	58674797	58675289	+	3' UTR (NM_001001178, exon 15 of 15)	494	153	15	77.33	67447	NM_029692	Upp2	uridine phosphorylase 2	protein-coding
chr11	4140044	4141477	+	3' UTR (NM_001013365, exon 3 of 3)	1435	732	36	81.72	3972	NM_001013365	Osm	oncostatin M	protein-coding
chr4	135097886	135098537	+	3' UTR (NM_001013756, exon 16 of 16)	653	291	23	53.04	31324	NM_001013756	Grhl3	grainyhead-like 3 (Drosophila)	protein-coding
chr9	117968055	117968841	+	3' UTR (NM_001048146, exon 7 of 7)	788	298	42	75.5	18831	NM_001048146	Azi2	5-azacytidine induced gene 2	protein-coding
chr4	97780195	97780799	+	3' UTR (NM_001122953, exon 10 of 10)	606	346	20	89.82	269459	NM_053157	Tm2d1	TM2 domain containing 1	protein-coding
chr8	129113932	129114590	+	3' UTR (NM_001164598, exon 2 of 2)	660	260	31	51.61	3075	NM_001164598	Irf2bp2	interferon regulatory factor 2 binding protein 2	protein-coding
chr13	23676576	23677544	+	3' UTR (NM_001177653, exon 2 of 2)	970	401	54	104.28	3589	NM_175654	Hist1h4d	histone cluster 1, H4d	protein-coding
chr4	139172564	139173183	+	3' UTR (NM_001205173, exon 9 of 9)	621	238	24	59.03	-5936	NM_175438	Aldh4a1	aldehyde dehydrogenase 4 family, member A1	protein-coding
chr7	112521196	112521771	+	3' UTR (NM_001242364, exon 12 of 12)	577	145	21	60.03	-2129	NM_001195727	Gm5901	predicted gene 5901	protein-coding
chr15	83433042	83433557	+	3' UTR (NM_001271473, exon 20 of 20)	517	283	28	60.68	-7712	NM_183017	Ttll12	tubulin tyrosine ligase-like family, member 12	protein-coding
chr10	96083014	96085325	+	3' UTR (NM_007569, exon 2 of 2)	2313	713	123	258.39	4534	NM_007569	Btg1	B cell translocation gene 1, anti-proliferative	protein-coding
chr1	135972025	135973870	+	3' UTR (NM_007570, exon 2 of 2)	1847	1495	77	145.37	2785	NM_007570	Btg2	B cell translocation gene 2, anti-proliferative	protein-coding
chr7	19887031	19891165	+	3' UTR (NM_008036, exon 4 of 4)	4136	2258	256	639.13	6296	NM_008036	Fosb	FBJ osteosarcoma oncogene B	protein-coding
chr15	78309015	78314586	+	3' UTR (NM_008368, exon 10 of 10)	5573	2225	281	741.16	-12736	NM_027902	Tmprss6	transmembrane serine protease 6	protein-coding
chr6	142513519	142513916	+	3' UTR (NM_008428, exon 3 of 3)	399	139	13	51.4	6159	NM_008428	Kcnj8	potassium inwardly-rectifying channel, subfamily J, member 8	protein-coding
chr1	145847293	145847984	+	3' UTR (NM_009061, exon 5 of 5)	693	383	20	50.49	3641	NM_009061	Rgs2	regulator of G-protein signaling 2	protein-coding
chr1	145848150	145849092	+	3' UTR (NM_009061, exon 5 of 5)	944	409	46	178.16	2658	NM_009061	Rgs2	regulator of G-protein signaling 2	protein-coding
chr7	134278044	134278766	+	3' UTR (NM_009259, exon 2 of 2)	724	265	33	67	2926	NM_001037810	Spn	sialophorin	protein-coding
chr12	117383607	117384370	+	3' UTR (NM_009511, exon 13 of 13)	765	271	52	172.98	67792	XM_003946399	Vipr2	vasoactive intestinal peptide receptor 2	protein-coding
chr11	11669334	11669882	+	3' UTR (NM_009578, exon 7 of 7)	550	342	19	73.7	39357	NM_001163359	Fignl1	fidgetin-like 1	protein-coding
chr8	87183524	87187214	+	3' UTR (NM_010499, exon 1 of 1)	3692	2164	530	1179.94	1382	NM_010499	Ier2	immediate early response 2	protein-coding
chr1	156943721	156944814	+	3' UTR (NM_010500, exon 1 of 1)	1095	753	51	136.45	2499	NM_010500	Ier5	immediate early response 5	protein-coding
chr2	79172877	79173358	+	3' UTR (NM_010576, exon 28 of 28)	483	139	15	62.77	77534	NM_010576	Itga4	integrin alpha 4	protein-coding
chr11	46140134	46140817	+	3' UTR (NM_010583, exon 17 of 17)	685	168	38	74.23	-14114	NM_001252459	Cyfip2	cytoplasmic FMR1 interacting protein 2	protein-coding
chrX	71278180	71278582	+	3' UTR (NM_010788, exon 4 of 4)	404	254	10	50.18	-9106	NR_030758	Mir718	microRNA 718	miscRNA
chr11	83459998	83463440	+	3' UTR (NM_011337, exon 3 of 3)	3444	2844	333	709.38	1161	NM_011337	Ccl3	chemokine (C-C motif) ligand 3	protein-coding
chr6	108615230	108616330	+	3' UTR (NM_011498, exon 5 of 5)	1102	579	65	124.89	-4852	NR_040757	0610040F04Rik	RIKEN cDNA 0610040F04 gene	miscRNA
chr7	29159626	29164937	+	3' UTR (NM_011756, exon 2 of 2)	5313	4605	677	1215.08	1966	NM_011756	Zfp36	zinc finger protein 36	protein-coding
chr13	5868816	5869512	+	3' UTR (NM_011803, exon 4 of 4)	698	481	21	67.97	8429	NM_011803	Klf6	Kruppel-like factor 6	protein-coding
chr13	5866730	5868364	+	3' UTR (NM_011803, exon 4 of 4)	1636	1494	63	193.25	6812	NM_011803	Klf6	Kruppel-like factor 6	protein-coding
chr9	44793770	44795255	+	3' UTR (NM_013487, exon 5 of 5)	1487	982	89	59.59	4643	NM_013487	Cd3d	CD3 antigen, delta polypeptide	protein-coding
chr14	56877753	56878222	+	3' UTR (NM_013542, exon 5 of 5)	471	344	14	51.82	3110	NM_013542	Gzmb	granzyme B	protein-coding
chr13	23830476	23832700	+	3' UTR (NM_015786, exon 1 of 1)	2226	230	621	3100	912	NM_015786	Hist1h1c	histone cluster 1, H1c	protein-coding
chr6	51411379	51411857	+	3' UTR (NM_016806, exon 11 of 11)	480	235	11	50.49	8275	NM_016806	Hnrnpa2b1	heterogeneous nuclear ribonucleoprotein A2/B1	protein-coding
chr11	68017321	68018358	+	3' UTR (NM_018768, exon 8 of 8)	1039	783	33	51.35	182489	NM_008744	Ntn1	netrin 1	protein-coding
chr11	70754741	70755265	+	3' UTR (NM_019400, exon 18 of 18)	526	253	13	59.97	28472	NM_001083331	Nup88	nucleoporin 88	protein-coding
chr7	52338019	52339106	+	3' UTR (NM_026555, exon 7 of 7)	1089	657	61	73.21	9021	NM_026555	Rcn3	reticulocalbin 3, EF-hand calcium binding domain	protein-coding
chr1	51527049	51527478	+	3' UTR (NM_028696, exon 6 of 6)	431	289	12	59.48	7980	NM_028696	Nabp1	nucleic acid binding protein 1	protein-coding
chr7	132605054	132605352	+	3' UTR (NM_029842, exon 8 of 8)	300	150	11	70.18	17069	NM_029842	Jmjd5	jumonji domain containing 5	protein-coding
chr8	3455782	3456149	+	3' UTR (NM_133962, exon 20 of 20)	369	234	12	53.52	11683	NM_026951	Pex11c	peroxisomal biogenesis factor 11 gamma	protein-coding
chr11	97545021	97546141	+	3' UTR (NM_139311, exon 20 of 20)	1122	521	55	62.12	-1685	NM_001085500	Cisd3	CDGSH iron sulfur domain 3	protein-coding
chr13	38593002	38593853	+	3' UTR (NM_145367, exon 10 of 10)	853	381	37	111.78	26902	NM_145367	Txndc5	thioredoxin domain containing 5	protein-coding
chr7	148132764	148133765	+	3' UTR (NM_145387, exon 14 of 14)	1003	299	43	50.34	2874	NM_053088	Ifitm5	interferon induced transmembrane protein 5	protein-coding
chr3	121162610	121163063	+	3' UTR (NM_145394, exon 15 of 15)	455	343	12	60.39	33377	NM_028044	Cnn3	calponin 3, acidic	protein-coding
chr9	123370961	123371375	+	3' UTR (NM_153168, exon 21 of 21)	416	169	12	62.87	-16651	NM_013860	Limd1	LIM domains containing 1	protein-coding
chr2	71112138	71112789	+	3' UTR (NM_172436, exon 18 of 18)	653	342	20	55.62	62460	NM_001198872	Dync1i2	dynein cytoplasmic 1 intermediate chain 2	protein-coding
chr19	12542008	12542392	+	3' UTR (NM_172442, exon 9 of 9)	386	120	12	60.3	6931	NM_010821	Mpeg1	macrophage expressed gene 1	protein-coding
chr9	77278996	77279360	+	3' UTR (NM_172528, exon 14 of 14)	366	230	10	54.15	-31955	NR_040378	5730403I07Rik	RIKEN cDNA 5730403I07 gene	miscRNA
chr5	141097901	141099673	+	3' UTR (NM_175274, exon 14 of 14)	1774	1447	62	59.53	15492	NM_008494	Lfng	LFNG O-fucosylpeptide 3-beta-N-acetylglucosaminyltransferase	protein-coding
chr3	84508114	84508471	+	3' UTR (NM_177260, exon 7 of 7)	359	141	10	54.55	38178	NM_177260	Tmem154	transmembrane protein 154	protein-coding
chr19	47993020	47994252	+	5' UTR (NM_001001738, exon 1 of 2)	1234	739	56	50.75	153	NM_001001738	Itprip	inositol 1,4,5-triphosphate receptor interacting protein	protein-coding
chr14	103468924	103470147	+	5' UTR (NM_001033242, exon 1 of 4)	1225	507	69	70.78	102	NM_001033242	Cln5	ceroid-lipofuscinosis, neuronal 5	protein-coding
chr7	125634673	125635780	+	5' UTR (NM_001033380, exon 1 of 1)	1109	790	35	50.42	263	NM_001033380	Itpripl2	inositol 1,4,5-triphosphate receptor interacting protein-like 2	protein-coding
chr13	43397813	43399967	+	5' UTR (NM_001033399, exon 1 of 2)	2156	1771	137	63.52	651	NM_001033399	Gfod1	glucose-fructose oxidoreductase domain containing 1	protein-coding
chr11	79341538	79342039	+	5' UTR (NM_001033711, exon 2 of 2)	503	264	20	65.27	2303	NM_001077496	Evi2b	ecotropic viral integration site 2b	protein-coding
chr11	20531416	20532889	+	5' UTR (NM_001038625, exon 1 of 2)	1475	582	86	68.13	172	NM_001038625	Sertad2	SERTA domain containing 2	protein-coding
chr1	89110027	89111261	+	5' UTR (NM_001039169, exon 1 of 7)	1236	482	82	104.2	130	NM_001039169	Eif4e2	eukaryotic translation initiation factor 4E member 2	protein-coding
chr6	72907573	72908668	+	5' UTR (NM_001039392, exon 1 of 2)	1097	797	69	122.29	106	NM_001039392	Tmsb10	thymosin, beta 10	protein-coding
chr3	133207002	133207422	+	5' UTR (NM_001040400, exon 1 of 11)	422	238	38	62.07	142	NM_145989	Tet2	tet methylcytosine dioxygenase 2	protein-coding
chr16	93832085	93832909	+	5' UTR (NM_001045529, exon 1 of 17)	826	456	81	125.59	131	NM_001045529	Morc3	microrchidia 3	protein-coding
chr3	107134832	107137196	+	5' UTR (NM_001045807, exon 1 of 2)	2366	2057	216	287.24	193	NM_001045807	Rbm15	RNA binding motif protein 15	protein-coding
chr13	102537293	102538745	+	5' UTR (NM_001077495, exon 1 of 16)	1454	775	89	68.42	153	NM_001024955	Pik3r1	phosphatidylinositol 3-kinase, regulatory subunit, polypeptide 1 (p85 alpha)	protein-coding
chr19	37000117	37001265	+	5' UTR (NM_001080706, exon 1 of 38)	1150	508	82	83.66	122	NM_001080706	Btaf1	BTAF1 RNA polymerase II, B-TFIID transcription factor-associated, (Mot1 homolog, S. cerevisiae)	protein-coding
chr11	104302418	104304590	+	5' UTR (NM_001081045, exon 1 of 14)	2174	1176	143	180.54	101	NM_001081045	Kansl1	KAT8 regulatory NSL complex subunit 1	protein-coding
chr13	100873387	100874269	+	5' UTR (NM_001081061, exon 1 of 39)	884	527	47	94.26	197	NM_001081061	Bdp1	B double prime 1, subunit of RNA polymerase III transcription initiation factor IIIB	protein-coding
chr5	138696617	138697238	+	5' UTR (NM_001081108, exon 1 of 4)	623	291	39	59.94	217	NM_001081108	0910001L09Rik	RIKEN cDNA 0910001L09 gene	protein-coding
chr4	132119793	132120411	+	5' UTR (NM_001081211, exon 1 of 2)	620	292	32	104.72	120	NM_001081211	Ptafr	platelet-activating factor receptor	protein-coding
chr16	8829194	8831517	+	5' UTR (NM_001081400, exon 1 of 4)	2325	999	176	82.19	162	NM_001081400	1810013L24Rik	RIKEN cDNA 1810013L24 gene	protein-coding
chr15	66408844	66409910	+	5' UTR (NM_001081409, exon 1 of 21)	1068	440	82	97.2	243	NM_001081409	Phf20l1	PHD finger protein 20-like 1	protein-coding
chr2	166630665	166631720	+	5' UTR (NM_001085495, exon 1 of 39)	1057	401	50	63.29	111	NM_001085495	Arfgef2	ADP-ribosylation factor guanine nucleotide-exchange factor 2 (brefeldin A-inhibited)	protein-coding
chr15	102300506	102301944	+	5' UTR (NM_001103165, exon 1 of 15)	1440	319	101	152.7	162	NM_001103165	Pcbp2	poly(rC) binding protein 2	protein-coding
chr18	3336386	3338519	+	5' UTR (NM_001110852, exon 1 of 4)	2135	1061	198	72.6	135	NM_001110850	Crem	cAMP responsive element modulator	protein-coding
chr13	41582026	41583065	+	5' UTR (NM_001111324, exon 1 of 8)	1041	731	66	92.81	144	NM_001111324	Nedd9	neural precursor cell expressed, developmentally down-regulated gene 9	protein-coding
chr1	173258718	173260102	+	5' UTR (NM_001128609, exon 1 of 6)	1386	643	139	381.2	134	NM_001128609	Dedd	death effector domain-containing	protein-coding
chr11	59040824	59042194	+	5' UTR (NM_001130408, exon 1 of 5)	1372	915	131	148.95	155	NM_001130408	Arf1	ADP-ribosylation factor 1	protein-coding
chr2	154616222	154617962	+	5' UTR (NM_001139513, exon 1 of 9)	1742	909	156	252.97	246	NM_001139511	Raly	hnRNP-associated with lethal yellow	protein-coding
chr5	73683719	73684610	+	5' UTR (NM_001159887, exon 1 of 8)	893	311	71	104.27	131	NM_001159887	Ociad1	OCIA domain containing 1	protein-coding
chr5	77523832	77524430	+	5' UTR (NM_001159901, exon 1 of 2)	600	448	26	55.24	161	NM_001159900	Hopx	HOP homeobox	protein-coding
chr15	60656050	60656942	+	5' UTR (NM_001162926, exon 1 of 2)	894	452	36	59.34	139	NM_207269	Fam84b	family with sequence similarity 84, member B	protein-coding
chr6	48035886	48036910	+	5' UTR (NM_001163475, exon 1 of 7)	1026	730	57	85.52	194	NM_001163475	Zfp746	zinc finger protein 746	protein-coding
chr18	80908518	80910581	+	5' UTR (NM_001164110, exon 1 of 10)	2065	1048	135	199.33	261	NM_001164109	Nfatc1	nuclear factor of activated T cells, cytoplasmic, calcineurin dependent 1	protein-coding
chr2	119722367	119723787	+	5' UTR (NM_001164274, exon 1 of 23)	1422	493	101	82.24	113	NM_001164274	Mga	MAX gene associated	protein-coding
chr2	126701191	126702531	+	5' UTR (NM_001164325, exon 1 of 39)	1342	897	87	77.63	136	NM_001164325	Trpm7	transient receptor potential cation channel, subfamily M, member 7	protein-coding
chr2	62483684	62484530	+	5' UTR (NM_001164477, exon 1 of 15)	848	628	39	51.23	205	NM_001164477	Ifih1	interferon induced with helicase C domain 1	protein-coding
chr5	104937081	104937908	+	5' UTR (NM_001166581, exon 1 of 2)	829	359	28	53.18	123	NM_001166581	BC005561	cDNA sequence BC005561	protein-coding
chr8	74432304	74432934	+	5' UTR (NM_001166645, exon 1 of 3)	632	188	37	71.41	114	NM_001166645	Zfp882	zinc finger protein 882	protein-coding
chr18	31963434	31964377	+	5' UTR (NM_001170970, exon 1 of 8)	945	328	54	63.75	194	NM_001170966	Wdr33	WD repeat domain 33	protein-coding
chr17	47146875	47147812	+	5' UTR (NM_001177374, exon 1 of 47)	939	542	73	129.06	138	NM_001177374	Ubr2	ubiquitin protein ligase E3 component n-recognin 2	protein-coding
chr17	73456975	73457923	+	5' UTR (NM_001177968, exon 1 of 6)	950	562	51	72.5	124	NM_001081071	Lclat1	lysocardiolipin acyltransferase 1	protein-coding
chr5	33616811	33618160	+	5' UTR (NM_001198860, exon 1 of 10)	1351	922	69	65.05	168	NM_001198859	Ctbp1	C-terminal binding protein 1	protein-coding
chr15	79157812	79159274	+	5' UTR (NM_001199024, exon 1 of 16)	1464	1008	120	57.86	258	NM_001199023	Pla2g6	phospholipase A2, group VI	protein-coding
chr6	119987808	119989155	+	5' UTR (NM_001199084, exon 1 of 28)	1349	947	118	155.93	192	NM_001037155	Wnk1	WNK lysine deficient protein kinase 1	protein-coding
chr1	89652272	89653209	+	5' UTR (NM_001205392, exon 1 of 17)	939	288	62	60.37	154	NM_001205391	Atg16l1	autophagy related 16-like 1 (S. cerevisiae)	protein-coding
chr1	14299593	14300369	+	5' UTR (NM_001252192, exon 1 of 17)	778	355	30	52.67	299	NM_001252192	Eya1	eyes absent 1 homolog (Drosophila)	protein-coding
chr7	148450877	148452647	+	5' UTR (NM_001252600, exon 2 of 9)	1772	1189	113	142.68	561	NM_001252600	Irf7	interferon regulatory factor 7	protein-coding
chr12	70472410	70474439	+	5' UTR (NM_007481, exon 2 of 2)	2031	704	153	51.35	287	NM_007481	Arf6	ADP-ribosylation factor 6	protein-coding
chr7	52721614	52722688	+	5' UTR (NM_007527, exon 1 of 6)	1076	616	75	67.08	117	NM_007527	Bax	BCL2-associated X protein	protein-coding
chr11	117830043	117830955	+	5' UTR (NM_007707, exon 1 of 2)	914	499	94	195.58	181	NM_007707	Socs3	suppressor of cytokine signaling 3	protein-coding
chr4	137860420	137861094	+	5' UTR (NM_007838, exon 1 of 11)	676	208	71	73.31	104	NM_007838	Ddost	dolichyl-di-phosphooligosaccharide-protein glycotransferase	protein-coding
chr19	7415461	7416858	+	5' UTR (NM_007928, exon 1 of 18)	1399	882	107	81.74	175	NM_001080388	Mark2	MAP/microtubule affinity-regulating kinase 2	protein-coding
chr3	121948092	121949138	+	5' UTR (NM_008129, exon 1 of 7)	1048	189	57	53.78	140	NM_008129	Gclm	glutamate-cysteine ligase, modifier subunit	protein-coding
chr9	108240978	108242169	+	5' UTR (NM_008160, exon 1 of 2)	1193	642	69	64.72	162	NM_008160	Gpx1	glutathione peroxidase 1	protein-coding
chr11	53112984	53114650	+	5' UTR (NM_008300, exon 1 of 19)	1668	900	152	119.73	164	NM_008300	Hspa4	heat shock protein 4	protein-coding
chr18	6240592	6241929	+	5' UTR (NM_008448, exon 1 of 26)	1339	792	86	70.09	262	NM_008448	Kif5b	kinesin family member 5B	protein-coding
chr5	65193927	65195936	+	5' UTR (NM_008453, exon 1 of 6)	2011	906	140	209.8	169	NM_008453	Klf3	Kruppel-like factor 3 (basic)	protein-coding
chr11	93829054	93830098	+	5' UTR (NM_008704, exon 1 of 5)	1046	646	109	206.87	259	NM_008704	Nme1	NME/NM23 nucleoside diphosphate kinase 1	protein-coding
chr14	63378401	63381056	+	5' UTR (NM_008715, exon 1 of 19)	2657	1528	207	97.78	221	NM_008715	Ints6	integrator complex subunit 6	protein-coding
chr19	32831510	32833199	+	5' UTR (NM_008960, exon 1 of 9)	1691	596	102	123.7	287	NM_177096	Pten	phosphatase and tensin homolog	protein-coding
chrX	159197765	159199135	+	5' UTR (NM_009031, exon 1 of 12)	1372	168	53	68.39	146	NM_009031	Rbbp7	retinoblastoma binding protein 7	protein-coding
chr19	5636956	5638453	+	5' UTR (NM_009045, exon 1 of 11)	1499	429	92	105.25	214	NM_009045	Rela	v-rel reticuloendotheliosis viral oncogene homolog A (avian)	protein-coding
chr8	86589955	86591879	+	5' UTR (NM_009055, exon 1 of 21)	1926	331	169	132.5	182	NM_009055	Rfx1	regulatory factor X, 1 (influences HLA class II expression)	protein-coding
chr9	116083669	116084698	+	5' UTR (NM_009371, exon 1 of 8)	1031	717	70	50.43	298	NM_009371	Tgfbr2	transforming growth factor, beta receptor II	protein-coding
chr14	17197128	17198886	+	5' UTR (NM_009409, exon 1 of 36)	1760	1150	87	93.19	287	NM_009409	Top2b	topoisomerase (DNA) II beta	protein-coding
chrX	103123975	103125069	+	5' UTR (NM_009530, exon 1 of 35)	1096	696	41	61.05	189	NM_009530	Atrx	alpha thalassemia/mental retardation syndrome X-linked homolog (human)	protein-coding
chr6	71443474	71444931	+	5' UTR (NM_009543, exon 1 of 4)	1459	484	85	98.02	314	NM_009543	Rnf103	ring finger protein 103	protein-coding
chr19	21346016	21347849	+	5' UTR (NM_009551, exon 1 of 6)	1835	767	188	316.13	164	NM_009551	Zfand5	zinc finger, AN1-type domain 5	protein-coding
chr8	112302244	112303347	+	5' UTR (NM_009677, exon 1 of 24)	1105	202	94	148.63	255	NM_009677	Ap1g1	adaptor protein complex AP-1, gamma 1 subunit	protein-coding
chr1	108609886	108611104	+	5' UTR (NM_009741, exon 1 of 2)	1220	733	46	52.24	372	NM_009741	Bcl2	B cell leukemia/lymphoma 2	protein-coding
chr3	14886170	14887059	+	5' UTR (NM_009801, exon 1 of 7)	891	547	54	69.57	188	NM_009801	Car2	carbonic anhydrase 2	protein-coding
chr1	163717892	163719051	+	5' UTR (NM_010177, exon 1 of 4)	1161	723	73	96.53	155	NM_001205243	Fasl	Fas ligand (TNF superfamily, member 6)	protein-coding
chr10	115024478	115024982	+	5' UTR (NM_010195, exon 1 of 18)	506	267	16	70.85	106	NM_010195	Lgr5	leucine rich repeat containing G protein coupled receptor 5	protein-coding
chr17	28622145	28623811	+	5' UTR (NM_010220, exon 1 of 11)	1668	1040	91	56.96	116	NM_010220	Fkbp5	FK506 binding protein 5	protein-coding
chr9	77602091	77602985	+	5' UTR (NM_010295, exon 1 of 16)	896	259	35	55.13	196	NM_010295	Gclc	glutamate-cysteine ligase, catalytic subunit	protein-coding
chr3	107820066	107821469	+	5' UTR (NM_010358, exon 1 of 8)	1405	417	108	233.74	124	NM_010358	Gstm1	glutathione S-transferase, mu 1	protein-coding
chr12	111933804	111935125	+	5' UTR (NM_010480, exon 1 of 11)	1323	695	107	86.67	141	NM_010480	Hsp90aa1	heat shock protein 90, alpha (cytosolic), class A member 1	protein-coding
chr9	59503975	59504781	+	5' UTR (NM_011099, exon 1 of 11)	808	250	62	60.37	203	NM_001253883	Pkm	pyruvate kinase, muscle	protein-coding
chrX	101175725	101177206	+	5' UTR (NM_011276, exon 1 of 5)	1483	1060	88	211.36	158	NM_011276	Rlim	ring finger protein, LIM domain interacting	protein-coding
chr5	34678423	34679925	+	5' UTR (NM_011278, exon 1 of 8)	1504	536	94	84.28	135	NM_011278	Rnf4	ring finger protein 4	protein-coding
chr11	101303263	101304247	+	5' UTR (NM_011289, exon 1 of 5)	986	322	84	179.86	196	NM_011289	Rpl27	ribosomal protein L27	protein-coding
chr4	144481928	144484731	+	5' UTR (NM_011303, exon 1 of 6)	2805	2154	145	189.17	289	NM_001172424	Dhrs3	dehydrogenase/reductase (SDR family) member 3	protein-coding
chr4	43454831	43456047	+	5' UTR (NM_011571, exon 1 of 10)	1218	322	72	54.95	290	NM_011571	Tesk1	testis specific protein kinase 1	protein-coding
chr7	66483547	66485004	+	5' UTR (NM_011668, exon 1 of 13)	1459	490	131	57.86	153	NM_173010	Ube3a	ubiquitin protein ligase E3A	protein-coding
chr19	6362900	6364866	+	5' UTR (NM_011750, exon 1 of 13)	1968	936	245	152.77	193	NM_001110791	Sf1	splicing factor 1	protein-coding
chr6	42299336	42300844	+	5' UTR (NM_011777, exon 1 of 10)	1510	627	131	171.31	263	NM_011777	Zyx	zyxin	protein-coding
chr9	108550561	108552609	+	5' UTR (NM_011790, exon 1 of 16)	2050	1171	128	61.36	126	NM_011790	Arih2	ariadne homolog 2 (Drosophila)	protein-coding
chr1	155596146	155597257	+	5' UTR (NM_011882, exon 1 of 9)	1113	430	55	55.72	145	NM_011882	Rnasel	ribonuclease L (2', 5'-oligoisoadenylate synthetase-dependent)	protein-coding
chr4	34634095	34635005	+	5' UTR (NM_011895, exon 1 of 8)	912	507	61	79.48	137	NM_011895	Slc35a1	solute carrier family 35 (CMP-sialic acid transporter), member 1	protein-coding
chr5	149363164	149364652	+	5' UTR (NM_011908, exon 1 of 5)	1490	1224	80	55.78	456	NM_011908	Ubl3	ubiquitin-like 3	protein-coding
chr18	32322415	32323578	+	5' UTR (NM_011946, exon 1 of 17)	1165	237	100	85.24	253	NM_011946	Map3k2	mitogen-activated protein kinase kinase kinase 2	protein-coding
chr1	196956997	196958118	+	5' UTR (NM_013499, exon 1 of 10)	1123	348	66	184.8	207	NM_013499	Cr1l	complement component (3b/4b) receptor 1-like	protein-coding
chr7	118225411	118227244	+	5' UTR (NM_013507, exon 1 of 22)	1835	816	263	401.16	217	NM_001040131	Eif4g2	eukaryotic translation initiation factor 4, gamma 2	protein-coding
chr13	23636008	23636502	+	5' UTR (NM_013548, exon 1 of 1)	496	309	33	102.84	334	NM_013548	Hist1h3f	histone cluster 1, H3f	protein-coding
chr2	56966442	56968106	+	5' UTR (NM_013613, exon 1 of 8)	1666	899	105	94.68	175	NM_001139509	Nr4a2	nuclear receptor subfamily 4, group A, member 2	protein-coding
chr9	117949015	117950433	+	5' UTR (NM_013727, exon 1 of 8)	1420	431	195	347.77	107	NM_001048146	Azi2	5-azacytidine induced gene 2	protein-coding
chr4	109148371	109149573	+	5' UTR (NM_013876, exon 1 of 3)	1204	903	48	53.04	138	NM_013876	Rnf11	ring finger protein 11	protein-coding
chr11	61667486	61669085	+	5' UTR (NM_013881, exon 1 of 27)	1601	1069	115	122.06	309	NM_013881	Ulk2	unc-51 like kinase 2	protein-coding
chr8	73196612	73197997	+	5' UTR (NM_015816, exon 1 of 5)	1387	483	112	52.12	174	NM_015816	Lsm4	LSM4 homolog, U6 small nuclear RNA associated (S. cerevisiae)	protein-coding
chr14	103497847	103499297	+	5' UTR (NM_015822, exon 1 of 5)	1452	1058	85	118.49	154	NM_015822	Fbxl3	F-box and leucine-rich repeat protein 3	protein-coding
chr9	21042040	21042653	+	5' UTR (NM_016679, exon 1 of 5)	615	471	25	78.21	1430	NM_001110305	Keap1	kelch-like ECH-associated protein 1	protein-coding
chr15	84753272	84754765	+	5' UTR (NM_016714, exon 1 of 8)	1495	506	137	87.61	160	NM_016714	Nup50	nucleoporin 50	protein-coding
chr1	59741508	59742410	+	5' UTR (NM_018868, exon 1 of 15)	904	253	37	52.35	109	NM_018868	Nop58	NOP58 ribonucleoprotein homolog (yeast)	protein-coding
chr2	51828251	51828974	+	5' UTR (NM_019401, exon 1 of 8)	725	293	33	54.37	116	NM_001141948	Nmi	N-myc (and STAT) interactor	protein-coding
chr11	51911687	51913387	+	5' UTR (NM_019411, exon 1 of 7)	1702	648	144	129.73	211	NM_019411	Ppp2ca	protein phosphatase 2 (formerly 2A), catalytic subunit, alpha isoform	protein-coding
chr3	95428500	95429513	+	5' UTR (NM_019561, exon 1 of 4)	1015	736	68	52.53	104	NM_001026212	Ensa	endosulfine alpha	protein-coding
chr14	52924173	52925164	+	5' UTR (NM_019721, exon 1 of 11)	993	664	110	281.27	131	NM_019721	Mettl3	methyltransferase like 3	protein-coding
chr10	57251825	57252613	+	5' UTR (NM_019760, exon 1 of 9)	790	479	64	80.9	116	NM_019760	Serinc1	serine incorporator 1	protein-coding
chr18	35930572	35932211	+	5' UTR (NM_019912, exon 1 of 7)	1641	1231	77	93.3	178	NM_019912	Ube2d2a	ubiquitin-conjugating enzyme E2D 2A	protein-coding
chr15	81688053	81689215	+	5' UTR (NM_020507, exon 1 of 2)	1164	627	70	74.19	122	NM_020507	Tob2	transducer of ERBB2, 2	protein-coding
chr17	74154040	74154576	+	5' UTR (NM_020578, exon 1 of 6)	538	147	28	64.85	127	NM_020578	Ehd3	EH-domain containing 3	protein-coding
chr9	24955422	24956873	+	5' UTR (NM_020586, exon 1 of 8)	1453	914	110	113.16	133	NM_020586	Herpud2	HERPUD family member 2	protein-coding
chr4	155317582	155318845	+	5' UTR (NM_021402, exon 1 of 8)	1265	338	89	121.61	273	NM_001039157	Ube2j2	ubiquitin-conjugating enzyme E2J 2	protein-coding
chr5	123270519	123271855	+	5' UTR (NM_021505, exon 1 of 17)	1338	989	64	72.89	161	NM_001042491	Anapc5	anaphase-promoting complex subunit 5	protein-coding
chr2	90518870	90519810	+	5' UTR (NM_021512, exon 2 of 37)	942	569	54	50.09	1968	NM_021512	Nup160	nucleoporin 160	protein-coding
chrX	148237332	148238705	+	5' UTR (NM_021523, exon 1 of 83)	1375	551	92	160.24	193	NM_021523	Huwe1	HECT, UBA and WWE domain containing 1	protein-coding
chr12	52791677	52792570	+	5' UTR (NM_021710, exon 1 of 6)	895	483	40	67.02	170	NM_021710	Ap4s1	adaptor-related protein complex AP-4, sigma 1	protein-coding
chr14	55082398	55084000	+	5' UTR (NM_022993, exon 1 of 7)	1604	598	93	56.25	215	NM_022993	Lrp10	low-density lipoprotein receptor-related protein 10	protein-coding
chr3	90312605	90313716	+	5' UTR (NM_023215, exon 1 of 5)	1113	805	120	252.41	205	NM_023215	Chtop	chromatin target of PRMT1	protein-coding
chr11	20990874	20992038	+	5' UTR (NM_023324, exon 1 of 7)	1166	464	97	126.43	129	NM_023324	Peli1	pellino 1	protein-coding
chr6	29222315	29223174	+	5' UTR (NM_023516, exon 1 of 2)	861	244	73	97.46	118	NM_001190461	Hilpda	hypoxia inducible lipid droplet associated	protein-coding
chr8	42324623	42325810	+	5' UTR (NM_023662, exon 1 of 38)	1189	284	86	156	103	NM_023662	Pcm1	pericentriolar material 1	protein-coding
chr5	130362909	130363561	+	5' UTR (NM_024166, exon 1 of 4)	654	470	41	52.62	105	NM_024166	Chchd2	coiled-coil-helix-coiled-coil-helix domain containing 2	protein-coding
chr8	129469129	129470228	+	5' UTR (NM_024214, exon 1 of 5)	1101	706	81	74.32	143	NM_024214	Tomm20	translocase of outer mitochondrial membrane 20 homolog (yeast)	protein-coding
chr16	55966200	55966823	+	5' UTR (NM_024218, exon 1 of 6)	625	242	34	84.06	123	NM_024218	Rpl24	ribosomal protein L24	protein-coding
chr4	155205254	155206122	+	5' UTR (NM_025338, exon 1 of 4)	870	461	71	64.36	310	NM_025338	Aurkaip1	aurora kinase A interacting protein 1	protein-coding
chr2	163896035	163897236	+	5' UTR (NM_025996, exon 1 of 7)	1203	845	76	85.47	203	NM_025996	Tomm34	translocase of outer mitochondrial membrane 34	protein-coding
chr15	34011995	34013314	+	5' UTR (NM_026002, exon 1 of 12)	1321	534	95	62.29	180	NM_026002	Mtdh	metadherin	protein-coding
chr8	96621852	96622701	+	5' UTR (NM_026116, exon 1 of 17)	851	555	76	72.37	435	NM_026116	Bbs2	Bardet-Biedl syndrome 2 (human)	protein-coding
chr11	90110169	90111781	+	5' UTR (NM_026178, exon 1 of 7)	1614	383	119	94.95	185	NM_026178	Mmd	monocyte to macrophage differentiation-associated	protein-coding
chr1	180335357	180337057	+	5' UTR (NM_026626, exon 1 of 7)	1702	1215	199	353.58	195	NM_026626	Efcab2	EF-hand calcium binding domain 2	protein-coding
chr7	134119290	134120092	+	5' UTR (NM_026638, exon 1 of 6)	804	284	53	51.69	263	NM_026638	Cdipt	CDP-diacylglycerol--inositol 3-phosphatidyltransferase (phosphatidylinositol synthase)	protein-coding
chr4	41261066	41262371	+	5' UTR (NM_026893, exon 1 of 9)	1307	819	82	58.94	216	NM_026893	Dcaf12	DDB1 and CUL4 associated factor 12	protein-coding
chr12	70397223	70398370	+	5' UTR (NM_027117, exon 1 of 13)	1149	423	63	70.1	128	NM_027117	Klhdc2	kelch domain containing 2	protein-coding
chr19	4231485	4232594	+	5' UTR (NM_027196, exon 1 of 4)	1111	409	59	71.59	140	NM_027196	Pold4	polymerase (DNA-directed), delta 4	protein-coding
chr6	47785360	47786280	+	5' UTR (NM_027477, exon 1 of 6)	922	315	92	144.79	160	NM_027477	Zfp398	zinc finger protein 398	protein-coding
chr11	93856216	93858875	+	5' UTR (NM_027569, exon 1 of 29)	2661	498	179	187.56	140	NM_001025428	Spag9	sperm associated antigen 9	protein-coding
chr5	3595829	3596671	+	5' UTR (NM_027777, exon 1 of 23)	844	382	79	85.52	184	NM_027777	Pex1	peroxisomal biogenesis factor 1	protein-coding
chr7	125883432	125884600	+	5' UTR (NM_027815, exon 1 of 31)	1170	744	97	153.79	231	NM_027815	9030624J02Rik	RIKEN cDNA 9030624J02 gene	protein-coding
chr3	106524243	106525585	+	5' UTR (NM_028081, exon 1 of 3)	1344	871	152	199.13	314	NM_177309	Lrif1	ligand dependent nuclear receptor interacting factor 1	protein-coding
chr1	129574130	129574805	+	5' UTR (NM_028135, exon 1 of 8)	677	229	36	99.16	131	NM_028135	Tmem163	transmembrane protein 163	protein-coding
chr5	73585980	73586480	+	5' UTR (NM_028194, exon 3 of 63)	502	186	13	51.59	61627	NM_177136	Fryl	furry homolog-like (Drosophila)	protein-coding
chr1	51533907	51535796	+	5' UTR (NM_028696, exon 1 of 6)	1891	1302	414	1056.93	392	NM_028696	Nabp1	nucleic acid binding protein 1	protein-coding
chr7	133343249	133344302	+	5' UTR (NM_028816, exon 1 of 24)	1055	814	115	237.04	147	NM_028816	Xpo6	exportin 6	protein-coding
chr15	98747742	98749080	+	5' UTR (NM_029098, exon 1 of 17)	1340	802	92	84.63	118	NM_029098	Lmbr1l	limb region 1 like	protein-coding
chr2	134469298	134470214	+	5' UTR (NM_029148, exon 1 of 8)	918	578	67	69.45	101	NM_029148	Tmx4	thioredoxin-related transmembrane protein 4	protein-coding
chr3	35652679	35653866	+	5' UTR (NM_029570, exon 1 of 30)	1189	465	68	89.98	212	NM_029570	Atp11b	ATPase, class VI, type 11B	protein-coding
chr13	24729947	24731292	+	5' UTR (NM_029679, exon 1 of 23)	1347	585	47	75.2	102	NM_001080381	Fam65b	family with sequence similarity 65, member B	protein-coding
chr6	115625745	115627218	+	5' UTR (NM_029780, exon 1 of 17)	1475	882	133	106.1	172	NM_029780	Raf1	v-raf-leukemia viral oncogene 1	protein-coding
chr4	138528571	138529620	+	5' UTR (NM_029857, exon 1 of 17)	1051	244	52	58.05	275	NM_029857	Tmco4	transmembrane and coiled-coil domains 4	protein-coding
chr8	73894931	73895832	+	5' UTR (NM_029865, exon 1 of 4)	903	632	89	82.1	184	NM_029865	Ocel1	occludin/ELL domain containing 1	protein-coding
chr17	73266579	73269073	+	5' UTR (NM_029999, exon 1 of 3)	2496	1027	172	97.54	181	NM_029999	Lbh	limb-bud and heart	protein-coding
chr17	29405581	29406229	+	5' UTR (NM_030561, exon 1 of 9)	650	221	52	72.18	172	NM_030561	BC004004	cDNA sequence BC004004	protein-coding
chr8	89408569	89409479	+	5' UTR (NM_030563, exon 1 of 7)	912	730	110	461.46	133	NM_030563	N4bp1	NEDD4 binding protein 1	protein-coding
chr19	7557131	7558051	+	5' UTR (NM_053076, exon 1 of 7)	922	637	51	61.54	190	NM_001003930	Rtn3	reticulon 3	protein-coding
chr5	134659469	134660786	+	5' UTR (NM_053266, exon 1 of 16)	1319	846	98	50.65	219	NM_053266	Gtf2ird2	GTF2I repeat domain containing 2	protein-coding
chr1	153190959	153192757	+	5' UTR (NM_054102, exon 1 of 15)	1800	710	125	54.31	230	NM_028582	Ivns1abp	influenza virus NS1A binding protein	protein-coding
chr2	156004789	156006585	+	5' UTR (NM_133242, exon 1 of 17)	1798	1070	283	376.47	289	NM_133242	Rbm39	RNA binding motif protein 39	protein-coding
chr5	139959515	139961007	+	5' UTR (NM_133349, exon 1 of 7)	1494	874	77	68.38	184	NM_001159908	Zfand2a	zinc finger, AN1-type domain 2A	protein-coding
chr3	87945289	87947585	+	5' UTR (NM_133665, exon 1 of 11)	2298	920	205	156.45	120	NM_133665	Mef2d	myocyte enhancer factor 2D	protein-coding
chr1	135027255	135028517	+	5' UTR (NM_133819, exon 1 of 2)	1264	629	128	132.47	143	NM_133819	Ppp1r15b	protein phosphatase 1, regulatory (inhibitor) subunit 15b	protein-coding
chr2	152986623	152987903	+	5' UTR (NM_133847, exon 1 of 18)	1282	604	85	121.87	226	NM_133847	Tm9sf4	transmembrane 9 superfamily protein member 4	protein-coding
chr8	109816975	109818012	+	5' UTR (NM_133957, exon 1 of 16)	1039	316	72	65.98	123	NM_018823	Nfat5	nuclear factor of activated T cells 5	protein-coding
chr11	32542250	32543219	+	5' UTR (NM_134015, exon 1 of 14)	971	543	74	57.69	179	NM_001271347	Fbxw11	F-box and WD-40 domain protein 11	protein-coding
chr11	5441636	5442510	+	5' UTR (NM_134033, exon 1 of 5)	876	702	69	115.3	147	NM_134033	Ccdc117	coiled-coil domain containing 117	protein-coding
chr13	55637439	55638304	+	5' UTR (NM_134059, exon 1 of 17)	867	523	57	50.63	148	NM_134059	Ddx41	DEAD (Asp-Glu-Ala-Asp) box polypeptide 41	protein-coding
chr17	3114136	3116029	+	5' UTR (NM_134123, exon 1 of 20)	1895	876	146	116.33	110	NM_134123	Scaf8	SR-related CTD-associated factor 8	protein-coding
chr10	17515838	17516426	+	5' UTR (NM_138628, exon 1 of 10)	590	189	38	159.46	107	NM_138628	Txlnb	taxilin beta	protein-coding
chr6	38500558	38502893	+	5' UTR (NM_138680, exon 1 of 10)	2337	1063	218	200.55	281	NM_001170848	Luc7l2	LUC7-like 2 (S. cerevisiae)	protein-coding
chr11	102976276	102979300	+	5' UTR (NM_138753, exon 1 of 1)	3026	1298	227	151.23	149	NM_138753	Hexim1	hexamethylene bis-acetamide inducible 1	protein-coding
chr9	98196785	98197677	+	5' UTR (NM_144533, exon 1 of 5)	894	515	58	66.14	229	NM_144533	Nmnat3	nicotinamide nucleotide adenylyltransferase 3	protein-coding
chr7	130267141	130268063	+	5' UTR (NM_144925, exon 1 of 24)	924	533	61	66.26	203	NM_144925	Tnrc6a	trinucleotide repeat containing 6a	protein-coding
chr11	48630234	48631255	+	5' UTR (NM_145377, exon 1 of 6)	1023	749	103	188.99	149	NM_145377	Trim41	tripartite motif-containing 41	protein-coding
chr4	131767249	131768608	+	5' UTR (NM_145393, exon 1 of 5)	1361	806	116	117.69	243	NM_145393	Ythdf2	YTH domain family 2	protein-coding
chrX	71618210	71618865	+	5' UTR (NM_145406, exon 1 of 3)	657	386	31	85.45	151	NM_001256104	Slc10a3	solute carrier family 10 (sodium/bile acid cotransporter family), member 3	protein-coding
chr3	107498607	107500042	+	5' UTR (NM_145542, exon 1 of 17)	1437	930	87	62.77	142	NM_145542	Ahcyl1	S-adenosylhomocysteine hydrolase-like 1	protein-coding
chr10	42197737	42198684	+	5' UTR (NM_145743, exon 1 of 13)	949	451	71	59.22	161	NM_145743	Lace1	lactation elevated 1	protein-coding
chr11	107331357	107332357	+	5' UTR (NM_145823, exon 1 of 10)	1002	704	60	56.15	177	NM_145823	Pitpnc1	phosphatidylinositol transfer protein, cytoplasmic 1	protein-coding
chr12	88224238	88226181	+	5' UTR (NM_145836, exon 1 of 1)	1945	1570	147	190.27	555	NM_145836	Irf2bpl	interferon regulatory factor 2 binding protein-like	protein-coding
chr15	78707216	78708332	+	5' UTR (NM_145929, exon 1 of 17)	1118	716	86	105.4	154	NM_145929	Gga1	golgi associated, gamma adaptin ear containing, ARF binding protein 1	protein-coding
chr2	22895046	22896152	+	5' UTR (NM_145994, exon 1 of 10)	1108	271	82	90.73	161	NM_001077190	Abi1	abl-interactor 1	protein-coding
chr9	79914325	79915925	+	5' UTR (NM_146003, exon 1 of 23)	1602	1117	74	63.34	415	NM_146003	Senp6	SUMO/sentrin specific peptidase 6	protein-coding
chr4	100937101	100938221	+	5' UTR (NM_146145, exon 1 of 25)	1122	745	104	171.64	226	NM_146145	Jak1	Janus kinase 1	protein-coding
chr9	72122128	72123535	+	5' UTR (NM_146224, exon 1 of 22)	1409	585	68	105.38	125	NM_146224	Zfp280d	zinc finger protein 280D	protein-coding
chr13	45484618	45485875	+	5' UTR (NM_153789, exon 1 of 7)	1259	496	95	95.88	135	NM_153789	Mylip	myosin regulatory light chain interacting protein	protein-coding
chr2	155937034	155938131	+	5' UTR (NM_170590, exon 1 of 16)	1099	602	67	76.22	119	NM_029397	Rbm12	RNA binding motif protein 12	protein-coding
chr4	58924938	58925813	+	5' UTR (NM_172381, exon 1 of 49)	877	167	46	107.75	222	NM_172381	AI314180	expressed sequence AI314180	protein-coding
chr6	65621123	65622464	+	5' UTR (NM_172399, exon 1 of 4)	1343	529	62	72.02	188	NM_172399	Ndnf	neuron-derived neurotrophic factor	protein-coding
chr7	50834764	50835491	+	5' UTR (NM_172482, exon 1 of 4)	729	153	51	131.07	171	NM_172482	Zfp719	zinc finger protein 719	protein-coding
chr11	23794654	23795582	+	5' UTR (NM_172555, exon 1 of 22)	930	589	39	53.75	152	NM_172555	Papolg	poly(A) polymerase gamma	protein-coding
chr3	103717811	103718848	+	5' UTR (NM_172684, exon 1 of 7)	1039	626	88	86.43	286	NM_172684	Rsbn1	rosbin, round spermatid basic protein 1	protein-coding
chr4	143002242	143003207	+	5' UTR (NM_172877, exon 1 of 5)	967	444	65	107.93	395	NM_172877	Pramef8	PRAME family member 8	protein-coding
chr8	26707170	26708513	+	5' UTR (NM_173012, exon 1 of 11)	1345	442	217	475.39	118	NM_173012	Letm2	leucine zipper-EF-hand containing transmembrane protein 2	protein-coding
chr3	95085160	95085941	+	5' UTR (NM_173347, exon 1 of 8)	783	543	60	118.63	448	NM_173347	Prune	prune homolog (Drosophila)	protein-coding
chr12	112775757	112777732	+	5' UTR (NM_173363, exon 2 of 12)	1977	426	191	211.36	432	NM_173363	Eif5	eukaryotic translation initiation factor 5	protein-coding
chr12	88287558	88289332	+	5' UTR (NM_173735, exon 1 of 4)	1776	596	167	101.24	152	NM_173735	2310044G17Rik	RIKEN cDNA 2310044G17 gene	protein-coding
chr11	6099765	6100723	+	5' UTR (NM_173748, exon 1 of 6)	960	497	47	59.22	210	NM_173748	Nudcd3	NudC domain containing 3	protein-coding
chr2	172825160	172826311	+	5' UTR (NM_175112, exon 1 of 12)	1153	478	75	52.48	117	NM_175112	Rae1	RAE1 RNA export 1 homolog (S. pombe)	protein-coding
chr13	55815793	55816451	+	5' UTR (NM_175150, exon 1 of 5)	660	213	92	364.62	111	NM_175150	Txndc15	thioredoxin domain containing 15	protein-coding
chr16	98182988	98184172	+	5' UTR (NM_175428, exon 1 of 3)	1186	685	89	70.62	206	NM_001081684	Zfp295	zinc finger protein 295	protein-coding
chr4	108131701	108133585	+	5' UTR (NM_175472, exon 2 of 31)	1886	1675	135	261.73	612	NM_175472	Zcchc11	zinc finger, CCHC domain containing 11	protein-coding
chr10	110601345	110603007	+	5' UTR (NM_175489, exon 1 of 24)	1664	528	147	109.81	318	NM_001003717	Osbpl8	oxysterol binding protein-like 8	protein-coding
chr13	46822300	46823758	+	5' UTR (NM_175749, exon 1 of 22)	1460	1151	97	93.47	189	NM_175749	Nup153	nucleoporin 153	protein-coding
chr4	154975163	154976459	+	5' UTR (NM_177186, exon 1 of 9)	1298	815	96	113.49	286	NM_177186	Slc35e2	solute carrier family 35, member E2	protein-coding
chr1	90597905	90599422	+	5' UTR (NM_177305, exon 1 of 1)	1519	989	128	128.6	103	NM_177305	Arl4c	ADP-ribosylation factor-like 4C	protein-coding
chr18	80403176	80404329	+	5' UTR (NM_178604, exon 1 of 4)	1155	332	89	131.91	146	NM_001042409	Txnl4a	thioredoxin-like 4A	protein-coding
chr6	34730670	34731201	+	5' UTR (NM_178630, exon 1 of 19)	533	167	35	75.43	503	NM_178630	Agbl3	ATP/GTP binding protein-like 3	protein-coding
chr9	50816169	50817857	+	5' UTR (NM_178710, exon 1 of 16)	1690	1239	90	136.48	165	NM_178710	Sik2	salt inducible kinase 2	protein-coding
chr6	100783315	100784421	+	5' UTR (NM_182939, exon 1 of 9)	1108	165	68	141.01	236	NM_182939	Ppp4r2	protein phosphatase 4, regulatory subunit 2	protein-coding
chr5	33194288	33194819	+	5' UTR (NM_194340, exon 2 of 11)	533	399	15	53.69	2326	NM_194340	Prl14l	proline rich 14-like	protein-coding
chr11	98724653	98725415	+	5' UTR (NM_197940, exon 1 of 8)	764	211	52	84.14	122	NM_197940	Wipf2	WAS/WASL interacting protein family, member 2	protein-coding
chr11	117515319	117516534	+	5' UTR (NM_198022, exon 1 of 22)	1217	742	101	149.44	323	NM_198022	Tnrc6c	trinucleotide repeat containing 6C	protein-coding
chr2	28980133	28981195	+	5' UTR (NM_198033, exon 1 of 26)	1064	401	81	76.01	152	NM_198033	Setx	senataxin	protein-coding
chr5	8621913	8623342	+	5' UTR (NM_198620, exon 1 of 10)	1431	1226	70	75.59	325	NM_198620	Rundc3b	RUN domain containing 3B	protein-coding
chr15	8393395	8395035	+	5' UTR (NM_201232, exon 1 of 46)	1642	1249	111	184.26	248	NM_027707	Nipbl	Nipped-B homolog (Drosophila)	protein-coding
chr11	49525483	49526701	+	5' UTR (NM_212484, exon 1 of 12)	1220	879	72	81.18	120	NM_212484	Cnot6	CCR4-NOT transcription complex, subunit 6	protein-coding
chr17	84584225	84586706	+	exon (NM_001001806, exon 2 of 2)	2483	1966	336	1235.69	1822	NM_001001806	Zfp36l2	zinc finger protein 36, C3H type-like 2	protein-coding
chr17	34135032	34137688	+	exon (NM_001001892, exon 3 of 8)	2658	2168	166	167.32	918	XM_003945745	H2-K1	histocompatibility 2, K1, K region	protein-coding
chr11	72592198	72592676	+	exon (NM_001024926, exon 4 of 4)	480	335	13	63.19	16904	NM_001024926	Cyb5d2	cytochrome b5 domain containing 2	protein-coding
chr13	102461441	102462845	+	exon (NM_001024955, exon 1 of 10)	1406	1049	51	77.02	459	NM_001024955	Pik3r1	phosphatidylinositol 3-kinase, regulatory subunit, polypeptide 1 (p85 alpha)	protein-coding
chr6	129224888	129225647	+	exon (NM_001033122, exon 1 of 5)	761	411	32	153.39	120	NM_001033122	Cd69	CD69 antigen	protein-coding
chr1	39633226	39634654	+	exon (NM_001033135, exon 1 of 7)	1430	1013	72	75.69	252	NM_001033135	Rnf149	ring finger protein 149	protein-coding
chr19	59419244	59420807	+	exon (NM_001033222, exon 1 of 5)	1565	572	84	62.48	245	NM_001033222	Pdzd8	PDZ domain containing 8	protein-coding
chr4	33334264	33336068	+	exon (NM_001033225, exon 1 of 2)	1806	1194	440	1327.14	596	NM_001033225	Pnrc1	proline-rich nuclear receptor coactivator 1	protein-coding
chr10	83006234	83007422	+	exon (NM_001033375, exon 1 of 33)	1190	433	101	146.77	142	NM_001033375	A230046K03Rik	RIKEN cDNA A230046K03 gene	protein-coding
chr1	59969301	59971144	+	exon (NM_001037725, exon 1 of 8)	1845	575	98	83.02	372	NM_001037725	Fam117b	family with sequence similarity 117, member B	protein-coding
chr6	87760556	87762401	+	exon (NM_001039394, exon 1 of 3)	1847	1236	111	88.18	295	NM_001039394	Rab43	RAB43, member RAS oncogene family	protein-coding
chr7	87650453	87651001	+	exon (NM_001042527, exon 5 of 22)	550	248	33	149.65	29157	NM_001042527	Blm	Bloom syndrome, RecQ helicase-like	protein-coding
chr7	135147776	135148260	+	exon (NM_001079932, exon 1 of 6)	486	234	13	58.62	126	NM_001079932	Trim72	tripartite motif-containing 72	protein-coding
chr11	104211631	104211991	+	exon (NM_001081045, exon 7 of 14)	362	214	10	54.6	91794	NM_001081045	Kansl1	KAT8 regulatory NSL complex subunit 1	protein-coding
chr9	44616917	44617386	+	exon (NM_001081049, exon 35 of 36)	471	341	13	59.76	-6117	NM_138951	Ttc36	tetratricopeptide repeat domain 36	protein-coding
chr5	54501809	54502520	+	exon (NM_001081103, exon 10 of 12)	713	374	35	73.74	112402	NM_054083	Stim2	stromal interaction molecule 2	protein-coding
chr5	54509628	54510175	+	exon (NM_001081103, exon 12 of 12)	549	268	15	61.69	120139	NM_054083	Stim2	stromal interaction molecule 2	protein-coding
chr8	37311053	37312985	+	exon (NM_001081150, exon 1 of 12)	1934	1513	98	104.56	551	NM_001081150	Lonrf1	LON peptidase N-terminal domain and ring finger 1	protein-coding
chr10	120415016	120415799	+	exon (NM_001081193, exon 1 of 13)	785	527	37	67.81	979	NM_001081193	Lemd3	LEM domain containing 3	protein-coding
chr15	36081790	36082056	+	exon (NM_001081253, exon 4 of 5)	268	134	12	77.56	-11768	NM_001195748	Rgs22	regulator of G-protein signalling 22	protein-coding
chr16	32913955	32914885	+	exon (NM_001081255, exon 1 of 21)	932	295	58	62.97	234	NM_001081255	Lrch3	leucine-rich repeats and calponin homology (CH) domain containing 3	protein-coding
chr18	34936273	34937535	+	exon (NM_001081256, exon 1 of 24)	1264	238	101	184.33	242	NM_001081256	Kdm3b	KDM3B lysine (K)-specific demethylase 3B	protein-coding
chr13	76264827	76265185	+	exon (NM_001081352, exon 16 of 44)	360	254	11	63.09	28824	NM_001081352	Ttc37	tetratricopeptide repeat domain 37	protein-coding
chr4	8764401	8767144	+	exon (NM_001081417, exon 16 of 38)	2745	466	157	104.29	147704	NM_001081417	Chd7	chromodomain helicase DNA binding protein 7	protein-coding
chr2	69735008	69735852	+	exon (NM_001081548, exon 1 of 39)	846	256	42	52.07	127	NM_001081548	Ubr3	ubiquitin protein ligase E3 component n-recognin 3	protein-coding
chr17	4994926	4996089	+	exon (NM_001085355, exon 1 of 20)	1165	924	51	52.34	433	NM_001085355	Arid1b	AT rich interactive domain 1B (SWI-like)	protein-coding
chr12	4923670	4925499	+	exon (NM_001099628, exon 1 of 31)	1831	500	128	87.99	425	NM_001099628	Atad2b	ATPase family, AAA domain containing 2B	protein-coding
chr13	34254587	34255492	+	exon (NM_001101430, exon 1 of 3)	907	451	51	53.05	193	NM_001101430	Psmg4	proteasome (prosome, macropain) assembly chaperone 4	protein-coding
chr10	29919784	29920569	+	exon (NM_001109747, exon 1 of 3)	787	634	45	96.98	170	NM_001109747	Cenpw	centromere protein W	protein-coding
chr2	103619318	103619712	+	exon (NM_001111289, exon 4 of 18)	396	133	10	50.98	17720	NM_001111289	Caprin1	cell cycle associated protein 1	protein-coding
chr6	67216398	67217885	+	exon (NM_001113565, exon 1 of 8)	1489	574	115	76.65	168	NM_001113564	Serbp1	serpine1 mRNA binding protein 1	protein-coding
chr14	28241656	28243127	+	exon (NM_001114879, exon 1 of 24)	1473	492	112	58.72	358	NM_028945	D14Abb1e	DNA segment, Chr 14, Abbott 1 expressed	protein-coding
chr2	60718774	60719596	+	exon (NM_001141932, exon 1 of 15)	824	286	34	70.85	310	NM_001141931	Rbms1	RNA binding motif, single stranded interacting protein 1	protein-coding
chr10	79484460	79485278	+	exon (NM_001142701, exon 9 of 23)	820	481	29	54.49	2449	NM_001142701	Hmha1	histocompatibility (minor) HA-1	protein-coding
chr17	35516229	35517512	+	exon (NM_001143689, exon 2 of 6)	1285	929	109	225.45	308	NM_001143689	H2-Q4	histocompatibility 2, Q region locus 4	protein-coding
chr18	14840507	14841881	+	exon (NM_001161371, exon 1 of 9)	1376	720	97	73.01	229	NM_001161369	Ss18	synovial sarcoma translocation, Chromosome 18	protein-coding
chr7	137690008	137691314	+	exon (NM_001162855, exon 1 of 11)	1308	885	68	60.4	234	NM_001162855	Nsmce4a	non-SMC element 4 homolog A (S. cerevisiae)	protein-coding
chr7	29478176	29479044	+	exon (NM_001163702, exon 1 of 5)	870	326	66	90.84	447	NM_001163702	Fbxo27	F-box protein 27	protein-coding
chr8	129116030	129117415	+	exon (NM_001164598, exon 1 of 2)	1387	495	78	185.41	614	NM_001164598	Irf2bp2	interferon regulatory factor 2 binding protein 2	protein-coding
chr15	89119034	89119461	+	exon (NM_001170561, exon 40 of 41)	429	309	14	55.92	26495	NM_030019	Sbf1	SET binding factor 1	protein-coding
chr2	44968135	44968806	+	exon (NM_001177394, exon 2 of 3)	673	367	29	75.66	329	NM_015753	Zeb2	zinc finger E-box binding homeobox 2	protein-coding
chr4	102242754	102243850	+	exon (NM_001177980, exon 1 of 10)	1098	429	63	65.86	637	NM_001177980	Pde4b	phosphodiesterase 4B, cAMP specific	protein-coding
chr12	4233640	4234692	+	exon (NM_001204912, exon 1 of 2)	1054	392	69	51.71	128	NM_134046	Cenpo	centromere protein O	protein-coding
chr16	23321435	23321890	+	exon (NM_001252505, exon 4 of 8)	457	306	11	52.59	31119	NM_001252505	St6gal1	beta galactoside alpha 2,6 sialyltransferase 1	protein-coding
chr2	165709527	165710715	+	exon (NM_001252587, exon 1 of 12)	1190	701	47	50.1	130	NM_172270	Zmynd8	zinc finger, MYND-type containing 8	protein-coding
chr3	95732703	95734443	+	exon (NM_001253757, exon 1 of 7)	1742	532	110	51.98	393	NM_001253757	Anp32e	acidic (leucine-rich) nuclear phosphoprotein 32 family, member E	protein-coding
chr15	100480453	100480849	+	exon (NM_001270537, exon 8 of 11)	398	141	11	52.79	-13355	NM_001033872	Smagp	small cell adhesion glycoprotein	protein-coding
chr12	8504618	8507987	+	exon (NM_007483, exon 1 of 1)	3371	2181	369	263.01	489	NM_007483	Rhob	ras homolog gene family, member B	protein-coding
chr18	78012224	78013356	+	exon (NM_007505, exon 1 of 12)	1134	510	68	71.95	283	NM_007505	Atp5a1	ATP synthase, H+ transporting, mitochondrial F1 complex, alpha subunit 1	protein-coding
chr10	96078856	96081297	+	exon (NM_007569, exon 1 of 2)	2443	797	353	443.01	441	NM_007569	Btg1	B cell translocation gene 1, anti-proliferative	protein-coding
chr9	57612387	57614140	+	exon (NM_007713, exon 1 of 13)	1755	590	122	69.51	404	NM_007713	Clk3	CDC-like kinase 3	protein-coding
chr18	38094288	38095546	+	exon (NM_007858, exon 1 of 27)	1260	862	98	76.93	148	NM_007858	Diap1	diaphanous homolog 1 (Drosophila)	protein-coding
chr6	124695212	124696142	+	exon (NM_007881, exon 6 of 10)	932	439	96	124.44	-4580	NM_013535	Grcc10	gene rich cluster, C10 gene	protein-coding
chrX	70473057	70474550	+	exon (NM_007978, exon 1 of 1)	1495	583	52	108.31	158	NM_007978	F8a	factor 8-associated gene A	protein-coding
chr5	31522072	31523499	+	exon (NM_008014, exon 1 of 10)	1429	1052	107	63.71	133	NM_008014	Ppm1g	protein phosphatase 1G (formerly 2C), magnesium-dependent, gamma isoform	protein-coding
chr12	99496835	99497974	+	exon (NM_008079, exon 1 of 17)	1141	732	62	69.71	143	NM_008079	Galc	galactosylceramidase	protein-coding
chr14	57718868	57719288	+	exon (NM_008125, exon 2 of 2)	422	215	11	56.05	4461	NM_008125	Gjb2	gap junction protein, beta 2	protein-coding
chr10	51200852	51201398	+	exon (NM_008147, exon 3 of 9)	548	286	12	51.75	640	NM_008147	Gp49a	glycoprotein 49 A	protein-coding
chr3	116364813	116365962	+	exon (NM_008246, exon 1 of 12)	1151	751	83	126.67	208	NM_008246	Hiat1	hippocampus abundant gene transcript 1	protein-coding
chr15	78318369	78326129	+	exon (NM_008368, exon 2 of 10)	7762	6009	555	1050.26	3247	NM_008368	Il2rb	interleukin 2 receptor, beta chain	protein-coding
chr15	78316118	78317608	+	exon (NM_008368, exon 6 of 10)	1492	938	64	106.96	8633	NM_008368	Il2rb	interleukin 2 receptor, beta chain	protein-coding
chr8	74842340	74846996	+	exon (NM_008452, exon 3 of 3)	4658	663	686	825.75	1707	NM_008452	Klf2	Kruppel-like factor 2 (lung)	protein-coding
chr3	95462254	95464247	+	exon (NM_008562, exon 2 of 4)	1995	482	205	240.59	607	NM_008562	Mcl1	myeloid cell leukemia sequence 1	protein-coding
chr19	8787285	8788783	+	exon (NM_008577, exon 1 of 9)	1500	541	97	118.69	353	NM_001161413	Slc3a2	solute carrier family 3 (activators of dibasic and neutral amino acid transport), member 2	protein-coding
chr9	7567222	7567688	+	exon (NM_008611, exon 10 of 10)	468	340	11	50.83	-4003	NM_001030289	Mmp27	matrix metallopeptidase 27	protein-coding
chr12	3959807	3960521	+	exon (NM_008895, exon 3 of 3)	716	192	41	51.09	5213	NM_008895	Pomc	pro-opiomelanocortin-alpha	protein-coding
chr15	5191778	5193267	+	exon (NM_008965, exon 2 of 3)	1491	550	52	65.04	1160	NM_001136079	Ptger4	prostaglandin E receptor 4 (subtype EP4)	protein-coding
chr5	144288083	144289179	+	exon (NM_009007, exon 1 of 6)	1098	825	55	73.37	230	NM_009007	Rac1	RAS-related C3 botulinum substrate 1	protein-coding
chr1	89724730	89725244	+	exon (NM_009118, exon 10 of 16)	516	292	58	186.43	24732	NM_009118	Sag	retinal S-antigen	protein-coding
chr8	113781946	113783788	+	exon (NM_009149, exon 1 of 26)	1844	1214	115	79.93	235	NM_009149	Glg1	golgi apparatus protein 1	protein-coding
chr7	134279591	134280657	+	exon (NM_009259, exon 2 of 2)	1068	741	33	58.33	1207	NM_001037810	Spn	sialophorin	protein-coding
chr8	109619490	109620877	+	exon (NM_009353, exon 1 of 10)	1389	961	74	133.67	262	NM_001083118	Terf2	telomeric repeat binding factor 2	protein-coding
chr10	18722063	18723245	+	exon (NM_009397, exon 9 of 9)	1184	969	34	103.09	9115	NM_001166402	Tnfaip3	tumor necrosis factor, alpha-induced protein 3	protein-coding
chr10	34001715	34002762	+	exon (NM_009433, exon 1 of 1)	1049	365	88	130.11	242	NM_009433	Tspyl1	testis-specific protein, Y-encoded-like 1	protein-coding
chr6	72565305	72567262	+	exon (NM_009444, exon 2 of 4)	1959	1376	128	53.99	459	NM_009444	Tgoln2	trans-golgi network protein 2	protein-coding
chr6	113573701	113574610	+	exon (NM_009507, exon 1 of 3)	911	358	56	73.7	140	NM_009507	Vhl	von Hippel-Lindau tumor suppressor	protein-coding
chr12	110030245	110033120	+	exon (NM_009537, exon 1 of 5)	2877	2183	293	577.16	161	NM_009537	Yy1	YY1 transcription factor	protein-coding
chr5	135643975	135644866	+	exon (NM_009745, exon 1 of 6)	893	393	94	116.11	178	NM_009745	Bcl7b	B cell CLL/lymphoma 7B	protein-coding
chr6	134869909	134872146	+	exon (NM_009875, exon 1 of 3)	2239	815	161	155.37	608	NM_009875	Cdkn1b	cyclin-dependent kinase inhibitor 1B	protein-coding
chr2	167514004	167515416	+	exon (NM_009883, exon 1 of 1)	1414	485	128	270.02	295	NM_009883	Cebpb	CCAAT/enhancer binding protein (C/EBP), beta	protein-coding
chr6	142704819	142706026	+	exon (NM_009908, exon 1 of 8)	1209	406	58	89.49	216	NM_009908	Cmas	cytidine monophospho-N-acetylneuraminic acid synthetase	protein-coding
chr14	47407518	47408295	+	exon (NM_009919, exon 1 of 5)	779	464	49	64.61	126	NM_009919	Cnih	cornichon homolog (Drosophila)	protein-coding
chr19	61301497	61304565	+	exon (NM_009970, exon 3 of 12)	3070	1717	286	338.16	1290	NM_009970	Csf2ra	colony stimulating factor 2 receptor, alpha, low-affinity (granulocyte-macrophage)	protein-coding
chr7	95426242	95427479	+	exon (NM_009982, exon 1 of 7)	1239	394	56	60.51	257	NM_009982	Ctsc	cathepsin C	protein-coding
chr9	118387201	118388608	+	exon (NM_010136, exon 1 of 6)	1409	743	95	152.31	597	NM_001164789	Eomes	eomesodermin homolog (Xenopus laevis)	protein-coding
chr10	11063135	11063926	+	exon (NM_010146, exon 1 of 4)	793	388	25	61.05	287	NM_010146	Epm2a	epilepsy, progressive myoclonic epilepsy, type 2 gene alpha	protein-coding
chr12	86814116	86817805	+	exon (NM_010234, exon 2 of 4)	3691	780	325	356.39	1109	NM_010234	Fos	FBJ osteosarcoma oncogene	protein-coding
chrX	137076693	137078083	+	exon (NM_010286, exon 1 of 3)	1392	975	76	192.07	336	NM_001077364	Tsc22d3	TSC22 domain family, member 3	protein-coding
chrX	137075039	137075793	+	exon (NM_010286, exon 3 of 3)	756	417	26	63.64	2308	NM_001077364	Tsc22d3	TSC22 domain family, member 3	protein-coding
chr11	100622941	100623452	+	exon (NM_010410, exon 2 of 2)	513	241	25	56.64	1049	NM_010410	Hcrt	hypocretin	protein-coding
chr11	51419173	51420746	+	exon (NM_010448, exon 2 of 7)	1575	1167	132	117.24	424	NM_001048061	Hnrnpab	heterogeneous nuclear ribonucleoprotein A/B	protein-coding
chr1	156944863	156947144	+	exon (NM_010500, exon 1 of 1)	2283	1843	363	1039.11	763	NM_010500	Ier5	immediate early response 5	protein-coding
chr4	94715307	94720376	+	exon (NM_010591, exon 1 of 1)	5071	3560	755	1608.4	1072	NM_010591	Jun	Jun oncogene	protein-coding
chr7	134168488	134169435	+	exon (NM_010772, exon 2 of 5)	949	529	39	59.61	1032	NM_010772	Maz	MYC-associated zinc finger protein (purine-binding transcription factor)	protein-coding
chr8	110111872	110112631	+	exon (NM_010817, exon 1 of 7)	761	550	87	124.75	131	NM_010817	Psmd7	proteasome (prosome, macropain) 26S subunit, non-ATPase, 7	protein-coding
chr10	58893444	58893969	+	exon (NM_010959, exon 5 of 9)	527	353	15	71.54	10821	NM_010959	Oit3	oncoprotein induced transcript 3	protein-coding
chr3	128918384	128918818	+	exon (NM_011098, exon 4 of 5)	436	335	13	55.95	1746	NM_001042502	Pitx2	paired-like homeodomain transcription factor 2	protein-coding
chr2	167757203	167758802	+	exon (NM_011201, exon 1 of 9)	1601	677	121	126.39	175	NM_011201	Ptpn1	protein tyrosine phosphatase, non-receptor type 1	protein-coding
chr4	53140352	53140806	+	exon (NM_013454, exon 5 of 50)	456	311	11	52.68	32188	NM_013454	Abca1	ATP-binding cassette, sub-family A (ABC1), member 1	protein-coding
chr8	42501779	42502786	+	exon (NM_013522, exon 1 of 9)	1009	738	61	62.41	190	NM_013522	Frg1	FSHD region gene 1	protein-coding
chr11	113510510	113511464	+	exon (NM_013581, exon 1 of 14)	956	292	62	103.76	144	NM_013581	Cog1	component of oligomeric golgi complex 1	protein-coding
chr2	164778796	164779254	+	exon (NM_013599, exon 12 of 13)	460	132	17	51.89	5274	NM_013599	Mmp9	matrix metallopeptidase 9	protein-coding
chr3	89035073	89035911	+	exon (NM_013605, exon 4 of 7)	840	383	35	88.46	2518	NM_013605	Muc1	mucin 1, transmembrane	protein-coding
chr17	26641129	26646837	+	exon (NM_013642, exon 3 of 4)	5710	4124	794	1391.55	1434	NM_013642	Dusp1	dual specificity phosphatase 1	protein-coding
chr11	83475590	83478536	+	exon (NM_013652, exon 2 of 3)	2948	588	255	741.06	977	NM_013652	Ccl4	chemokine (C-C motif) ligand 4	protein-coding
chr17	56272127	56272385	+	exon (NM_013662, exon 2 of 17)	260	130	12	62.63	1019	NM_001130456	Sema6b	sema domain, transmembrane domain (TM), and cytoplasmic domain, (semaphorin) 6B	protein-coding
chr12	56085718	56087610	+	exon (NM_013815, exon 2 of 27)	1894	570	75	73.81	659	NM_013815	Baz1a	bromodomain adjacent to zinc finger domain 1A	protein-coding
chr9	30769441	30769826	+	exon (NM_013906, exon 9 of 9)	387	124	10	51.9	19485	NM_013906	Adamts8	a disintegrin-like and metallopeptidase (reprolysin type) with thrombospondin type 1 motif, 8	protein-coding
chr5	100467335	100468420	+	exon (NM_016690, exon 1 of 8)	1087	636	81	83.59	364	NM_016690	Hnrpdl	heterogeneous nuclear ribonucleoprotein D-like	protein-coding
chr11	88835043	88835711	+	exon (NM_016706, exon 1 of 7)	670	170	42	52.07	128	NM_016706	Coil	coilin	protein-coding
chr11	72774157	72775669	+	exon (NM_016745, exon 1 of 22)	1514	475	72	55.21	242	NM_001163336	Atp2a3	ATPase, Ca++ transporting, ubiquitous	protein-coding
chr1	180266233	180268415	+	exon (NM_016805, exon 1 of 14)	2184	483	242	593.1	591	NM_016805	Hnrnpu	heterogeneous nuclear ribonucleoprotein U	protein-coding
chrX	68617800	68618384	+	exon (NM_016985, exon 1 of 15)	586	177	36	105.64	157	NM_016985	Mtmr1	myotubularin related protein 1	protein-coding
chr10	42221327	42223011	+	exon (NM_017472, exon 1 of 4)	1686	394	127	72.67	309	NM_017472	Snx3	sorting nexin 3	protein-coding
chr4	123594040	123595556	+	exon (NM_017475, exon 1 of 7)	1518	545	78	52.73	122	NM_017475	Rragc	Ras-related GTP binding C	protein-coding
chr5	145015577	145017842	+	exon (NM_018772, exon 2 of 3)	2267	1718	95	113.75	615	NM_001163709	Bri3	brain protein I3	protein-coding
chr12	83034271	83034927	+	exon (NM_018814, exon 8 of 36)	658	380	20	90.4	73582	NM_018814	Pcnx	pecanex homolog (Drosophila)	protein-coding
chr2	90585151	90586523	+	exon (NM_018828, exon 1 of 17)	1374	314	120	101.67	310	NM_018828	Fnbp4	formin binding protein 4	protein-coding
chr2	130221924	130222222	+	exon (NM_019696, exon 2 of 14)	300	150	10	60.46	1292	NM_019696	Cpxm1	carboxypeptidase X 1 (M14 family)	protein-coding
chr4	141033200	141034156	+	exon (NM_019763, exon 12 of 16)	958	550	29	61.28	33090	NM_009541	Zbtb17	zinc finger and BTB domain containing 17	protein-coding
chr2	155517658	155518378	+	exon (NM_019828, exon 1 of 19)	722	412	42	59.91	102	NM_001163452	Trpc4ap	transient receptor potential cation channel, subfamily C, member 4 associated protein	protein-coding
chr3	65760859	65762895	+	exon (NM_019937, exon 1 of 11)	2038	1264	276	565.57	270	NM_001025442	Ccnl1	cyclin L1	protein-coding
chr19	4221968	4222607	+	exon (NM_019952, exon 3 of 3)	641	277	28	69.32	7895	NM_019952	Clcf1	cardiotrophin-like cytokine factor 1	protein-coding
chr6	86959558	86960330	+	exon (NM_020045, exon 1 of 8)	774	327	41	53.59	114	NM_001170591	Nfu1	NFU1 iron-sulfur cluster scaffold homolog (S. cerevisiae)	protein-coding
chr2	102240448	102240944	+	exon (NM_020267, exon 1 of 5)	498	318	26	57.54	361	NM_020267	Trim44	tripartite motif-containing 44	protein-coding
chr5	76568952	76570092	+	exon (NM_020611, exon 1 of 6)	1142	595	95	106.4	224	NM_020611	Srd5a3	steroid 5 alpha-reductase 3	protein-coding
chr3	87653784	87657663	+	exon (NM_021309, exon 6 of 7)	3881	278	154	313.81	5046	NM_001025571	Sh2d2a	SH2 domain protein 2A	protein-coding
chr7	71080983	71085168	+	exon (NM_021366, exon 1 of 2)	4187	3120	524	351.2	726	NM_021366	Klf13	Kruppel-like factor 13	protein-coding
chr4	40799846	40801704	+	exon (NM_022305, exon 1 of 6)	1860	1119	172	109.96	795	NM_022305	B4galt1	UDP-Gal:betaGlcNAc beta 1,4- galactosyltransferase, polypeptide 1	protein-coding
chr11	58751622	58752729	+	exon (NM_022423, exon 1 of 4)	1109	786	61	60.59	233	NM_022423	Rnf187	ring finger protein 187	protein-coding
chr1	172815217	172815859	+	exon (NM_023173, exon 1 of 6)	644	359	31	52.38	133	NM_023173	Dusp12	dual specificity phosphatase 12	protein-coding
chr13	97386790	97387193	+	exon (NM_023420, exon 11 of 18)	405	263	10	50.08	53900	NM_008255	Hmgcr	3-hydroxy-3-methylglutaryl-Coenzyme A reductase	protein-coding
chr4	126697993	126699859	+	exon (NM_023603, exon 1 of 10)	1868	1577	245	662.83	381	NM_023603	Sfpq	splicing factor proline/glutamine rich (polypyrimidine tract binding protein associated)	protein-coding
chr4	134478804	134481027	+	exon (NM_023665, exon 2 of 5)	2225	764	181	97.36	375	NM_023665	D4Wsu53e	DNA segment, Chr 4, Wayne State University 53, expressed	protein-coding
chr18	67364811	67365954	+	exon (NM_024190, exon 1 of 1)	1145	243	58	66.68	369	NM_024190	Chmp1b	charged multivesicular body protein 1B	protein-coding
chr13	64413521	64414268	+	exon (NM_025370, exon 1 of 6)	749	408	46	68.85	124	NM_025370	1110018J18Rik	RIKEN cDNA 1110018J18 gene	protein-coding
chr9	108838394	108839138	+	exon (NM_025407, exon 1 of 13)	746	323	53	62.78	105	NM_025407	Uqcrc1	ubiquinol-cytochrome c reductase core protein 1	protein-coding
chr16	56075168	56076159	+	exon (NM_025483, exon 1 of 24)	993	390	41	67.95	141	NM_001003971	Senp7	SUMO1/sentrin specific peptidase 7	protein-coding
chr4	45332779	45333744	+	exon (NM_025513, exon 1 of 4)	967	630	54	70.69	214	NM_025513	Exosc3	exosome component 3	protein-coding
chr4	132833121	132834050	+	exon (NM_025667, exon 1 of 6)	931	609	46	52.47	120	NM_025667	Tmem222	transmembrane protein 222	protein-coding
chr15	12250654	12252447	+	exon (NM_025673, exon 1 of 4)	1795	583	120	99.89	299	NM_025673	Golph3	golgi phosphoprotein 3	protein-coding
chr3	102799171	102800495	+	exon (NM_025679, exon 1 of 5)	1326	415	77	80.05	170	NM_025679	Sike1	suppressor of IKBKE 1	protein-coding
chr5	64493846	64494362	+	exon (NM_025700, exon 4 of 14)	518	261	25	79.17	9915	NM_025700	Pgm1	phosphoglucomutase 1	protein-coding
chr13	30636634	30637502	+	exon (NM_025710, exon 1 of 2)	870	578	71	98.41	117	NM_025710	Uqcrfs1	ubiquinol-cytochrome c reductase, Rieske iron-sulfur polypeptide 1	protein-coding
chr3	129672394	129673512	+	exon (NM_025779, exon 1 of 8)	1120	605	40	52.11	171	NM_025779	Ccdc109b	coiled-coil domain containing 109B	protein-coding
chr3	108713563	108715087	+	exon (NM_025845, exon 1 of 6)	1526	1049	120	140.51	297	NM_025845	Prpf38b	PRP38 pre-mRNA processing factor 38 (yeast) domain containing B	protein-coding
chr6	82602114	82603349	+	exon (NM_025882, exon 1 of 4)	1237	712	102	102.7	128	NM_025882	Pole4	polymerase (DNA-directed), epsilon 4 (p12 subunit)	protein-coding
chr16	57230895	57231971	+	exon (NM_026254, exon 1 of 18)	1078	669	59	75.98	146	NM_026254	Tbc1d23	TBC1 domain family, member 23	protein-coding
chr2	118639633	118640308	+	exon (NM_026412, exon 1 of 9)	677	240	88	289	231	NM_026412	D2Ertd750e	DNA segment, Chr 2, ERATO Doi 750, expressed	protein-coding
chr11	3995032	3995494	+	exon (NM_026443, exon 1 of 4)	464	314	20	63.57	171	NM_026443	Mtfp1	mitochondrial fission process 1	protein-coding
chr5	24691814	24692203	+	exon (NM_026449, exon 2 of 9)	391	160	10	51.49	4710	NM_026449	Galntl5	UDP-N-acetyl-alpha-D-galactosamine:polypeptide N-acetylgalactosaminyltransferase-like 5	protein-coding
chr19	24551336	24552288	+	exon (NM_026520, exon 1 of 1)	954	706	83	87.28	152	NM_026520	Fam122a	family with sequence similarity 122, member A	protein-coding
chr7	29965140	29965943	+	exon (NM_026545, exon 1 of 7)	805	497	70	74.57	151	NM_026545	Psmd8	proteasome (prosome, macropain) 26S subunit, non-ATPase, 8	protein-coding
chr7	72838018	72838877	+	exon (NM_026795, exon 1 of 5)	861	443	55	83.05	144	NM_026795	Tm2d3	TM2 domain containing 3	protein-coding
chr4	137881351	137882635	+	exon (NM_026880, exon 1 of 8)	1286	866	83	84.48	218	NM_026880	Pink1	PTEN induced putative kinase 1	protein-coding
chr4	93001121	93001941	+	exon (NM_026954, exon 1 of 1)	822	371	38	50.67	671	NM_026954	Tusc1	tumor suppressor candidate 1	protein-coding
chr10	79635534	79636155	+	exon (NM_027207, exon 1 of 3)	623	357	55	72.31	155	NM_027207	1600002K03Rik	RIKEN cDNA 1600002K03 gene	protein-coding
chr18	64675557	64676619	+	exon (NM_027350, exon 1 of 15)	1064	707	67	105.69	123	NM_001142950	Nars	asparaginyl-tRNA synthetase	protein-coding
chr15	57965854	57966943	+	exon (NM_027435, exon 1 of 28)	1091	803	70	63.09	239	NM_153199	Atad2	ATPase family, AAA domain containing 2	protein-coding
chr14	30791332	30791973	+	exon (NM_027493, exon 1 of 13)	643	198	59	156.01	129	NM_027493	Actr8	ARP8 actin-related protein 8	protein-coding
chr9	45820329	45821838	+	exon (NM_027498, exon 1 of 25)	1511	405	71	73.22	180	NM_027498	Sik3	SIK family kinase 3	protein-coding
chr11	94189068	94190138	+	exon (NM_027799, exon 1 of 5)	1072	213	41	144.96	288	NM_027799	Ankrd40	ankyrin repeat domain 40	protein-coding
chr14	28192433	28193379	+	exon (NM_027871, exon 4 of 11)	948	241	55	62.35	-49127	NM_028945	D14Abb1e	DNA segment, Chr 14, Abbott 1 expressed	protein-coding
chr6	50296141	50296531	+	exon (NM_027881, exon 8 of 22)	392	152	10	51.38	36500	NM_001163645	Osbpl3	oxysterol binding protein-like 3	protein-coding
chr15	99602321	99603275	+	exon (NM_028015, exon 1 of 10)	956	561	45	57.54	148	NM_028015	Lass5	LAG1 homolog, ceramide synthase 5	protein-coding
chr17	46888311	46889575	+	exon (NM_028065, exon 1 of 6)	1266	825	109	72.57	218	NM_028065	Cnpy3	canopy 3 homolog (zebrafish)	protein-coding
chr6	85910908	85912004	+	exon (NM_028099, exon 1 of 9)	1098	687	71	54.86	205	NM_028099	Dusp11	dual specificity phosphatase 11 (RNA/RNP complex 1-interacting)	protein-coding
chr5	148241127	148243413	+	exon (NM_028291, exon 1 of 19)	2288	711	158	140.26	114	NM_028291	Pan3	PAN3 polyA specific ribonuclease subunit homolog (S. cerevisiae)	protein-coding
chr14	58617571	58618384	+	exon (NM_028643, exon 1 of 12)	815	561	55	60.06	122	NM_028643	Efha1	EF hand domain family A1	protein-coding
chr12	117519326	117520540	+	exon (NM_028731, exon 1 of 22)	1216	383	80	61.14	238	NM_028731	Esyt2	extended synaptotagmin-like protein 2	protein-coding
chr18	32047594	32047955	+	exon (NM_028866, exon 16 of 22)	363	212	10	54.48	23783	NM_026006	Sft2d3	SFT2 domain containing 3	protein-coding
chr7	99817080	99818996	+	exon (NM_029078, exon 1 of 16)	1918	1306	201	230.75	384	NM_029078	Pcf11	cleavage and polyadenylation factor subunit homolog (S. cerevisiae)	protein-coding
chr7	82754332	82754870	+	exon (NM_029332, exon 7 of 37)	540	209	27	53.77	154181	NM_029332	Akap13	A kinase (PRKA) anchor protein 13	protein-coding
chr8	28284420	28285317	+	exon (NM_029423, exon 1 of 5)	899	702	39	57.05	250	NM_001080813	Rab11fip1	RAB11 family interacting protein 1 (class I)	protein-coding
chr14	105657615	105658530	+	exon (NM_029561, exon 1 of 8)	917	411	63	79.95	182	NM_001190989	Ndfip2	Nedd4 family interacting protein 2	protein-coding
chr17	37087827	37089023	+	exon (NM_029632, exon 1 of 3)	1198	922	75	111.85	312	NM_029632	Ppp1r11	protein phosphatase 1, regulatory (inhibitor) subunit 11	protein-coding
chr2	35833761	35835645	+	exon (NM_029774, exon 1 of 10)	1886	1590	86	80.44	441	NM_028921	Ttll11	tubulin tyrosine ligase-like family, member 11	protein-coding
chr12	60161727	60162640	+	exon (NM_030057, exon 1 of 6)	915	712	38	71.5	265	NM_030057	Trappc6b	trafficking protein particle complex 6B	protein-coding
chr17	33954403	33954962	+	exon (NM_030697, exon 3 of 11)	561	298	50	67.54	6761	NM_016844	Rps28	ribosomal protein S28	protein-coding
chr18	65315055	65315663	+	exon (NM_031881, exon 7 of 30)	610	303	14	53.19	-93156	NR_029600	Mir122a	microRNA 122a	miscRNA
chr6	129570883	129571457	+	exon (NM_033078, exon 2 of 8)	576	368	17	55.18	1519	NM_001083322	Klrk1	killer cell lectin-like receptor subfamily K, member 1	protein-coding
chr5	134652147	134652859	+	exon (NM_033572, exon 1 of 11)	714	481	93	458.16	134	NM_033572	Wbscr16	Williams-Beuren syndrome chromosome region 16 homolog (human)	protein-coding
chr3	96066101	96068140	+	exon (NM_033596, exon 1 of 1)	2041	1158	152	174.55	120	NM_033596	Hist2h4	histone cluster 2, H4	protein-coding
chr3	51219562	51220936	+	exon (NM_053089, exon 1 of 20)	1376	391	91	73.93	311	NM_053089	Naa15	N(alpha)-acetyltransferase 15, NatA auxiliary subunit	protein-coding
chr4	98049442	98050225	+	exon (NM_053157, exon 1 of 7)	785	494	55	100.34	123	NM_053157	Tm2d1	TM2 domain containing 1	protein-coding
chr18	37091722	37092104	+	exon (NM_054072, exon 1 of 4)	384	230	10	52.21	1974	NM_054072	Pcdha1	protocadherin alpha 1	protein-coding
chr1	153208439	153208903	+	exon (NM_054102, exon 14 of 15)	466	134	13	67.08	17043	NM_028582	Ivns1abp	influenza virus NS1A binding protein	protein-coding
chr7	16530703	16531832	+	exon (NM_133831, exon 1 of 13)	1131	753	80	115.06	190	NM_133831	Gltscr2	glioma tumor suppressor candidate region gene 2	protein-coding
chr19	4169189	4170135	+	exon (NM_134148, exon 9 of 10)	948	418	76	110.72	5817	NM_134148	Carns1	carnosine synthase 1	protein-coding
chr12	85328556	85329284	+	exon (NM_134188, exon 1 of 3)	730	274	43	86.96	109	NM_134188	Acot2	acyl-CoA thioesterase 2	protein-coding
chr13	75844246	75846037	+	exon (NM_138953, exon 1 of 12)	1793	758	103	73.24	209	NM_138953	Ell2	elongation factor RNA polymerase II 2	protein-coding
chr12	52849362	52849687	+	exon (NM_144788, exon 38 of 43)	327	125	13	82.32	-56623	NM_001172098	Strn3	striatin, calmodulin binding protein 3	protein-coding
chr15	80743547	80744123	+	exon (NM_144812, exon 18 of 25)	578	331	15	70.88	-26634	NR_039573	Mir5113	microRNA 5113	miscRNA
chr7	25763604	25764201	+	exon (NM_144921, exon 22 of 22)	599	340	26	51.49	-6155	NM_010261	Rabac1	Rab acceptor 1 (prenylated)	protein-coding
chr16	4877952	4881331	+	exon (NM_145359, exon 1 of 3)	3381	1803	208	140.57	210	NM_145359	Fam100a	family with sequence similarity 100, member A	protein-coding
chr1	183140165	183142914	+	exon (NM_145514, exon 1 of 14)	2751	1966	143	114.31	570	NM_145514	Wdr26	WD repeat domain 26	protein-coding
chr15	101921703	101922139	+	exon (NM_145625, exon 10 of 15)	438	151	21	61.47	-11498	NM_153533	Tenc1	tensin like C1 domain-containing phosphatase	protein-coding
chr13	23646530	23648538	+	exon (NM_145713, exon 1 of 1)	2010	406	204	986.08	633	NM_145713	Hist1h1d	histone cluster 1, H1d	protein-coding
chr6	108135127	108135808	+	exon (NM_145937, exon 1 of 9)	683	436	32	70.76	110	NM_145937	Sumf1	sulfatase modifying factor 1	protein-coding
chr14	27398812	27399777	+	exon (NM_145969, exon 1 of 18)	967	499	85	130.49	258	NM_001134465	Fam116a	family with sequence similarity 116, member A	protein-coding
chr16	44724107	44724985	+	exon (NM_145972, exon 1 of 9)	880	528	54	52.66	132	NM_145972	BC027231	cDNA sequence BC027231	protein-coding
chr11	116134989	116135789	+	exon (NM_146032, exon 1 of 16)	802	414	56	118.13	142	NM_146032	Srp68	signal recognition particle 68	protein-coding
chr17	27340293	27341903	+	exon (NM_146075, exon 1 of 9)	1612	1224	227	803.89	285	NM_146075	Lemd2	LEM domain containing 2	protein-coding
chr18	84257439	84258061	+	exon (NM_146090, exon 1 of 2)	624	149	32	55.18	200	NM_146090	Zadh2	zinc binding alcohol dehydrogenase, domain containing 2	protein-coding
chr10	113881571	113881965	+	exon (NM_146241, exon 15 of 19)	396	201	11	58.84	356658	NM_146241	Trhde	TRH-degrading enzyme	protein-coding
chr2	166840593	166841239	+	exon (NM_153065, exon 1 of 21)	648	237	39	51.65	103	NM_153065	Ddx27	DEAD (Asp-Glu-Ala-Asp) box polypeptide 27	protein-coding
chr6	48657334	48658671	+	exon (NM_153175, exon 1 of 3)	1339	260	47	106.89	241	NM_153175	Gimap6	GTPase, IMAP family member 6	protein-coding
chr5	121969723	121970112	+	exon (NM_172126, exon 1 of 1)	391	146	13	76.23	1787	NM_172126	Adam1a	a disintegrin and metallopeptidase domain 1a	protein-coding
chr9	45762086	45763870	+	exon (NM_172257, exon 1 of 26)	1786	1289	119	130.79	354	NM_172257	Sidt2	SID1 transmembrane family, member 2	protein-coding
chr10	43716922	43717731	+	exon (NM_172393, exon 2 of 20)	811	386	48	102.85	7326	NM_172393	Aim1	absent in melanoma 1	protein-coding
chr10	42398468	42399358	+	exon (NM_172416, exon 1 of 6)	892	269	56	101.14	191	NM_172416	Ostm1	osteopetrosis associated transmembrane protein 1	protein-coding
chr6	38248520	38249514	+	exon (NM_172467, exon 1 of 4)	996	632	28	61.02	242	NM_172467	Zc3hav1l	zinc finger CCCH-type, antiviral 1-like	protein-coding
chr3	154259321	154260493	+	exon (NM_172474, exon 1 of 6)	1174	761	59	58.74	155	NM_001168358	Tyw3	tRNA-yW synthesizing protein 3 homolog (S. cerevisiae)	protein-coding
chr11	50244143	50244814	+	exon (NM_172557, exon 1 of 18)	673	384	41	90.46	135	NM_172557	Rufy1	RUN and FYVE domain containing 1	protein-coding
chr3	83843032	83844862	+	exon (NM_172681, exon 1 of 35)	1832	1471	88	106.3	136	NM_172681	D930015E06Rik	RIKEN cDNA D930015E06 gene	protein-coding
chr16	33062319	33063137	+	exon (NM_172823, exon 1 of 17)	820	302	59	52.54	121	NM_172823	Lmln	leishmanolysin-like (metallopeptidase M8 family)	protein-coding
chr9	56108170	56108495	+	exon (NM_172924, exon 4 of 7)	327	174	12	53.32	-99455	NM_019793	Tspan3	tetraspanin 3	protein-coding
chr3	27389845	27390308	+	exon (NM_173182, exon 10 of 26)	465	190	11	51.84	93841	NR_037275	Mir3092	microRNA 3092	miscRNA
chr11	87860566	87862165	+	exon (NM_173374, exon 1 of 4)	1601	612	133	84.44	490	NM_001078167	Srsf1	serine/arginine-rich splicing factor 1	protein-coding
chr6	48627284	48627852	+	exon (NM_174960, exon 2 of 2)	570	401	21	63.08	1434	NM_174960	Gimap9	GTPase, IMAP family member 9	protein-coding
chr1	94803397	94804153	+	exon (NM_175118, exon 1 of 2)	758	237	44	54.02	209	NM_175118	Dusp28	dual specificity phosphatase 28	protein-coding
chr1	184271015	184272000	+	exon (NM_175127, exon 1 of 5)	987	723	51	107.05	230	NM_175127	Fbxo28	F-box protein 28	protein-coding
chr8	68942565	68942961	+	exon (NM_175188, exon 6 of 8)	398	112	10	50.78	32563	NM_001166372	March1	membrane-associated ring finger (C3HC4) 1	protein-coding
chr13	58412297	58412796	+	exon (NM_175214, exon 12 of 17)	501	139	12	55.87	-36997	NM_019832	Gkap1	G kinase anchoring protein 1	protein-coding
chr1	80754408	80755413	+	exon (NM_175291, exon 1 of 56)	1007	662	64	113.46	218	NM_175291	Dock10	dedicator of cytokinesis 10	protein-coding
chr13	23673151	23674117	+	exon (NM_175654, exon 1 of 1)	968	272	61	151.32	163	NM_175654	Hist1h4d	histone cluster 1, H4d	protein-coding
chr8	8689501	8690879	+	exon (NM_176849, exon 1 of 4)	1380	1023	82	108.64	347	NM_176849	Arglu1	arginine and glutamate rich 1	protein-coding
chr10	122115389	122117445	+	exon (NM_176919, exon 1 of 9)	2058	325	103	93.1	599	NM_001110218	Ppm1h	protein phosphatase 1H (PP2C domain containing)	protein-coding
chr19	44637092	44637868	+	exon (NM_176958, exon 1 of 8)	778	180	45	79.53	136	NM_176958	Hif1an	hypoxia-inducible factor 1, alpha subunit inhibitor	protein-coding
chr19	47141871	47143338	+	exon (NM_177342, exon 1 of 11)	1469	326	100	143.44	366	NM_177342	Taf5	TAF5 RNA polymerase II, TATA box binding protein (TBP)-associated factor	protein-coding
chr6	115974643	115975184	+	exon (NM_177412, exon 5 of 6)	543	184	15	54.45	-29890	NM_026376	Plxnd1	plexin D1	protein-coding
chr2	112604576	112605071	+	exon (NM_177652, exon 50 of 104)	497	145	12	54.09	204984	NM_001165935	Aven	apoptosis, caspase activation inhibitor	protein-coding
chr3	9251085	9252535	+	exon (NM_177660, exon 1 of 6)	1452	670	51	86.19	1243	NM_177660	Zbtb10	zinc finger and BTB domain containing 10	protein-coding
chr4	11997238	11997626	+	exon (NM_177861, exon 9 of 28)	390	242	10	51.59	17672	NM_177861	Tmem67	transmembrane protein 67	protein-coding
chr13	23789650	23790736	+	exon (NM_178208, exon 1 of 1)	1088	689	90	268.58	125	NM_178208	Hist1h4c	histone cluster 1, H4c	protein-coding
chr12	70358730	70359415	+	exon (NM_178253, exon 7 of 13)	687	311	56	219.07	16253	NM_178253	Klhdc1	kelch domain containing 1	protein-coding
chr17	47026899	47028566	+	exon (NM_178385, exon 1 of 1)	1669	680	90	54.51	162	NM_178385	Tbcc	tubulin-specific chaperone C	protein-coding
chr10	110191152	110191517	+	exon (NM_178609, exon 3 of 13)	367	217	11	56.68	8813	NM_178609	E2f7	E2F transcription factor 7	protein-coding
chr5	67697915	67698861	+	exon (NM_178651, exon 1 of 18)	948	290	71	123.89	192	NM_178651	Slc30a9	solute carrier family 30 (zinc transporter), member 9	protein-coding
chr3	110052641	110054344	+	exon (NM_178891, exon 1 of 1)	1705	1259	83	101.56	424	NM_178891	Prmt6	protein arginine N-methyltransferase 6	protein-coding
chr1	94814016	94814554	+	exon (NM_181405, exon 7 of 11)	540	306	12	52.41	6883	NM_181405	Rnpepl1	arginyl aminopeptidase (aminopeptidase B)-like 1	protein-coding
chr15	76528022	76528972	+	exon (NM_182805, exon 5 of 11)	952	472	59	63.94	1303	NM_182805	Gpt	glutamic pyruvic transaminase, soluble	protein-coding
chr14	122353778	122354338	+	exon (NM_183031, exon 2 of 2)	562	278	20	65.74	10357	NM_183031	Gpr183	G protein-coupled receptor 183	protein-coding
chr11	29593600	29594303	+	exon (NM_194051, exon 1 of 9)	705	255	28	52.26	177	NM_024226	Rtn4	reticulon 4	protein-coding
chr8	12671479	12672479	+	exon (NM_198031, exon 1 of 22)	1002	644	51	86.27	121	NM_198031	Tubgcp3	tubulin, gamma complex associated protein 3	protein-coding
chr8	4214353	4214844	+	exon (NM_207203, exon 6 of 7)	493	323	29	51.85	2714	NM_207203	BC068157	cDNA sequence BC068157	protein-coding
chr7	140174209	140174726	+	exon (NM_207302, exon 8 of 9)	519	168	14	55.92	32463	NM_001170744	Ctbp2	C-terminal binding protein 2	protein-coding
chr2	150132714	150133468	+	Intergenic	756	439	24	67.01	49838	NM_001142410	Gm14124	predicted gene 14124	protein-coding
chr16	13158876	13159496	+	Intergenic	622	341	18	65.65	49357	NM_015769	Ercc4	excision repair cross-complementing rodent repair deficiency, complementation group 4	protein-coding
chr4	59251363	59251952	+	Intergenic	591	310	51	113.58	49235	NM_011673	Ugcg	UDP-glucose ceramide glucosyltransferase	protein-coding
chr6	35329856	35330298	+	Intergenic	444	189	22	56.85	49231	NR_040526	1700065J11Rik	RIKEN cDNA 1700065J11 gene	miscRNA
chr6	125395135	125396000	+	Intergenic	867	404	37	83.38	49206	NM_007657	Cd9	CD9 antigen	protein-coding
chr3	84518845	84519604	+	Intergenic	761	395	38	65.41	49110	NM_177260	Tmem154	transmembrane protein 154	protein-coding
chr13	38677994	38678339	+	Intergenic	347	172	13	75.48	48812	NM_139063	Bloc1s5	biogenesis of organelles complex-1, subunit 5, muted	protein-coding
chr1	156897288	156898771	+	Intergenic	1485	256	76	63.93	48737	NM_010500	Ier5	immediate early response 5	protein-coding
chr4	59096392	59096764	+	Intergenic	374	123	10	52.53	48550	NM_025277	Gng10	guanine nucleotide binding protein (G protein), gamma 10	protein-coding
chr15	38399945	38401043	+	Intergenic	1100	398	94	114.3	48527	NM_001102458	Azin1	antizyme inhibitor 1	protein-coding
chr12	88177430	88178100	+	Intergenic	672	266	65	130.79	47999	NM_145836	Irf2bpl	interferon regulatory factor 2 binding protein-like	protein-coding
chr15	81344208	81345159	+	Intergenic	953	603	66	105.2	47937	NM_019712	Rbx1	ring-box 1	protein-coding
chrX	69109546	69110015	+	Intergenic	471	348	11	51.29	47662	NM_001081356	Vma21	VMA21 vacuolar H+-ATPase homolog (S. cerevisiae)	protein-coding
chr3	144280793	144281162	+	Intergenic	371	149	14	50.46	47586	NM_053102	Sep15	selenoprotein	protein-coding
chr6	108825784	108826414	+	Intergenic	632	480	24	79.22	47464	NM_138677	Edem1	ER degradation enhancer, mannosidase alpha-like 1	protein-coding
chr6	50773235	50773692	+	Intergenic	459	313	11	52.4	47349	NR_045984	C530044C16Rik	RIKEN cDNA C530044C16 gene	miscRNA
chr6	127450589	127451036	+	Intergenic	449	301	11	51.35	47071	NM_181402	Parp11	poly (ADP-ribose) polymerase family, member 11	protein-coding
chr10	110782038	110782484	+	Intergenic	448	320	12	58.24	46526	NM_027914	Bbs10	Bardet-Biedl syndrome 10 (human)	protein-coding
chr19	29549742	29550336	+	Intergenic	596	316	16	69.87	46438	NR_015567	A930007I19Rik	RIKEN cDNA A930007I19 gene	miscRNA
chr8	89362413	89363358	+	Intergenic	947	469	49	130.51	46272	NM_030563	N4bp1	NEDD4 binding protein 1	protein-coding
chr9	48366809	48367131	+	Intergenic	324	186	16	101.95	46212	NM_010924	Nnmt	nicotinamide N-methyltransferase	protein-coding
chr15	9411644	9412094	+	Intergenic	452	233	11	53.06	46086	NM_029341	Capsl	calcyphosine-like	protein-coding
chr8	81726282	81726646	+	Intergenic	366	138	10	54.15	46018	NM_026315	1700011L22Rik	RIKEN cDNA 1700011L22 gene	protein-coding
chr1	157051512	157051858	+	Intergenic	348	197	10	53.58	45852	NM_021433	Stx6	syntaxin 6	protein-coding
chr15	93059262	93060104	+	Intergenic	844	421	48	94.99	45832	NM_001033275	Gxylt1	glucoside xylosyltransferase 1	protein-coding
chr13	70121184	70121640	+	Intergenic	458	330	13	67.97	45814	NR_045965	1700084F23Rik	RIKEN cDNA 1700084F23 gene	miscRNA
chr2	80524661	80525192	+	Intergenic	533	379	15	55.45	45505	NM_001190179	Nup35	nucleoporin 35	protein-coding
chr6	145244302	145244775	+	Intergenic	475	322	18	50.07	45466	NR_045598	Gm15706	predicted gene 15706	miscRNA
chrX	163462778	163463345	+	Intergenic	569	184	17	61.47	45241	NM_001101606	Gm8817	predicted gene 8817	protein-coding
chr9	69563293	69563764	+	Intergenic	473	142	19	74.69	45219	NM_022378	Foxb1	forkhead box B1	protein-coding
chr2	166317332	166318197	+	Intergenic	867	240	47	118.9	44813	NR_015558	5031425F14Rik	RIKEN cDNA 5031425F14 gene	miscRNA
chr14	75460375	75460852	+	Intergenic	479	168	21	51.72	44779	NM_198642	5031414D18Rik	RIKEN cDNA 5031414D18 gene	protein-coding
chr7	83037407	83038429	+	Intergenic	1024	442	60	93.77	44694	NM_001122780	Klhl25	kelch-like 25 (Drosophila)	protein-coding
chr9	65382713	65384369	+	Intergenic	1658	688	92	106.25	44353	NM_153119	Plekho2	pleckstrin homology domain containing, family O member 2	protein-coding
chr19	17369484	17370092	+	Intergenic	610	272	27	95.43	44207	NM_001136484	Gcnt1	glucosaminyl (N-acetyl) transferase 1, core 2	protein-coding
chr15	90098191	90098714	+	Intergenic	525	332	14	68.62	43710	NM_001033441	Alg10b	asparagine-linked glycosylation 10B (alpha-1,2-glucosyltransferase)	protein-coding
chr6	86520526	86521456	+	Intergenic	932	434	40	57.22	43596	NR_037960	1600020E01Rik	RIKEN cDNA 1600020E01 gene	miscRNA
chr6	35324062	35324549	+	Intergenic	489	170	18	65.92	43459	NR_040526	1700065J11Rik	RIKEN cDNA 1700065J11 gene	miscRNA
chr19	17370495	17371204	+	Intergenic	711	261	29	60.68	43146	NM_001136484	Gcnt1	glucosaminyl (N-acetyl) transferase 1, core 2	protein-coding
chr18	75569225	75569573	+	Intergenic	350	176	11	56.95	42380	NM_008543	Smad7	SMAD family member 7	protein-coding
chr4	59244229	59244982	+	Intergenic	755	578	54	103.28	42183	NM_011673	Ugcg	UDP-glucose ceramide glucosyltransferase	protein-coding
chr10	53837374	53837983	+	Intergenic	611	461	29	56.81	41950	NR_038016	Gm16998	predicted gene, 16998	miscRNA
chr17	84544976	84545800	+	Intergenic	826	385	36	51.39	41899	NM_001001806	Zfp36l2	zinc finger protein 36, C3H type-like 2	protein-coding
chr15	97494130	97494848	+	Intergenic	720	203	30	64.86	41764	NM_028003	Rpap3	RNA polymerase II associated protein 3	protein-coding
chr7	95468037	95468514	+	Intergenic	479	153	14	73.66	41672	NM_009982	Ctsc	cathepsin C	protein-coding
chr9	14503402	14503841	+	Intergenic	441	154	13	56.8	41556	NM_177905	Piwil4	piwi-like homolog 4 (Drosophila)	protein-coding
chr19	56846539	56847136	+	Intergenic	599	329	18	60.09	41336	NM_170757	A630007B06Rik	RIKEN cDNA A630007B06 gene	protein-coding
chr7	95467647	95467975	+	Intergenic	330	179	10	52.94	41208	NM_009982	Ctsc	cathepsin C	protein-coding
chr12	86855682	86856038	+	Intergenic	358	214	11	57.4	41009	NM_010234	Fos	FBJ osteosarcoma oncogene	protein-coding
chr17	84518372	84519505	+	Intergenic	1135	690	83	100.41	40938	NR_045458	4933433H22Rik	RIKEN cDNA 4933433H22 gene	miscRNA
chr6	50475441	50476071	+	Intergenic	632	382	29	69.87	40717	NM_007808	Cycs	cytochrome c, somatic	protein-coding
chr1	156906349	156907275	+	Intergenic	928	547	44	59.75	39954	NM_010500	Ier5	immediate early response 5	protein-coding
chr19	57623139	57623594	+	Intergenic	457	152	11	52.59	39810	NR_040306	6720468P15Rik	RIKEN cDNA 6720468P15 gene	miscRNA
chr17	84517510	84518042	+	Intergenic	534	317	28	63.15	39776	NR_045458	4933433H22Rik	RIKEN cDNA 4933433H22 gene	miscRNA
chr11	11428820	11429138	+	Intergenic	320	170	18	78.48	39710	NM_028669	4930415F15Rik	RIKEN cDNA 4930415F15 gene	protein-coding
chr12	32853518	32854199	+	Intergenic	683	298	42	82.81	39345	NM_001146200	Pik3cg	phosphoinositide-3-kinase, catalytic, gamma polypeptide	protein-coding
chr7	144668162	144668798	+	Intergenic	638	216	34	115.65	39123	NR_033611	Gm12669	glutaredoxin 3 pseudogene	pseudo
chr13	114369849	114370509	+	Intergenic	662	514	28	68.41	38593	NM_130796	Snx18	sorting nexin 18	protein-coding
chr3	129174965	129175216	+	Intergenic	253	126	10	68.88	38499	NR_033594	Gm5712	POU domain, class 5, transcription factor 1 pseudogene	pseudo
chr1	99519800	99520626	+	Intergenic	828	395	37	61.16	38382	NM_133825	D1Ertd622e	DNA segment, Chr 1, ERATO Doi 622, expressed	protein-coding
chr9	65389132	65390126	+	Intergenic	996	568	58	68.18	38265	NM_153119	Plekho2	pleckstrin homology domain containing, family O member 2	protein-coding
chr9	2999897	3001567	+	Intergenic	1672	228	371	234.15	38011	NR_039546	Mir101c	microRNA 101c	miscRNA
chr17	84515424	84516545	+	Intergenic	1123	475	79	73.9	37984	NR_045458	4933433H22Rik	RIKEN cDNA 4933433H22 gene	miscRNA
chr7	142682260	142682608	+	Intergenic	350	150	11	54.89	37903	NM_178669	Clrn3	clarin 3	protein-coding
chr1	138092984	138093420	+	Intergenic	438	304	11	54.42	37655	NM_028872	5730559C18Rik	RIKEN cDNA 5730559C18 gene	protein-coding
chr8	74801135	74801722	+	Intergenic	589	257	22	55.39	37397	NM_007456	Ap1m1	adaptor-related protein complex AP-1, mu subunit 1	protein-coding
chrX	137040034	137040810	+	Intergenic	778	393	29	65.47	37302	NM_001077364	Tsc22d3	TSC22 domain family, member 3	protein-coding
chr1	168020559	168021015	+	Intergenic	458	108	11	52.5	37242	NM_001033344	Dusp27	dual specificity phosphatase 27 (putative)	protein-coding
chr2	165366391	165367001	+	Intergenic	612	208	25	59.71	37218	NM_130451	Slc2a10	solute carrier family 2 (facilitated glucose transporter), member 10	protein-coding
chr9	7221524	7221807	+	Intergenic	285	142	13	57.6	37099	NM_029775	Dcun1d5	DCN1, defective in cullin neddylation 1, domain containing 5 (S. cerevisiae)	protein-coding
chr14	47954535	47954982	+	Intergenic	449	203	12	52.16	36769	NM_178684	Mapk1ip1l	mitogen-activated protein kinase 1 interacting protein 1-like	protein-coding
chr9	3001992	3003139	+	Intergenic	1149	998	149	159.24	36178	NR_039546	Mir101c	microRNA 101c	miscRNA
chr6	30304570	30305299	+	Intergenic	731	421	31	66.87	36076	NM_172735	Zc3hc1	zinc finger, C3HC type 1	protein-coding
chr12	25849511	25850050	+	Intergenic	541	257	24	72.77	35741	NR_045844	Gm17746	predicted gene, 17746	miscRNA
chr1	182707545	182708687	+	Intergenic	1144	873	48	55.54	35618	NM_008210	H3f3a	H3 histone, family 3A	protein-coding
chr4	59237636	59238113	+	Intergenic	479	328	23	120.48	35452	NM_011673	Ugcg	UDP-glucose ceramide glucosyltransferase	protein-coding
chr10	17707422	17708136	+	Intergenic	716	417	24	57.99	35279	NM_028440	3110003A17Rik	RIKEN cDNA 3110003A17 gene	protein-coding
chr3	103010187	103010851	+	Intergenic	666	347	36	121.57	34885	NM_026602	Bcas2	breast carcinoma amplified sequence 2	protein-coding
chr10	62005668	62007002	+	Intergenic	1336	765	97	74.07	34870	NM_028197	2510003E04Rik	RIKEN cDNA 2510003E04 gene	protein-coding
chr2	69252985	69253470	+	Intergenic	487	358	13	64.82	34708	NM_175512	Dhrs9	dehydrogenase/reductase (SDR family) member 9	protein-coding
chr17	29531872	29532915	+	Intergenic	1045	725	54	53.65	34534	NM_001159538	Fgd2	FYVE, RhoGEF and PH domain containing 2	protein-coding
chr12	77599967	77600403	+	Intergenic	438	295	13	53.68	34014	NR_039597	Mir5135	microRNA 5135	miscRNA
chr17	79843134	79843504	+	Intergenic	372	222	10	53.49	33906	NR_033463	4930429F11Rik	RIKEN cDNA 4930429F11 gene	miscRNA
chr9	3004372	3005480	+	Intergenic	1110	146	94	77.11	33817	NR_039546	Mir101c	microRNA 101c	miscRNA
chr15	27526198	27527285	+	Intergenic	1089	486	52	75.51	33707	NM_001013792	Fam105b	family with sequence similarity 105, member B	protein-coding
chr16	93319511	93319951	+	Intergenic	442	137	13	69.81	33703	NR_040486	1810053B23Rik	RIKEN cDNA 1810053B23 gene	miscRNA
chr15	38415144	38415667	+	Intergenic	525	382	21	61.47	33616	NM_001102458	Azin1	antizyme inhibitor 1	protein-coding
chrX	98527525	98528531	+	Intergenic	1008	777	77	275.1	33510	NM_172932	Nlgn3	neuroligin 3	protein-coding
chr13	102428694	102429611	+	Intergenic	919	469	49	58.89	33450	NM_001024955	Pik3r1	phosphatidylinositol 3-kinase, regulatory subunit, polypeptide 1 (p85 alpha)	protein-coding
chr16	55788817	55789301	+	Intergenic	486	132	17	56.85	33192	NM_001159394	Nfkbiz	nuclear factor of kappa light polypeptide gene enhancer in B cells inhibitor, zeta	protein-coding
chr7	83026128	83026556	+	Intergenic	430	287	20	55.92	33118	NM_001122780	Klhl25	kelch-like 25 (Drosophila)	protein-coding
chr9	3005524	3006080	+	Intergenic	558	414	41	64.81	32941	NR_039546	Mir101c	microRNA 101c	miscRNA
chr6	41504166	41505239	+	Intergenic	1075	348	71	113.27	32927	NM_009430	Prss2	protease, serine, 2	protein-coding
chr6	126766376	126766823	+	Intergenic	449	298	12	51.8	32563	NM_025358	Ndufa9	NADH dehydrogenase (ubiquinone) 1 alpha subcomplex, 9	protein-coding
chr3	89667507	89667932	+	Intergenic	427	204	13	60.67	32427	NM_172530	She	src homology 2 domain-containing transforming protein E	protein-coding
chr15	59593720	59594512	+	Intergenic	794	412	30	68.54	32398	NR_045076	Gm19510	predicted gene, 19510	miscRNA
chr10	86923944	86924282	+	Intergenic	340	195	10	57.16	32292	NM_008553	Ascl1	achaete-scute complex homolog 1 (Drosophila)	protein-coding
chrX	163475839	163476240	+	Intergenic	403	126	11	58.07	32263	NM_001101606	Gm8817	predicted gene 8817	protein-coding
chr3	115385275	115386175	+	Intergenic	902	480	37	51.87	32248	NM_007901	S1pr1	sphingosine-1-phosphate receptor 1	protein-coding
chr1	134244766	134245042	+	Intergenic	278	139	14	79.53	32202	NM_001195025	Nuak2	NUAK family, SNF1-like kinase, 2	protein-coding
chr9	65340732	65341121	+	Intergenic	391	153	14	65.26	32182	NM_138584	Spg21	spastic paraplegia 21 homolog (human)	protein-coding
chr8	26384426	26386601	+	Intergenic	2177	467	124	76.98	31229	NR_040352	5430421F17Rik	RIKEN cDNA 5430421F17 gene	miscRNA
chr6	149288844	149289326	+	Intergenic	484	152	12	51.32	31149	NM_026054	2810474O19Rik	RIKEN cDNA 2810474O19 gene	protein-coding
chr14	54841709	54843262	+	Intergenic	1555	610	76	88.25	31119	NM_001113358	Dad1	defender against cell death 1	protein-coding
chr2	30480588	30482365	+	Intergenic	1779	1256	151	241.05	30912	NM_030137	Cstad	CSA-conditional, T cell activation-dependent protein	protein-coding
chr19	53508298	53509060	+	Intergenic	764	415	29	55.14	30607	NR_028427	5830416P10Rik	RIKEN cDNA 5830416P10 gene	miscRNA
chr1	140199520	140201768	+	Intergenic	2250	1487	129	166.07	30329	NM_177397	Atp6v1g3	ATPase, H+ transporting, lysosomal V1 subunit G3	protein-coding
chr16	38489142	38489460	+	Intergenic	320	164	10	59.66	30288	NM_009855	Cd80	CD80 antigen	protein-coding
chr12	40979880	40980405	+	Intergenic	527	145	22	72.47	30191	NR_045157	Gm7008	predicted gene 7008	miscRNA
chr13	42426528	42426943	+	Intergenic	417	275	11	56.57	30096	NM_010104	Edn1	endothelin 1	protein-coding
chr9	123966240	123966800	+	Intergenic	562	299	19	50.92	29817	NM_009914	Ccr3	chemokine (C-C motif) receptor 3	protein-coding
chr9	121583977	121584714	+	Intergenic	739	301	39	59.94	29802	NM_001164562	Sec22c	SEC22 vesicle trafficking protein homolog C (S. cerevisiae)	protein-coding
chr10	117907234	117908167	+	Intergenic	935	647	41	53.59	29597	NM_008337	Ifng	interferon gamma	protein-coding
chr17	84507315	84507692	+	Intergenic	379	233	13	62.94	29503	NR_045458	4933433H22Rik	RIKEN cDNA 4933433H22 gene	miscRNA
chr1	51505506	51506067	+	Intergenic	563	186	16	51.76	29457	NM_028696	Nabp1	nucleic acid binding protein 1	protein-coding
chr15	12725007	12725436	+	Intergenic	431	279	20	63.36	29191	NM_001166360	6030458C11Rik	RIKEN cDNA 6030458C11 gene	protein-coding
chr12	70546991	70548057	+	Intergenic	1068	759	70	155.29	29013	NR_038060	5830428M24Rik	RIKEN cDNA 5830428M24 gene	miscRNA
chr11	85738742	85739405	+	Intergenic	665	366	17	68.37	28806	NM_011536	Tbx4	T-box 4	protein-coding
chr8	123288493	123289196	+	Intergenic	705	345	24	52.42	28568	NM_008320	Irf8	interferon regulatory factor 8	protein-coding
chr6	128709913	128710528	+	Intergenic	617	285	33	102.84	28439	XM_003946192	Klrb1c	killer cell lectin-like receptor subfamily B member 1C	protein-coding
chr10	117905895	117906596	+	Intergenic	703	457	39	75.85	28142	NM_008337	Ifng	interferon gamma	protein-coding
chr14	73756904	73757256	+	Intergenic	354	208	10	53.62	27998	NM_008410	Itm2b	integral membrane protein 2B	protein-coding
chr7	117798894	117799264	+	Intergenic	372	256	10	53.49	27896	NM_009627	Adm	adrenomedullin	protein-coding
chr6	128710589	128711340	+	Intergenic	753	248	42	99.7	27695	XM_003946192	Klrb1c	killer cell lectin-like receptor subfamily B member 1C	protein-coding
chr12	70548186	70549505	+	Intergenic	1321	850	74	86.29	27692	NR_038060	5830428M24Rik	RIKEN cDNA 5830428M24 gene	miscRNA
chr8	129089675	129090169	+	Intergenic	496	344	14	56.7	27414	NM_001164598	Irf2bp2	interferon regulatory factor 2 binding protein 2	protein-coding
chr6	129160414	129160908	+	Intergenic	496	219	29	74.56	27402	NR_040265	2310001H17Rik	RIKEN cDNA 2310001H17 gene	miscRNA
chr12	56565704	56566986	+	Intergenic	1284	255	48	56.95	27289	NM_010907	Nfkbia	nuclear factor of kappa light polypeptide gene enhancer in B cells inhibitor, alpha	protein-coding
chr3	68961958	68962535	+	Intergenic	579	170	26	78.77	27091	NM_001243000	Gm1647	predicted gene 1647	protein-coding
chr5	130116887	130117272	+	Intergenic	387	170	13	76.78	26990	NM_011846	Mmp17	matrix metallopeptidase 17	protein-coding
chr15	78453839	78454466	+	Intergenic	629	310	24	81.95	26675	NM_028195	Cyth4	cytohesin 4	protein-coding
chr16	95950236	95951086	+	Intergenic	852	464	27	51.79	26647	NM_011809	Ets2	E26 avian leukemia oncogene 2, 3' domain	protein-coding
chr12	25840219	25840924	+	Intergenic	707	430	38	94.29	26532	NR_045844	Gm17746	predicted gene, 17746	miscRNA
chr6	86772718	86773437	+	Intergenic	721	485	30	64.74	26357	NR_028298	2610306M01Rik	RIKEN cDNA 2610306M01 gene	miscRNA
chr17	36368071	36368923	+	Intergenic	854	177	80	75.57	26294	NM_026308	Rpp21	ribonuclease P 21 subunit (human)	protein-coding
chr14	54846687	54847956	+	Intergenic	1271	620	113	189.47	26283	NM_001113358	Dad1	defender against cell death 1	protein-coding
chr1	140195806	140196614	+	Intergenic	810	452	43	91.49	25895	NM_177397	Atp6v1g3	ATPase, H+ transporting, lysosomal V1 subunit G3	protein-coding
chr13	38154456	38154964	+	Intergenic	510	206	16	55.2	25852	NM_024242	Riok1	RIO kinase 1 (yeast)	protein-coding
chr15	74915842	74917581	+	Intergenic	1741	1542	382	164.27	25668	NM_001099217	Ly6c2	lymphocyte antigen 6 complex, locus C2	protein-coding
chr19	12083879	12087331	+	Intergenic	3454	2232	188	229.62	25625	NM_146680	Olfr1423	olfactory receptor 1423	protein-coding
chr13	96362518	96363399	+	Intergenic	883	523	27	52.06	25430	NM_010169	F2r	coagulation factor II (thrombin) receptor	protein-coding
chr2	129069656	129070258	+	Intergenic	604	143	33	98.47	25252	NM_177847	A730036I17Rik	RIKEN cDNA A730036I17 gene	miscRNA
chr6	47728073	47728807	+	Intergenic	736	252	64	233.59	25211	NR_030485	Mir704	microRNA 704	miscRNA
chr15	59822855	59823107	+	Intergenic	254	127	10	79.46	25192	NM_027668	4933412E24Rik	RIKEN cDNA 4933412E24 gene	protein-coding
chr2	27395236	27396218	+	Intergenic	984	288	70	112.82	25060	NM_080848	Wdr5	WD repeat domain 5	protein-coding
chr18	38735582	38736171	+	Intergenic	591	180	18	68.96	25046	NM_011898	Spry4	sprouty homolog 4 (Drosophila)	protein-coding
chr13	99061594	99062281	+	Intergenic	689	327	27	68.82	24985	NM_001170540	Btf3	basic transcription factor 3	protein-coding
chr11	88885338	88885972	+	Intergenic	636	241	37	87.89	24938	NM_009546	Trim25	tripartite motif-containing 25	protein-coding
chr13	60940639	60941402	+	Intergenic	765	333	27	78.81	24757	NM_178098	4930486L24Rik	RIKEN cDNA 4930486L24 gene	protein-coding
chr15	77204642	77205003	+	Intergenic	363	146	10	52.6	24718	NM_001164640	Apol7a	apolipoprotein L 7a	protein-coding
chr10	62016210	62016970	+	Intergenic	762	619	31	52.53	24615	NM_028197	2510003E04Rik	RIKEN cDNA 2510003E04 gene	protein-coding
chr12	88200905	88201501	+	Intergenic	598	319	25	58.62	24561	NM_145836	Irf2bpl	interferon regulatory factor 2 binding protein-like	protein-coding
chr18	38344610	38345171	+	Intergenic	563	288	16	58.82	24526	NM_029357	Pcdh1	protocadherin 1	protein-coding
chr8	123283856	123285670	+	Intergenic	1816	856	152	249.14	24487	NM_008320	Irf8	interferon regulatory factor 8	protein-coding
chr2	164347195	164347746	+	Intergenic	553	239	41	94.59	24445	NM_133779	Pigt	phosphatidylinositol glycan anchor biosynthesis, class T	protein-coding
chr6	128713763	128714714	+	Intergenic	953	558	51	74.08	24421	XM_003946192	Klrb1c	killer cell lectin-like receptor subfamily B member 1C	protein-coding
chr14	71198306	71198842	+	Intergenic	538	324	33	64.52	24386	NM_010071	Dok2	docking protein 2	protein-coding
chr9	35112492	35113214	+	Intergenic	724	459	394	376.45	24163	NR_040715	4933422A05Rik	RIKEN cDNA 4933422A05 gene	miscRNA
chr7	133439902	133440446	+	Intergenic	546	306	15	61.56	24041	NM_145587	Sbk1	SH3-binding kinase 1	protein-coding
chr9	3015142	3016464	+	Intergenic	1324	174	140	134.78	22940	NR_039546	Mir101c	microRNA 101c	miscRNA
chr13	101364037	101364586	+	Intergenic	551	180	19	55.57	22588	NM_001038602	Marveld2	MARVEL (membrane-associating) domain containing 2	protein-coding
chr6	87518058	87518309	+	Intergenic	253	126	10	56.08	22512	NM_021381	Prokr1	prokineticin receptor 1	protein-coding
chr10	57672685	57673156	+	Intergenic	473	220	13	55.59	22503	NM_001081954	Dux	double homeobox	protein-coding
chr9	123958678	123959266	+	Intergenic	590	145	16	61.96	22269	NM_009914	Ccr3	chemokine (C-C motif) receptor 3	protein-coding
chr2	166294505	166295796	+	Intergenic	1293	272	43	50.74	22199	NR_015558	5031425F14Rik	RIKEN cDNA 5031425F14 gene	miscRNA
chr13	117077513	117077882	+	Intergenic	371	138	10	53.6	22199	NM_021459	Isl1	ISL1 transcription factor, LIM/homeodomain	protein-coding
chr6	47731059	47731895	+	Intergenic	838	465	28	64.37	22174	NR_030485	Mir704	microRNA 704	miscRNA
chr8	125394129	125394707	+	Intergenic	580	371	30	79.94	22144	NM_007662	Cdh15	cadherin 15	protein-coding
chr10	62018933	62019747	+	Intergenic	816	403	24	57.39	21865	NM_028197	2510003E04Rik	RIKEN cDNA 2510003E04 gene	protein-coding
chr9	114661392	114662627	+	Intergenic	1237	766	84	66.88	21688	NM_026036	Cmtm6	CKLF-like MARVEL transmembrane domain containing 6	protein-coding
chr5	64889489	64890221	+	Intergenic	734	411	26	50.46	21608	NR_045411	C030018K13Rik	RIKEN cDNA C030018K13 gene	miscRNA
chr8	96937190	96937937	+	Intergenic	749	400	51	89.97	21440	NR_015514	9330175E14Rik	RIKEN cDNA 9330175E14 gene	miscRNA
chr1	163696620	163697957	+	Intergenic	1339	347	91	135.44	21338	NM_001205243	Fasl	Fas ligand (TNF superfamily, member 6)	protein-coding
chr7	31787637	31788395	+	Intergenic	760	229	52	125.95	21076	NM_001242647	Fam187b	family with sequence similarity 187, member B	protein-coding
chr1	121996111	121996752	+	Intergenic	643	312	32	58.83	21065	NM_001037999	Dbi	diazepam binding inhibitor	protein-coding
chr14	13137419	13138088	+	Intergenic	671	329	16	69.49	21030	NM_146051	3830406C13Rik	RIKEN cDNA 3830406C13 gene	protein-coding
chr11	96955388	96955956	+	Intergenic	570	236	17	74.56	20973	NM_019507	Tbx21	T-box 21	protein-coding
chr4	114560424	114560891	+	Intergenic	469	135	12	58.51	20846	NM_008593	Foxd2	forkhead box D2	protein-coding
chr13	21291869	21292820	+	Intergenic	953	220	68	207.46	20544	NM_009054	Trim27	tripartite motif-containing 27	protein-coding
chr14	54852739	54853587	+	Intergenic	850	480	45	115.33	20441	NM_001113358	Dad1	defender against cell death 1	protein-coding
chr15	100273676	100274421	+	Intergenic	747	382	37	58.47	20424	NM_001034883	Gm5475	predicted gene 5475	miscRNA
chr6	72887633	72888340	+	Intergenic	709	434	39	83.19	20240	NM_001039392	Tmsb10	thymosin, beta 10	protein-coding
chr7	3445157	3445899	+	Intergenic	744	534	31	59.25	20105	NM_133183	Cacng6	calcium channel, voltage-dependent, gamma subunit 6	protein-coding
chr1	91807458	91807836	+	Intergenic	380	207	10	52.63	20104	NM_010262	Gbx2	gastrulation brain homeobox 2	protein-coding
chr11	83441725	83443830	+	Intergenic	2107	834	153	193.56	20103	NM_011337	Ccl3	chemokine (C-C motif) ligand 3	protein-coding
chr15	101814182	101815343	+	Intergenic	1163	827	44	73.85	20011	NM_031170	Krt8	keratin 8	protein-coding
chr5	64887948	64888560	+	Intergenic	614	462	31	52.53	20007	NR_045411	C030018K13Rik	RIKEN cDNA C030018K13 gene	miscRNA
chr17	43274798	43275805	+	Intergenic	1009	824	30	85.23	19939	NR_045152	E130008D07Rik	RIKEN cDNA E130008D07 gene	miscRNA
chr9	3018223	3019572	+	Intergenic	1351	138	139	123.34	19846	NR_039546	Mir101c	microRNA 101c	miscRNA
chr2	58035980	58036449	+	Intergenic	471	321	11	50.09	19829	NR_045895	Gm13546	predicted gene 13546	miscRNA
chr17	29647406	29648177	+	Intergenic	773	438	50	162.89	19801	NM_008842	Pim1	proviral integration site 1	protein-coding
chr1	172967978	172969127	+	Intergenic	1151	233	86	222.41	19495	NM_144559	Fcgr4	Fc receptor, IgG, low affinity IV	protein-coding
chr10	67764504	67764986	+	Intergenic	484	331	12	57.48	19145	NR_045357	4930545H06Rik	RIKEN cDNA 4930545H06 gene	miscRNA
chr10	59395152	59395767	+	Intergenic	617	335	35	50.42	19059	NM_029083	Ddit4	DNA-damage-inducible transcript 4	protein-coding
chr6	128719511	128719860	+	Intergenic	351	152	13	57.07	18974	XM_003946192	Klrb1c	killer cell lectin-like receptor subfamily B member 1C	protein-coding
chr13	96195926	96196252	+	Intergenic	328	136	10	58.64	18697	NM_198408	Crhbp	corticotropin releasing hormone binding protein	protein-coding
chr19	53621918	53622675	+	Intergenic	759	379	35	62.66	18488	NM_001085390	Dusp5	dual specificity phosphatase 5	protein-coding
chr11	20712449	20712875	+	Intergenic	428	274	11	53.41	18449	NM_173752	1110067D22Rik	RIKEN cDNA 1110067D22 gene	protein-coding
chr16	88992558	88992955	+	Intergenic	399	280	12	66.68	18248	NM_001191018	Krtap22-2	keratin associated protein 22-2	protein-coding
chr1	172966970	172967441	+	Intergenic	473	321	20	67.24	18148	NM_144559	Fcgr4	Fc receptor, IgG, low affinity IV	protein-coding
chr9	58118760	58119414	+	Intergenic	656	396	26	63.64	18116	NM_026942	Stoml1	stomatin-like 1	protein-coding
chr11	101507220	101507489	+	Intergenic	271	135	16	99.42	18091	NM_025654	Rdm1	RAD52 motif 1	protein-coding
chr11	114768631	114770035	+	Intergenic	1406	409	48	98.96	17978	NM_170758	Cd300a	CD300A antigen	protein-coding
chr12	8528114	8528658	+	Intergenic	546	361	20	51.11	17965	NM_001038660	Slc7a15	solute carrier family 7 (cationic amino acid transporter, y+ system), member 15	protein-coding
chr8	123209841	123210426	+	Intergenic	587	436	28	101.42	17943	NM_009941	Cox4i1	cytochrome c oxidase subunit IV isoform 1	protein-coding
chr17	29248241	29248719	+	Intergenic	480	355	12	57.87	17763	NM_001111099	Cdkn1a	cyclin-dependent kinase inhibitor 1A (P21)	protein-coding
chr11	48666685	48667600	+	Intergenic	917	433	49	93.45	17706	NM_008326	Irgm1	immunity-related GTPase family M member 1	protein-coding
chr5	137574322	137574753	+	Intergenic	433	130	13	61.14	17540	NM_201373	Trim56	tripartite motif-containing 56	protein-coding
chr13	18067560	18068199	+	Intergenic	641	305	18	84.8	17306	NM_025904	1600012F09Rik	RIKEN cDNA 1600012F09 gene	protein-coding
chr17	23683152	23684651	+	Intergenic	1501	1171	81	175.16	17292	NM_001033496	Zfp213	zinc finger protein 213	protein-coding
chr11	80688809	80689210	+	Intergenic	403	252	10	50.28	17118	NM_029367	Spaca3	sperm acrosome associated 3	protein-coding
chr4	11647983	11649219	+	Intergenic	1238	727	63	180.97	17007	NM_010276	Gem	GTP binding protein (gene overexpressed in skeletal muscle)	protein-coding
chr9	41030529	41031161	+	Intergenic	634	376	33	51.35	16607	NR_040392	1700063D05Rik	RIKEN cDNA 1700063D05 gene	miscRNA
chr6	117828826	117830505	+	Intergenic	1681	781	164	97.89	16570	NM_001001792	Zfp239	zinc finger protein 239	protein-coding
chr1	156929842	156931012	+	Intergenic	1172	993	43	58.09	16339	NM_010500	Ier5	immediate early response 5	protein-coding
chr9	3021975	3023046	+	Intergenic	1073	218	129	130.98	16233	NR_039546	Mir101c	microRNA 101c	miscRNA
chr11	96994594	96995279	+	Intergenic	687	178	31	71.13	16090	NM_198100	Tbkbp1	TBK1 binding protein 1	protein-coding
chr18	80724894	80725717	+	Intergenic	825	485	48	119.03	15980	NR_028424	Gm2176	glucosamine-6-phosphate deaminase 1 pseudogene	pseudo
chr19	53619449	53620079	+	Intergenic	632	482	23	80.3	15956	NM_001085390	Dusp5	dual specificity phosphatase 5	protein-coding
chr9	61746200	61746585	+	Intergenic	387	261	13	60.12	15925	NM_018853	Rplp1	ribosomal protein, large, P1	protein-coding
chr7	4899878	4900487	+	Intergenic	611	352	33	76.64	15768	NM_001146329	Sbk2	SH3-binding domain kinase family, member 2	protein-coding
chr6	86421955	86422957	+	Intergenic	1004	290	124	198.34	15765	NR_040292	2310040G24Rik	RIKEN cDNA 2310040G24 gene	miscRNA
chr1	135959437	135960561	+	Intergenic	1126	363	52	65.1	15733	NM_007570	Btg2	B cell translocation gene 2, anti-proliferative	protein-coding
chr1	88337790	88339461	+	Intergenic	1673	394	71	50.59	15721	NM_027966	1700019O17Rik	RIKEN cDNA 1700019O17 gene	protein-coding
chr5	22923938	22925073	+	Intergenic	1137	414	99	143.75	15666	NR_040469	5031425E22Rik	RIKEN cDNA 5031425E22 gene	miscRNA
chr14	62355254	62355978	+	Intergenic	726	484	21	50.64	15559	NR_035428	Mir1196	microRNA 1196	miscRNA
chr4	119849379	119849709	+	Intergenic	332	147	10	52.53	15515	NM_007902	Edn2	endothelin 2	protein-coding
chr14	21459847	21460879	+	Intergenic	1034	460	66	79.98	15399	NM_021508	Myoz1	myozenin 1	protein-coding
chr17	23685451	23686160	+	Intergenic	711	353	35	91.65	15388	NM_001033496	Zfp213	zinc finger protein 213	protein-coding
chr6	47737801	47738781	+	Intergenic	982	417	87	301.85	15360	NR_030485	Mir704	microRNA 704	miscRNA
chr8	12703665	12704040	+	Intergenic	377	105	11	51.68	15275	NR_033546	Gm15348	predicted gene 15348	miscRNA
chr9	3023098	3023875	+	Intergenic	779	426	107	89.29	15257	NR_039546	Mir101c	microRNA 101c	miscRNA
chr11	83084517	83085465	+	Intergenic	950	372	70	202.44	15237	NM_001166028	Slfn14-ps	schlafen family member 14, pseudogene	protein-coding
chr4	88353021	88353334	+	Intergenic	315	174	10	60.31	15235	NM_172871	Klhl9	kelch-like 9 (Drosophila)	protein-coding
chr9	13249423	13249956	+	Intergenic	535	218	22	96.06	15108	NM_008835	Phxr4	per-hexamer repeat gene 4	miscRNA
chr7	134323980	134324840	+	Intergenic	862	408	38	55.13	15104	NM_027353	Cd2bp2	CD2 antigen (cytoplasmic tail) binding protein 2	protein-coding
chr6	142504551	142504998	+	Intergenic	449	302	15	77.34	15102	NM_008428	Kcnj8	potassium inwardly-rectifying channel, subfamily J, member 8	protein-coding
chr4	3783962	3784370	+	Intergenic	410	280	12	65.36	15086	NM_020021	Mos	Moloney sarcoma oncogene	protein-coding
chr11	53549112	53549563	+	Intergenic	453	197	18	50.07	15041	NM_010558	Il5	interleukin 5	protein-coding
chr1	172963754	172964419	+	Intergenic	667	389	31	62.9	15029	NM_144559	Fcgr4	Fc receptor, IgG, low affinity IV	protein-coding
chr11	82893388	82893828	+	Intergenic	442	142	20	86.75	14994	NM_011408	Slfn2	schlafen 2	protein-coding
chr1	74852937	74853898	+	Intergenic	963	320	22	62.04	14824	NM_009518	Wnt10a	wingless related MMTV integration site 10a	protein-coding
chr11	48669373	48670911	+	Intergenic	1540	829	182	570.98	14706	NM_008326	Irgm1	immunity-related GTPase family M member 1	protein-coding
chr4	88510273	88511028	+	Intergenic	757	420	25	57.9	14659	NM_010502	Ifna1	interferon alpha 1	protein-coding
chr7	31132872	31133402	+	Intergenic	532	196	23	57.39	14654	NM_175478	Lrfn3	leucine rich repeat and fibronectin type III domain containing 3	protein-coding
chr1	172974326	172975532	+	Intergenic	1208	828	99	213.56	14605	NM_010188	Fcgr3	Fc receptor, IgG, low affinity III	protein-coding
chr5	143736287	143736815	+	Intergenic	530	384	18	76.16	14517	NM_007984	Fscn1	fascin homolog 1, actin bundling protein (Strongylocentrotus purpuratus)	protein-coding
chr13	30622580	30622952	+	Intergenic	374	228	12	52.9	14419	NM_025710	Uqcrfs1	ubiquinol-cytochrome c reductase, Rieske iron-sulfur polypeptide 1	protein-coding
chr3	95476179	95477806	+	Intergenic	1629	395	63	63.88	14349	NM_008562	Mcl1	myeloid cell leukemia sequence 1	protein-coding
chr3	107412016	107412483	+	Intergenic	469	132	12	52	14300	NM_007441	Alx3	aristaless-like homeobox 3	protein-coding
chr11	114674139	114674594	+	Intergenic	457	243	26	59.28	14128	NM_181749	Gpr142	G protein-coupled receptor 142	protein-coding
chr17	23687046	23687624	+	Intergenic	580	231	43	126.28	13858	NM_001033496	Zfp213	zinc finger protein 213	protein-coding
chr9	62980386	62981602	+	Intergenic	1218	604	76	101.86	13793	NM_001163755	Skor1	SKI family transcriptional corepressor 1	protein-coding
chr13	107826216	107826655	+	Intergenic	441	291	13	69.92	13785	NR_015471	3830408C21Rik	RIKEN cDNA 3830408C21 gene	miscRNA
chr19	53616656	53618210	+	Intergenic	1556	811	57	148.98	13625	NM_001085390	Dusp5	dual specificity phosphatase 5	protein-coding
chr12	112929470	112930086	+	Intergenic	618	309	30	104.97	13462	NM_001099792	Trmt61a	tRNA methyltransferase 61 homolog A (S. cerevisiae)	protein-coding
chr4	74910627	74910910	+	Intergenic	285	142	10	52.49	13422	NM_025849	3110001D03Rik	RIKEN cDNA 3110001D03 gene	protein-coding
chr3	95477980	95478877	+	Intergenic	899	364	57	131.45	13353	NM_144899	Adamtsl4	ADAMTS-like 4	protein-coding
chr1	163704749	163705874	+	Intergenic	1127	252	64	154.53	13315	NM_001205243	Fasl	Fas ligand (TNF superfamily, member 6)	protein-coding
chr6	136915800	136916683	+	Intergenic	885	455	43	169.13	13197	NM_023898	Pde6h	phosphodiesterase 6H, cGMP-specific, cone, gamma	protein-coding
chr4	133215233	133216297	+	Intergenic	1066	365	59	96.64	12797	NM_001145955	Pigv	phosphatidylinositol glycan anchor biosynthesis, class V	protein-coding
chr7	38999703	39000750	+	Intergenic	1049	268	71	110.46	12787	NM_024413	Plekhf1	pleckstrin homology domain containing, family F (with FYVE domain) member 1	protein-coding
chr4	141114501	141114874	+	Intergenic	375	166	17	56.67	12610	NM_177163	B330016D10Rik	RIKEN cDNA B330016D10 gene	miscRNA
chr9	3024518	3027928	+	Intergenic	3412	1016	496	79.33	12520	NR_039546	Mir101c	microRNA 101c	miscRNA
chr17	79864682	79865046	+	Intergenic	366	151	12	69.96	12361	NR_033463	4930429F11Rik	RIKEN cDNA 4930429F11 gene	miscRNA
chr13	23545132	23545796	+	Intergenic	666	221	32	62.58	12306	NM_013483	Btn1a1	butyrophilin, subfamily 1, member A1	protein-coding
chr1	34567217	34567926	+	Intergenic	711	363	21	52.02	12296	NM_009355	Prss39	protease, serine, 39	protein-coding
chr17	71183677	71184163	+	Intergenic	488	351	17	55.18	12197	NM_001164074	Tgif1	TGFB-induced factor homeobox 1	protein-coding
chr12	86826684	86827338	+	Intergenic	656	365	50	52.99	12160	NM_010234	Fos	FBJ osteosarcoma oncogene	protein-coding
chr5	141094925	141095926	+	Intergenic	1003	289	43	81.33	12130	NM_008494	Lfng	LFNG O-fucosylpeptide 3-beta-N-acetylglucosaminyltransferase	protein-coding
chr7	87285600	87286173	+	Intergenic	575	282	25	67.97	12015	NR_035491	Mir1965	microRNA 1965	miscRNA
chr2	122478074	122478606	+	Intergenic	534	253	26	56.19	11801	NR_030547	Mir147	microRNA 147	miscRNA
chr16	55809794	55811114	+	Intergenic	1322	364	46	122.33	11797	NM_001159394	Nfkbiz	nuclear factor of kappa light polypeptide gene enhancer in B cells inhibitor, zeta	protein-coding
chr7	26491708	26493204	+	Intergenic	1498	916	56	110.06	11616	NM_028771	Ccdc97	coiled-coil domain containing 97	protein-coding
chr12	114087550	114088053	+	Intergenic	505	148	22	95.24	11326	NM_019925	Gpr132	G protein-coupled receptor 132	protein-coding
chr6	41482300	41483780	+	Intergenic	1482	637	92	161.56	11265	NM_009430	Prss2	protease, serine, 2	protein-coding
chr1	36318882	36319407	+	Intergenic	527	194	26	63.64	11126	NM_153408	Neurl3	neuralized homolog 3 homolog (Drosophila)	protein-coding
chr11	98318570	98319862	+	Intergenic	1294	688	88	63.1	11068	NM_010346	Grb7	growth factor receptor bound protein 7	protein-coding
chr5	64878695	64879864	+	Intergenic	1171	409	83	195.57	11032	NR_045411	C030018K13Rik	RIKEN cDNA C030018K13 gene	miscRNA
chr5	148107852	148108086	+	Intergenic	236	118	10	84.59	10856	NM_007673	Cdx2	caudal type homeobox 2	protein-coding
chr12	29370655	29371030	+	Intergenic	377	153	12	55.71	10770	NM_134052	Adi1	acireductone dioxygenase 1	protein-coding
chr17	71680210	71680570	+	Intergenic	362	151	10	54.6	10754	NR_028023	Gm4566	ubiquitin specific peptidase 16 pseudogene	pseudo
chr3	95472497	95473523	+	Intergenic	1028	627	76	148.3	10367	NM_008562	Mcl1	myeloid cell leukemia sequence 1	protein-coding
chr17	29637546	29638502	+	Intergenic	958	386	46	107.93	10034	NM_008842	Pim1	proviral integration site 1	protein-coding
chr9	50401613	50402230	+	Intergenic	619	244	20	62.63	10033	NM_025848	Sdhd	succinate dehydrogenase complex, subunit D, integral membrane protein	protein-coding
chr5	141092111	141094528	+	Intergenic	2419	1782	192	299.02	10024	NM_008494	Lfng	LFNG O-fucosylpeptide 3-beta-N-acetylglucosaminyltransferase	protein-coding
chr14	106285724	106286690	+	Intergenic	968	316	35	56.22	9829	NM_011897	Spry2	sprouty homolog 2 (Drosophila)	protein-coding
chr19	5835432	5836151	+	Intergenic	721	370	18	58.02	9687	NR_003513	Neat1	nuclear paraspeckle assembly transcript 1 (non-protein coding)	miscRNA
chr11	58037806	58038314	+	Intergenic	510	229	18	61.23	9581	NM_019440	Irgm2	immunity-related GTPase family M member 2	protein-coding
chr11	83452090	83454644	+	Intergenic	2556	1814	173	148.09	9513	NM_011337	Ccl3	chemokine (C-C motif) ligand 3	protein-coding
chr6	48677665	48678458	+	Intergenic	795	415	44	96.33	9441	NM_146167	Gimap7	GTPase, IMAP family member 7	protein-coding
chr4	40269464	40269906	+	Intergenic	444	239	11	51.83	9420	NR_040663	4930509K18Rik	RIKEN cDNA 4930509K18 gene	miscRNA
chr16	32188942	32189498	+	Intergenic	558	370	20	81.75	9334	NM_001033539	Bex6	brain expressed gene 6	protein-coding
chr15	98340711	98341156	+	Intergenic	447	293	13	54.73	9332	NR_034051	Snora34	small nucleolar RNA, H/ACA box 34	snoRNA
chr1	163708959	163709850	+	Intergenic	893	426	40	149.23	9222	NM_001205243	Fasl	Fas ligand (TNF superfamily, member 6)	protein-coding
chr6	117877966	117878537	+	Intergenic	573	230	13	56.66	9102	NM_001173372	Fxyd4	FXYD domain-containing ion transport regulator 4	protein-coding
chr7	19885801	19886820	+	Intergenic	1021	689	85	237.27	9084	NM_008036	Fosb	FBJ osteosarcoma oncogene B	protein-coding
chr13	22117996	22118769	+	Intergenic	775	474	79	265.66	9039	NM_175659	Hist1h2ah	histone cluster 1, H2ah	protein-coding
chr6	125226865	125227291	+	Intergenic	428	168	21	55.75	8982	NM_009446	Tuba3a	tubulin, alpha 3A	protein-coding
chr4	138019731	138020286	+	Intergenic	557	265	25	58.62	8945	NM_025451	Camk2n1	calcium/calmodulin-dependent protein kinase II inhibitor 1	protein-coding
chr11	87559651	87560372	+	Intergenic	723	261	30	53.88	8944	NM_009296	Supt4h1	suppressor of Ty 4 homolog 1 (S. cerevisiae)	protein-coding
chr7	109691973	109692357	+	Intergenic	386	237	10	52	8902	NM_147079	Olfr547	olfactory receptor 547	protein-coding
chr5	149770519	149770907	+	Intergenic	390	254	13	65.96	8887	NR_040686	8430423G03Rik	RIKEN cDNA 8430423G03 gene	miscRNA
chr9	3030030	3030382	+	Intergenic	354	151	93	98.93	8537	NR_039546	Mir101c	microRNA 101c	miscRNA
chr18	80732254	80733550	+	Intergenic	1298	398	59	76.13	8383	NR_028424	Gm2176	glucosamine-6-phosphate deaminase 1 pseudogene	pseudo
chr2	130240039	130240526	+	Intergenic	489	344	14	70.96	8024	NM_025753	Tmem239	transmembrane 239	protein-coding
chr11	120637354	120637828	+	Intergenic	476	236	33	91.29	7927	NM_009053	Rfng	RFNG O-fucosylpeptide 3-beta-N-acetylglucosaminyltransferase	protein-coding
chr18	46617282	46617950	+	Intergenic	670	258	16	69.58	7854	NM_028086	Mospd4	motile sperm domain containing 4	pseudo
chr11	83454710	83455441	+	Intergenic	733	253	28	77.76	7805	NM_011337	Ccl3	chemokine (C-C motif) ligand 3	protein-coding
chr7	20085623	20086357	+	Intergenic	736	407	21	61.47	7690	NM_177692	Bloc1s3	biogenesis of lysosome-related organelles complex-1, subunit 3	protein-coding
chr9	123843938	123844666	+	Intergenic	730	352	20	64.84	7442	NM_009878	Cdkn2d	cyclin-dependent kinase inhibitor 2D (p19, inhibits CDK4)	protein-coding
chr11	87557820	87559128	+	Intergenic	1310	845	63	75.95	7407	NM_009296	Supt4h1	suppressor of Ty 4 homolog 1 (S. cerevisiae)	protein-coding
chr15	98823497	98824077	+	Intergenic	582	190	33	52.29	7391	NR_045991	4930578M01Rik	RIKEN cDNA 4930578M01 gene	miscRNA
chr10	121999431	121999944	+	Intergenic	515	143	15	77.62	7260	NR_040616	A130077B15Rik	RIKEN cDNA A130077B15 gene	miscRNA
chr6	48675339	48676176	+	Intergenic	839	312	49	121.8	7137	NM_146167	Gimap7	GTPase, IMAP family member 7	protein-coding
chr10	96085578	96087881	+	Intergenic	2305	1525	66	89.51	7094	NM_007569	Btg1	B cell translocation gene 1, anti-proliferative	protein-coding
chr18	61854373	61854836	+	Intergenic	465	227	11	50.83	7015	NM_019508	Il17b	interleukin 17B	protein-coding
chr14	52962625	52963366	+	Intergenic	743	293	65	190.85	6724	NM_001012269	Olfr1513	olfactory receptor 1513	protein-coding
chr11	115273747	115275289	+	Intergenic	1544	951	183	444.93	6715	NM_027862	Atp5h	ATP synthase, H+ transporting, mitochondrial F0 complex, subunit d	protein-coding
chr13	22120465	22121275	+	Intergenic	812	285	45	88.5	6551	NM_175659	Hist1h2ah	histone cluster 1, H2ah	protein-coding
chr9	3031755	3032839	+	Intergenic	1086	639	107	57.17	6446	NR_039546	Mir101c	microRNA 101c	miscRNA
chr14	51684056	51685296	+	Intergenic	1242	541	167	775.52	6441	NM_207558	Olfr750	olfactory receptor 750	protein-coding
chr8	113586283	113586944	+	Intergenic	663	238	30	58.91	6374	NM_028274	Exosc6	exosome component 6	protein-coding
chr10	79495460	79496901	+	Intergenic	1443	151	81	74.48	6224	NM_025554	Polr2e	polymerase (RNA) II (DNA directed) polypeptide E	protein-coding
chr19	37778225	37778812	+	Intergenic	589	358	18	61.15	6220	NM_007811	Cyp26a1	cytochrome P450, family 26, subfamily a, polypeptide 1	protein-coding
chr12	14152426	14152850	+	Intergenic	426	150	11	55.63	6206	NM_029007	Fam84a	family with sequence similarity 84, member A	protein-coding
chr1	132922275	132922959	+	Intergenic	686	309	52	163.73	6195	NM_010548	Il10	interleukin 10	protein-coding
chr2	80138585	80138932	+	Intergenic	349	132	11	64.49	6131	NR_033713	Prdx6b	peroxiredoxin 6B	protein-coding
chr11	117824488	117825266	+	Intergenic	780	423	41	56.21	5803	NM_007707	Socs3	suppressor of cytokine signaling 3	protein-coding
chr17	29633041	29634410	+	Intergenic	1371	651	63	190.99	5735	NM_008842	Pim1	proviral integration site 1	protein-coding
chr6	134853342	134854007	+	Intergenic	667	258	21	56.32	5695	NR_029441	2810454H06Rik	RIKEN cDNA 2810454H06 gene	miscRNA
chr17	84579899	84583410	+	Intergenic	3513	531	328	539.45	5633	NM_001001806	Zfp36l2	zinc finger protein 36, C3H type-like 2	protein-coding
chr6	50510759	50511179	+	Intergenic	422	149	15	61.4	5504	NM_007808	Cycs	cytochrome c, somatic	protein-coding
chr2	152567252	152567757	+	Intergenic	507	346	18	50.07	5494	NM_010495	Id1	inhibitor of DNA binding 1	protein-coding
chr13	21801772	21803284	+	Intergenic	1514	1161	79	273.13	5484	NM_178199	Hist1h2bl	histone cluster 1, H2bl	protein-coding
chr15	89170097	89170523	+	Intergenic	428	298	11	55.43	5406	NM_019977	Miox	myo-inositol oxygenase	protein-coding
chr19	11119226	11120403	+	Intergenic	1179	351	57	105.57	5242	NM_001177351	AW112010	expressed sequence AW112010	protein-coding
chr11	120214696	120215706	+	Intergenic	1012	422	75	66.82	5209	NR_038126	0610009L18Rik	RIKEN cDNA 0610009L18 gene	miscRNA
chr15	103135253	103136144	+	Intergenic	893	567	44	61.6	5171	NM_030720	Gpr84	G protein-coupled receptor 84	protein-coding
chr17	5804122	5804820	+	Intergenic	700	398	28	66.6	4981	NR_045079	3300005D01Rik	RIKEN cDNA 3300005D01 gene	miscRNA
chr11	86392301	86393128	+	Intergenic	829	427	29	51.12	4946	NR_029738	Mir21	microRNA 21	miscRNA
chr4	33330495	33331576	+	Intergenic	1083	644	42	69.68	4727	NM_001033225	Pnrc1	proline-rich nuclear receptor coactivator 1	protein-coding
chr6	47689748	47690038	+	Intergenic	292	146	42	167.9	4337	NR_002841	Rn4.5s	4.5S RNA	rRNA
chr6	47600351	47601657	+	Intergenic	1308	514	110	117.78	4089	NR_002841	Rn4.5s	4.5S RNA	rRNA
chr19	6268526	6269236	+	Intergenic	712	414	26	71.52	4037	NR_029720	Mir192	microRNA 192	miscRNA
chr6	48629544	48630769	+	Intergenic	1227	301	50	108.62	4022	NM_174960	Gimap9	GTPase, IMAP family member 9	protein-coding
chr2	32821994	32823318	+	Intergenic	1326	481	106	165.09	3835	NR_002898	Snora65	small nucleolar RNA, H/ACA box 65	snoRNA
chr14	51752137	51752591	+	Intergenic	456	196	12	60.28	3621	NM_030098	Rnase6	ribonuclease, RNase A family, 6	protein-coding
chr11	68875666	68877508	+	Intergenic	1844	1407	252	886.75	3310	NM_028005	2310047M10Rik	RIKEN cDNA 2310047M10 gene	protein-coding
chr11	83478632	83479940	+	Intergenic	1310	365	70	279.42	3200	NM_013652	Ccl4	chemokine (C-C motif) ligand 4	protein-coding
chr5	149764850	149765173	+	Intergenic	325	186	10	50.96	3185	NR_040686	8430423G03Rik	RIKEN cDNA 8430423G03 gene	miscRNA
chr8	98489785	98490144	+	Intergenic	361	151	11	62.97	2520	NR_037310	Mir1186b	microRNA 1186b	miscRNA
chr9	3035584	3036913	+	Intergenic	1331	260	240	160.32	2495	NR_039546	Mir101c	microRNA 101c	miscRNA
chr11	86394642	86395958	+	Intergenic	1318	229	63	62.97	2360	NR_029738	Mir21	microRNA 21	miscRNA
chr4	88524005	88524751	+	Intergenic	748	357	27	73.79	1727	NM_177348	Ifne	interferon epsilon	protein-coding
chr3	30992497	30993437	+	Intergenic	942	513	41	59.85	-1013	NM_001039090	Skil	SKI-like	protein-coding
chr4	63065083	63065903	+	Intergenic	822	377	48	67.31	-1014	NM_001045514	Akna	AT-hook transcription factor	protein-coding
chr18	33374290	33374702	+	Intergenic	414	260	13	54.46	-1026	NM_133774	Stard4	StAR-related lipid transfer (START) domain containing 4	protein-coding
chr14	27353796	27354730	+	Intergenic	936	712	124	451.14	-1037	NM_032008	Slmap	sarcolemma associated protein	protein-coding
chr9	92168931	92169868	+	Intergenic	939	623	42	64.05	-1041	NM_001195084	Plscr2	phospholipid scramblase 2	protein-coding
chr12	55797339	55798458	+	Intergenic	1121	509	107	385.77	-1046	NM_025456	Eapp	E2F-associated phosphoprotein	protein-coding
chr10	13683872	13686357	+	Intergenic	2487	886	192	247.35	-1071	NM_010437	Hivep2	human immunodeficiency virus type I enhancer binding protein 2	protein-coding
chr7	134888519	134889859	+	Intergenic	1342	482	93	176.24	-1100	NM_172748	Fbxl19	F-box and leucine-rich repeat protein 19	protein-coding
chr10	79577277	79579068	+	Intergenic	1793	1319	164	93.93	-1109	NM_011492	Stk11	serine/threonine kinase 11	protein-coding
chr2	181230301	181231369	+	Intergenic	1070	402	35	70.8	-1123	NM_025482	Tpd52l2	tumor protein D52-like 2	protein-coding
chr13	81101827	81102563	+	Intergenic	738	425	28	74.15	-1140	NR_015587	9330111N05Rik	RIKEN cDNA 9330111N05 gene	miscRNA
chr7	19587900	19588617	+	Intergenic	719	414	33	62.34	-1156	NM_178757	Irf2bp1	interferon regulatory factor 2 binding protein 1	protein-coding
chr7	85863910	85864619	+	Intergenic	711	290	28	74.15	-1158	NR_015542	E430016F16Rik	RIKEN cDNA E430016F16 gene	miscRNA
chr2	148234799	148235401	+	Intergenic	604	288	20	57.55	-1176	NM_009378	Thbd	thrombomodulin	protein-coding
chr8	113330782	113331180	+	Intergenic	400	136	11	58.4	-1178	NM_001135100	Il34	interleukin 34	protein-coding
chr11	48631702	48632468	+	Intergenic	768	298	72	234.43	-1192	NM_145377	Trim41	tripartite motif-containing 41	protein-coding
chr10	92914631	92915267	+	Intergenic	638	234	31	94.59	-1192	NM_008517	Lta4h	leukotriene A4 hydrolase	protein-coding
chr9	61218288	61219666	+	Intergenic	1380	233	87	83.38	-1196	NM_001083927	Tle3	transducin-like enhancer of split 3, homolog of Drosophila E(spl)	protein-coding
chr19	46574085	46575763	+	Intergenic	1680	379	78	55.21	-1214	NM_053100	Trim8	tripartite motif-containing 8	protein-coding
chr9	58428444	58429187	+	Intergenic	745	347	38	97.97	-1232	NM_009145	Nptn	neuroplastin	protein-coding
chr12	53703726	53705375	+	Intergenic	1651	961	125	287.19	-1241	NR_045910	1700031P21Rik	RIKEN cDNA 1700031P21 gene	miscRNA
chr14	75348627	75349249	+	Intergenic	624	282	28	73.67	-1254	NM_001033439	Lrch1	leucine-rich repeats and calponin homology (CH) domain containing 1	protein-coding
chr16	30063670	30064678	+	Intergenic	1010	747	79	195.26	-1269	NM_008235	Hes1	hairy and enhancer of split 1 (Drosophila)	protein-coding
chr8	54725564	54725905	+	Intergenic	343	146	11	53.49	-1315	NM_146208	Neil3	nei like 3 (E. coli)	protein-coding
chr8	87503349	87504606	+	Intergenic	1259	819	70	75.11	-1330	NM_008416	Junb	Jun-B oncogene	protein-coding
chr12	107246777	107247494	+	Intergenic	719	225	43	115.03	-1338	NM_001029843	Vrk1	vaccinia related kinase 1	protein-coding
chr7	88005105	88006183	+	Intergenic	1080	182	50	70.29	-1350	NM_009553	Zscan2	zinc finger and SCAN domain containing 2	protein-coding
chr4	155609833	155610815	+	Intergenic	984	284	72	69.98	-1358	NM_198305	Klhl17	kelch-like 17 (Drosophila)	protein-coding
chr7	31945658	31946369	+	Intergenic	713	337	35	61.87	-1364	NR_046062	Gm10640	predicted gene 10640	miscRNA
chr14	55137239	55138106	+	Intergenic	869	458	46	153.92	-1365	NM_013768	Prmt5	protein arginine N-methyltransferase 5	protein-coding
chr2	71623502	71623986	+	Intergenic	486	151	13	53.52	-1396	NM_008397	Itga6	integrin alpha 6	protein-coding
chr10	82159967	82160738	+	Intergenic	773	415	25	54.48	-1400	NM_001081218	Hcfc2	host cell factor C2	protein-coding
chr4	125937922	125938573	+	Intergenic	653	297	36	91.64	-1402	NM_013718	Trappc3	trafficking protein particle complex 3	protein-coding
chr7	151769617	151769902	+	Intergenic	287	143	14	58.85	-1418	NM_010175	Fadd	Fas (TNFRSF6)-associated via death domain	protein-coding
chr4	135519320	135519964	+	Intergenic	646	233	50	58.93	-1438	NM_178389	Gale	galactose-4-epimerase, UDP	protein-coding
chr11	72304466	72305277	+	Intergenic	813	491	31	77.38	-1449	NM_153060	Spns2	spinster homolog 2	protein-coding
chr2	34818063	34819432	+	Intergenic	1371	468	76	89.83	-1455	NM_009421	Traf1	TNF receptor-associated factor 1	protein-coding
chr5	28641925	28642619	+	Intergenic	696	331	36	66.98	-1457	NM_028234	Rbm33	RNA binding motif protein 33	protein-coding
chr10	25947786	25948302	+	Intergenic	518	257	24	111.22	-1469	NM_001013766	Samd3	sterile alpha motif domain containing 3	protein-coding
chr5	92414703	92415306	+	Intergenic	605	204	22	95.37	-1495	NM_001177577	Gm1045	predicted gene 1045	protein-coding
chr11	31770261	31771140	+	Intergenic	881	499	90	98.39	-1511	NM_026252	Cpeb4	cytoplasmic polyadenylation element binding protein 4	protein-coding
chr6	48687069	48687988	+	Intergenic	921	362	31	75.96	-1518	NM_008376	Gimap1	GTPase, IMAP family member 1	protein-coding
chr14	106296445	106298677	+	Intergenic	2234	151	163	309.26	-1525	NM_011897	Spry2	sprouty homolog 2 (Drosophila)	protein-coding
chrX	155692194	155692843	+	Intergenic	651	138	21	61.37	-1534	NM_148945	Rps6ka3	ribosomal protein S6 kinase polypeptide 3	protein-coding
chr19	41877765	41878459	+	Intergenic	696	301	21	56.35	-1538	NM_001163495	Arhgap19	Rho GTPase activating protein 19	protein-coding
chr10	80631511	80632550	+	Intergenic	1041	733	54	133.81	-1565	NM_021501	Pias4	protein inhibitor of activated STAT 4	protein-coding
chr5	73676741	73677280	+	Intergenic	541	392	24	73.15	-1587	NR_040687	1700025M24Rik	RIKEN cDNA 1700025M24 gene	miscRNA
chr3	87750783	87751274	+	Intergenic	493	231	13	50.69	-1587	NM_007759	Crabp2	cellular retinoic acid binding protein II	protein-coding
chr17	88523050	88523443	+	Intergenic	395	149	22	96.06	-1606	NM_001190356	Gm4832	predicted gene 4832	protein-coding
chr11	53449609	53450035	+	Intergenic	428	280	11	51.5	-1618	NM_008355	Il13	interleukin 13	protein-coding
chr10	95028189	95028651	+	Intergenic	464	235	17	51.39	-1619	NM_027722	Nudt4	nudix (nucleoside diphosphate linked moiety X)-type motif 4	protein-coding
chr5	138182468	138183234	+	Intergenic	768	222	39	59.94	-1625	NM_175521	6430598A04Rik	RIKEN cDNA 6430598A04 gene	protein-coding
chr1	182870677	182871337	+	Intergenic	662	243	22	73.24	-1642	NM_144794	Tmem63a	transmembrane protein 63a	protein-coding
chr8	55633871	55634205	+	Intergenic	336	191	10	57.64	-1646	NM_029569	Asb5	ankyrin repeat and SOCs box-containing 5	protein-coding
chr13	113837867	113838680	+	Intergenic	815	517	26	85.19	-1677	NM_027127	Gpx8	glutathione peroxidase 8 (putative)	protein-coding
chr2	142728578	142729178	+	Intergenic	602	224	40	52.62	-1678	NM_001081133	Kif16b	kinesin family member 16B	protein-coding
chr3	87327456	87328153	+	Intergenic	699	283	23	51.1	-1696	NM_001083318	Etv3	ets variant gene 3	protein-coding
chr9	57494313	57495111	+	Intergenic	800	267	44	98.96	-1725	NM_007783	Csk	c-src tyrosine kinase	protein-coding
chr9	21414229	21414782	+	Intergenic	555	311	29	134.41	-1732	NR_003372	Gm7904	predicted gene 7904	pseudo
chr1	58767936	58768841	+	Intergenic	907	443	33	86.08	-1742	NM_009805	Cflar	CASP8 and FADD-like apoptosis regulator	protein-coding
chr5	121229033	121229815	+	Intergenic	784	550	20	54.29	-1756	NM_145226	Oas3	2'-5' oligoadenylate synthetase 3	protein-coding
chr11	68931718	68932621	+	Intergenic	905	594	61	126.35	-1786	NM_033041	Hes7	hairy and enhancer of split 7 (Drosophila)	protein-coding
chr1	34491511	34492167	+	Intergenic	658	311	37	92.62	-1795	NR_039562	Mir5103	microRNA 5103	miscRNA
chr9	20765805	20766452	+	Intergenic	649	392	31	96.91	-1796	NM_001199431	Dnmt1	DNA methyltransferase (cytosine-5) 1	protein-coding
chr4	129252359	129253031	+	Intergenic	674	183	41	64.81	-1810	NM_001162432	Lck	lymphocyte protein tyrosine kinase	protein-coding
chr9	21054362	21055046	+	Intergenic	686	375	37	86.16	-1817	NM_053190	S1pr5	sphingosine-1-phosphate receptor 5	protein-coding
chr14	56565077	56565581	+	Intergenic	506	239	21	61.47	-1831	NM_010780	Cma1	chymase 1, mast cell	protein-coding
chr7	53178060	53179261	+	Intergenic	1203	384	84	62.48	-1864	NM_001146346	Emp3	epithelial membrane protein 3	protein-coding
chrX	157203700	157204391	+	Intergenic	693	300	28	74.15	-1900	NM_011302	Rs1	retinoschisis (X-linked, juvenile) 1 (human)	protein-coding
chr7	29592984	29595025	+	Intergenic	2043	1115	169	276.94	-1905	NM_177301	Hnrnpl	heterogeneous nuclear ribonucleoprotein L	protein-coding
chr9	7836643	7837689	+	Intergenic	1048	363	115	124.05	-1911	NM_007465	Birc2	baculoviral IAP repeat-containing 2	protein-coding
chr13	23524290	23525351	+	Intergenic	1063	615	151	655.31	-1934	NR_015492	C230035I16Rik	RIKEN cDNA C230035I16 gene	miscRNA
chr11	97848659	97850734	+	Intergenic	2077	977	145	217.86	-1936	NM_001163608	Plxdc1	plexin domain containing 1	protein-coding
chr10	126599531	126600974	+	Intergenic	1445	666	50	70.83	-1960	NM_001244617	B4galnt1	beta-1,4-N-acetyl-galactosaminyl transferase 1	protein-coding
chr14	51707915	51709623	+	Intergenic	1710	1298	134	265.78	-1983	NM_001161731	Ang	angiogenin, ribonuclease, RNase A family, 5	protein-coding
chr6	136465109	136465650	+	Intergenic	543	292	28	57.86	-1993	NM_019426	Atf7ip	activating transcription factor 7 interacting protein	protein-coding
chr9	20937378	20938149	+	Intergenic	773	377	25	57.91	-2044	NM_001205312	Tyk2	tyrosine kinase 2	protein-coding
chr11	120944155	120944913	+	Intergenic	760	231	33	68.01	-2081	NM_145373	Sectm1a	secreted and transmembrane 1A	protein-coding
chr12	101348148	101348752	+	Intergenic	606	176	32	53.44	-2091	NM_008947	Psmc1	protease (prosome, macropain) 26S subunit, ATPase 1	protein-coding
chr1	154751477	154752260	+	Intergenic	785	334	35	62.66	-2092	NM_001005507	Smg7	Smg-7 homolog, nonsense mediated mRNA decay factor (C. elegans)	protein-coding
chr5	96592720	96593494	+	Intergenic	776	523	33	107.26	-2098	NM_144910	Cnot6l	CCR4-NOT transcription complex, subunit 6-like	protein-coding
chr13	26060084	26060599	+	Intergenic	517	306	13	61.79	-2156	NR_045062	Gm11351	predicted gene 11351	miscRNA
chr6	129283565	129284354	+	Intergenic	791	442	37	52.89	-2160	NM_199034	4922502D21Rik	RIKEN cDNA 4922502D21 gene	protein-coding
chr4	133652691	133653621	+	Intergenic	932	382	45	55.64	-2168	NM_013706	Cd52	CD52 antigen	protein-coding
chr4	43468977	43470392	+	Intergenic	1417	608	64	88.78	-2186	NM_001110320	Cd72	CD72 antigen	protein-coding
chr15	96115129	96116390	+	Intergenic	1263	815	111	226.45	-2194	NM_175251	Arid2	AT rich interactive domain 2 (ARID, RFX-like)	protein-coding
chr8	73219010	73219867	+	Intergenic	859	421	45	65.57	-2200	NM_010592	Jund	Jun proto-oncogene related gene d	protein-coding
chr11	48637071	48637719	+	Intergenic	650	208	60	206.88	-2245	NM_053166	Trim7	tripartite motif-containing 7	protein-coding
chr8	87188659	87189374	+	Intergenic	717	335	39	62.98	-2265	NM_010499	Ier2	immediate early response 2	protein-coding
chr2	32570181	32571336	+	Intergenic	1157	297	78	61.72	-2266	NR_039536	Mir3960	microRNA 3960	miscRNA
chr3	106024449	106024927	+	Intergenic	480	141	12	50.95	-2291	NM_145126	Chi3l4	chitinase 3-like 4	protein-coding
chr4	135448765	135449275	+	Intergenic	512	267	20	81.62	-2299	NM_009924	Cnr2	cannabinoid receptor 2 (macrophage)	protein-coding
chr10	60738103	60738928	+	Intergenic	827	521	60	115.39	-2329	NM_001081127	Adamts14	a disintegrin-like and metallopeptidase (reprolysin type) with thrombospondin type 1 motif, 14	protein-coding
chr1	182778524	182779307	+	Intergenic	785	635	40	81.32	-2367	NM_145943	Sde2	SDE2 telomere maintenance homolog (S. pombe)	protein-coding
chr2	34657509	34658098	+	Intergenic	591	364	45	65.57	-2371	NM_145522	Rabepk	Rab9 effector protein with kelch motifs	protein-coding
chr12	102148514	102149083	+	Intergenic	571	281	15	52.48	-2390	NM_001177673	Gpr68	G protein-coupled receptor 68	protein-coding
chr2	167176718	167177493	+	Intergenic	777	326	37	64.14	-2427	NM_019835	B4galt5	UDP-Gal:betaGlcNAc beta 1,4-galactosyltransferase, polypeptide 5	protein-coding
chr11	83337696	83338364	+	Intergenic	670	335	18	50.44	-2429	NM_001045543	Gm11435	predicted gene 11435	protein-coding
chr12	53705391	53706102	+	Intergenic	713	300	78	281.97	-2437	NR_045910	1700031P21Rik	RIKEN cDNA 1700031P21 gene	miscRNA
chr5	124484303	124485160	+	Intergenic	859	398	46	106.7	-2462	NM_177876	Vps37b	vacuolar protein sorting 37B (yeast)	protein-coding
chr11	50026306	50027318	+	Intergenic	1014	486	51	84.6	-2520	NM_011018	Sqstm1	sequestosome 1	protein-coding
chr1	145853492	145854113	+	Intergenic	623	361	43	66.65	-2523	NM_009061	Rgs2	regulator of G-protein signaling 2	protein-coding
chr12	81215888	81217163	+	Intergenic	1277	786	125	183.03	-2525	NM_007564	Zfp36l1	zinc finger protein 36, C3H type-like 1	protein-coding
chr4	130466497	130466894	+	Intergenic	399	213	25	98.96	-2554	NM_010686	Laptm5	lysosomal-associated protein transmembrane 5	protein-coding
chr4	118097962	118098314	+	Intergenic	354	210	14	62.94	-2560	NM_001039175	Elovl1	elongation of very long chain fatty acids (FEN1/Elo2, SUR4/Elo3, yeast)-like 1	protein-coding
chr5	73677610	73678368	+	Intergenic	760	427	31	51.4	-2566	NR_040687	1700025M24Rik	RIKEN cDNA 1700025M24 gene	miscRNA
chr5	112702618	112703663	+	Intergenic	1047	363	45	61.67	-2587	NM_009419	Tpst2	protein-tyrosine sulfotransferase 2	protein-coding
chr7	31195788	31196647	+	Intergenic	861	411	47	98.29	-2590	NM_011662	Tyrobp	TYRO protein tyrosine kinase binding protein	protein-coding
chr17	5795648	5796289	+	Intergenic	643	417	21	55.65	-2689	NR_045079	3300005D01Rik	RIKEN cDNA 3300005D01 gene	miscRNA
chr2	146835880	146836295	+	Intergenic	417	194	22	67.21	-2709	NM_011917	Xrn2	5'-3' exoribonuclease 2	protein-coding
chr4	43444534	43444957	+	Intergenic	425	243	15	62.77	-2739	NM_001162381	Fam166b	family with sequence similarity 166, member B	protein-coding
chr8	86587659	86588327	+	Intergenic	670	273	24	50.75	-2742	NM_009055	Rfx1	regulatory factor X, 1 (influences HLA class II expression)	protein-coding
chr5	24110219	24110915	+	Intergenic	698	325	20	54.61	-2747	NM_025891	Smarcd3	SWI/SNF related, matrix associated, actin dependent regulator of chromatin, subfamily d, member 3	protein-coding
chr12	112229508	112230154	+	Intergenic	648	410	29	54.13	-2777	NR_036598	6030440G07Rik	RIKEN cDNA 6030440G07 gene	miscRNA
chr5	77017424	77018471	+	Intergenic	1049	325	57	55.55	-2792	NM_199032	Cep135	centrosomal protein 135	protein-coding
chr3	95327594	95328202	+	Intergenic	610	191	35	108.76	-2810	NM_001267695	Ctss	cathepsin S	protein-coding
chr18	70692502	70693077	+	Intergenic	577	226	33	60.94	-2814	NM_001136090	Poli	polymerase (DNA directed), iota	protein-coding
chr18	39648487	39650988	+	Intergenic	2503	966	153	261.36	-2838	NM_008173	Nr3c1	nuclear receptor subfamily 3, group C, member 1	protein-coding
chr12	25782895	25784746	+	Intergenic	1853	387	101	111.12	-2863	NM_010496	Id2	inhibitor of DNA binding 2	protein-coding
chr2	129008601	129010053	+	Intergenic	1454	1027	75	97.18	-2918	NR_045264	AI847159	expressed sequence AI847159	miscRNA
chr7	110908653	110908956	+	Intergenic	305	152	11	70.18	-2940	NM_147098	Olfr630	olfactory receptor 630	protein-coding
chr14	115439370	115440517	+	Intergenic	1149	828	46	111.02	-2950	NR_029785	Mir17	microRNA 17	miscRNA
chr5	146040976	146041533	+	Intergenic	559	405	31	62.8	-2958	NM_001081431	Zfp498	zinc finger protein 498	protein-coding
chr4	135432146	135433322	+	Intergenic	1178	686	96	228.08	-2973	NM_026383	Pnrc2	proline-rich nuclear receptor coactivator 2	protein-coding
chr6	31165805	31168935	+	Intergenic	3132	899	357	501.12	-2981	NR_040257	2210408F21Rik	RIKEN cDNA 2210408F21 gene	miscRNA
chr5	32435156	32436556	+	Intergenic	1402	397	65	60.21	-2989	NM_008037	Fosl2	fos-like antigen 2	protein-coding
chr1	168180973	168181424	+	Intergenic	453	315	11	52.97	-3072	NM_001164528	Ildr2	immunoglobulin-like domain containing receptor 2	protein-coding
chr17	28762116	28762837	+	Intergenic	723	389	26	72.27	-3077	NM_016795	Srpk1	serine/arginine-rich protein specific kinase 1	protein-coding
chr6	22308782	22309536	+	Intergenic	756	344	28	69.32	-3078	NM_138587	Fam3c	family with sequence similarity 3, member C	protein-coding
chr8	23918860	23919591	+	Intergenic	733	224	39	57.28	-3099	NM_001122820	Ap3m2	adaptor-related protein complex 3, mu 2 subunit	protein-coding
chr5	134707939	134709259	+	Intergenic	1322	771	69	72.74	-3104	NM_010876	Ncf1	neutrophil cytosolic factor 1	protein-coding
chr2	180010486	180012105	+	Intergenic	1621	1142	75	74.07	-3125	NM_145851	Cables2	CDK5 and Abl enzyme substrate 2	protein-coding
chr6	52171378	52172041	+	Intergenic	665	372	36	51.39	-3137	NM_010455	Hoxa7	homeobox A7	protein-coding
chr3	142156540	142156953	+	Intergenic	415	164	28	94.25	-3152	NM_153564	Gbp5	guanylate binding protein 5	protein-coding
chr4	42962231	42963391	+	Intergenic	1162	546	98	144.73	-3155	NM_019874	Dnajb5	DnaJ (Hsp40) homolog, subfamily B, member 5	protein-coding
chr4	140766377	140767022	+	Intergenic	647	181	28	64.85	-3172	NM_001081174	Rsg1	REM2 and RAB-like small GTPase 1	protein-coding
chr6	129693253	129694108	+	Intergenic	857	550	32	69.85	-3178	XM_003946193	Klri2	killer cell lectin-like receptor family I member 2	protein-coding
chr5	104343058	104343829	+	Intergenic	773	467	34	77.41	-3195	NM_178741	Klhl8	kelch-like 8 (Drosophila)	protein-coding
chr7	29165182	29169758	+	Intergenic	4578	2126	404	661.36	-3223	NM_011756	Zfp36	zinc finger protein 36	protein-coding
chr4	108128616	108128996	+	Intergenic	382	155	18	57.03	-3225	NM_175472	Zcchc11	zinc finger, CCHC domain containing 11	protein-coding
chr5	123588321	123589613	+	Intergenic	1294	883	63	77.84	-3235	NM_001040398	Setd1b	SET domain containing 1B	protein-coding
chr3	60273256	60273765	+	Intergenic	511	144	21	98.02	-3242	NM_001253708	Mbnl1	muscleblind-like 1 (Drosophila)	protein-coding
chr2	132512420	132513130	+	Intergenic	712	213	64	157.37	-3244	NM_028637	1110034G24Rik	RIKEN cDNA 1110034G24 gene	protein-coding
chr5	125873048	125874214	+	Intergenic	1168	423	102	138.41	-3244	NM_019639	Ubc	ubiquitin C	protein-coding
chr2	121180759	121181488	+	Intergenic	731	407	36	63.53	-3254	NM_009897	Ckmt1	creatine kinase, mitochondrial 1, ubiquitous	protein-coding
chr7	85865904	85866903	+	Intergenic	1001	639	32	90.99	-3297	NR_015542	E430016F16Rik	RIKEN cDNA E430016F16 gene	miscRNA
chr18	67408391	67409219	+	Intergenic	830	362	35	97.13	-3321	NM_172630	Mppe1	metallophosphoesterase 1	protein-coding
chr4	140424940	140425387	+	Intergenic	449	231	32	97.08	-3445	NR_040654	4930515B02Rik	RIKEN cDNA 4930515B02 gene	miscRNA
chr9	54899609	54900047	+	Intergenic	440	121	11	54.23	-3477	NM_148944	Chrnb4	cholinergic receptor, nicotinic, beta polypeptide 4	protein-coding
chr11	113930539	113930990	+	Intergenic	453	329	11	52.97	-3499	NM_172800	Sdk2	sidekick homolog 2 (chicken)	protein-coding
chr11	68907935	68909968	+	Intergenic	2035	513	177	110.9	-3507	NM_001159367	Per1	period homolog 1 (Drosophila)	protein-coding
chr7	97493343	97494054	+	Intergenic	713	374	24	51.61	-3511	NM_001040085	Sytl2	synaptotagmin-like 2	protein-coding
chr11	101523068	101523621	+	Intergenic	555	183	28	97.84	-3511	NM_025404	Arl4d	ADP-ribosylation factor-like 4D	protein-coding
chr11	54968446	54968997	+	Intergenic	553	406	16	55.2	-3513	NM_172258	Slc36a3	solute carrier family 36 (proton/amino acid symporter), member 3	protein-coding
chr7	4412522	4413117	+	Intergenic	597	305	20	55.25	-3525	NM_026146	Eps8l1	EPS8-like 1	protein-coding
chr12	106251129	106251972	+	Intergenic	845	322	51	89.97	-3531	NM_001042699	4831426I19Rik	RIKEN cDNA 4831426I19 gene	protein-coding
chr5	124485229	124486466	+	Intergenic	1239	840	78	203.66	-3578	NM_177876	Vps37b	vacuolar protein sorting 37B (yeast)	protein-coding
chr10	126512098	126512670	+	Intergenic	574	229	31	62.53	-3579	NM_001033263	Agap2	ArfGAP with GTPase domain, ankyrin repeat and PH domain 2	protein-coding
chr11	86624136	86625370	+	Intergenic	1236	747	43	175.26	-3591	NM_026191	Dhx40	DEAH (Asp-Glu-Ala-His) box polypeptide 40	protein-coding
chr6	40840716	40841520	+	Intergenic	806	411	48	114.62	-3625	NM_139296	Moxd2	monooxygenase, DBH-like 2	protein-coding
chr7	116655053	116655586	+	Intergenic	535	146	15	75.38	-3671	NM_001170912	Trim66	tripartite motif-containing 66	protein-coding
chrX	71159924	71160770	+	Intergenic	848	560	38	56.09	-3710	NM_001162423	Arhgap4	Rho GTPase activating protein 4	protein-coding
chrX	132273165	132273873	+	Intergenic	710	328	19	88.02	-3712	NM_001004359	Gprasp1	G protein-coupled receptor associated sorting protein 1	protein-coding
chr4	133654305	133655100	+	Intergenic	797	452	66	98.59	-3714	NM_013706	Cd52	CD52 antigen	protein-coding
chr9	75285360	75285765	+	Intergenic	407	258	16	55.2	-3769	NM_001006122	Leo1	Leo1, Paf1/RNA polymerase II complex component, homolog (S. cerevisiae)	protein-coding
chr14	48088268	48088601	+	Intergenic	335	204	11	52.06	-3802	NM_001146085	Fbxo34	F-box protein 34	protein-coding
chr4	34833535	34834490	+	Intergenic	957	407	51	107.69	-3815	NM_013889	Zfp292	zinc finger protein 292	protein-coding
chr17	53682418	53682863	+	Intergenic	447	193	12	51.3	-3864	NM_173449	Pp2d1	protein phosphatase 2C-like domain containing 1	protein-coding
chr7	13546956	13547739	+	Intergenic	785	306	29	71.59	-3866	NM_178732	Zfp324	zinc finger protein 324	protein-coding
chr3	87941626	87943243	+	Intergenic	1619	947	109	56.89	-3883	NM_133665	Mef2d	myocyte enhancer factor 2D	protein-coding
chr2	69554276	69554829	+	Intergenic	555	319	26	116.79	-3889	NM_177244	Fastkd1	FAST kinase domains 1	protein-coding
chr6	129577462	129578038	+	Intergenic	578	161	23	64.97	-3891	NM_001083322	Klrk1	killer cell lectin-like receptor subfamily K, member 1	protein-coding
chr17	35395887	35396407	+	Intergenic	522	353	37	71.41	-3892	NM_010380	H2-D1	histocompatibility 2, D region locus 1	protein-coding
chr12	85563319	85564194	+	Intergenic	877	480	53	136.3	-3925	NM_001163501	C130039O16Rik	RIKEN cDNA C130039O16 gene	protein-coding
chr19	18741176	18741510	+	Intergenic	336	152	12	56.03	-3927	XM_003946026	2410127L17Rik	RIKEN cDNA 2410127L17 gene	protein-coding
chr12	113149990	113150413	+	Intergenic	425	227	14	55.82	-3935	NM_011625	Ppp1r13b	protein phosphatase 1, regulatory (inhibitor) subunit 13B	protein-coding
chr19	11539658	11540179	+	Intergenic	523	151	17	93.25	-3940	NM_001166376	Ms4a6c	membrane-spanning 4-domains, subfamily A, member 6C	protein-coding
chr5	137551914	137552364	+	Intergenic	452	140	20	81.62	-3997	NM_008871	Serpine1	serine (or cysteine) peptidase inhibitor, clade E, member 1	protein-coding
chr19	56896329	56897049	+	Intergenic	722	445	55	61.38	-4010	NM_001002238	Tdrd1	tudor domain containing 1	protein-coding
chr7	88999548	89000210	+	Intergenic	664	233	19	59.11	-4029	NM_145375	Tm6sf1	transmembrane 6 superfamily member 1	protein-coding
chr13	97832926	97833382	+	Intergenic	458	249	11	52.5	-4088	NM_001100458	Fam169a	family with sequence similarity 169, member A	protein-coding
chr13	19919940	19920495	+	Intergenic	557	260	19	57.2	-4091	NM_181754	Gpr141	G protein-coupled receptor 141	protein-coding
chr1	135979379	135980273	+	Intergenic	896	266	43	57.57	-4094	NM_007570	Btg2	B cell translocation gene 2, anti-proliferative	protein-coding
chr11	19819911	19820790	+	Intergenic	881	551	63	92.49	-4095	NM_033523	Spred2	sprouty-related, EVH1 domain containing 2	protein-coding
chr1	39953306	39953982	+	Intergenic	678	248	27	51.02	-4114	NM_001252200	Map4k4	mitogen-activated protein kinase kinase kinase kinase 4	protein-coding
chr9	20965683	20966401	+	Intergenic	720	232	61	72.96	-4116	NM_019798	Pde4a	phosphodiesterase 4A, cAMP specific	protein-coding
chr8	87506504	87507135	+	Intergenic	633	385	36	62.88	-4172	NM_008416	Junb	Jun-B oncogene	protein-coding
chr13	118004870	118005534	+	Intergenic	666	268	30	70.45	-4178	NM_010330	Emb	embigin	protein-coding
chr12	70461541	70463156	+	Intergenic	1617	294	127	477.4	-4185	NM_181665	Nemf	nuclear export mediator factor	protein-coding
chr15	101092724	101093416	+	Intergenic	694	310	25	62.76	-4207	NM_010444	Nr4a1	nuclear receptor subfamily 4, group A, member 1	protein-coding
chr2	165714300	165714737	+	Intergenic	439	242	15	53.74	-4267	NM_172270	Zmynd8	zinc finger, MYND-type containing 8	protein-coding
chr6	47698354	47698645	+	Intergenic	293	146	53	146.66	-4269	NR_002841	Rn4.5s	4.5S RNA	rRNA
chr11	96786150	96786579	+	Intergenic	431	189	13	53.15	-4274	NM_146026	Prr15l	proline rich 15-like	protein-coding
chr13	22032048	22033265	+	Intergenic	1219	774	57	125.78	-4307	NM_183014	Zfp184	zinc finger protein 184 (Kruppel-like)	protein-coding
chr11	83347562	83349227	+	Intergenic	1667	1200	105	174.7	-4374	NM_013653	Ccl5	chemokine (C-C motif) ligand 5	protein-coding
chr6	129867418	129867893	+	Intergenic	477	326	17	87.32	-4413	NM_008463	Klra5	killer cell lectin-like receptor, subfamily A, member 5	protein-coding
chr5	42159640	42160121	+	Intergenic	483	304	20	67.24	-4421	NM_007524	Nkx3-2	NK3 homeobox 2	protein-coding
chr9	20939806	20940492	+	Intergenic	688	256	24	60.83	-4430	NM_001205312	Tyk2	tyrosine kinase 2	protein-coding
chr6	86988160	86988656	+	Intergenic	498	257	20	58.79	-4432	NM_013528	Gfpt1	glutamine fructose-6-phosphate transaminase 1	protein-coding
chr18	39651004	39651679	+	Intergenic	677	366	108	446.79	-4442	NM_008173	Nr3c1	nuclear receptor subfamily 3, group C, member 1	protein-coding
chr8	87509326	87510774	+	Intergenic	1450	372	128	110.52	-4444	NM_001167991	Hook2	hook homolog 2 (Drosophila)	protein-coding
chr13	43580412	43581161	+	Intergenic	751	360	27	64.23	-4444	NM_019930	Ranbp9	RAN binding protein 9	protein-coding
chr13	23618186	23618725	+	Intergenic	541	178	48	206.05	-4458	NM_153173	Hist1h4h	histone cluster 1, H4h	protein-coding
chr16	91073703	91074131	+	Intergenic	430	181	19	55.57	-4527	NM_001163695	4932438H23Rik	RIKEN cDNA 4932438H23 gene	protein-coding
chr7	134421826	134422467	+	Intergenic	643	394	34	102.75	-4573	NM_009266	Sephs2	selenophosphate synthetase 2	protein-coding
chr16	31205663	31206226	+	Intergenic	565	265	23	83.16	-4620	NM_030138	Acap2	ArfGAP with coiled-coil, ankyrin repeat and PH domains 2	protein-coding
chr7	25242282	25243509	+	Intergenic	1229	678	55	73.33	-4624	NM_011113	Plaur	plasminogen activator, urokinase receptor	protein-coding
chr10	80138491	80140199	+	Intergenic	1710	630	152	53.84	-4624	NM_021462	Mknk2	MAP kinase-interacting serine/threonine kinase 2	protein-coding
chr12	72070756	72071200	+	Intergenic	446	217	19	67.5	-4632	NM_011184	Psma3	proteasome (prosome, macropain) subunit, alpha type 3	protein-coding
chr16	96308447	96308907	+	Intergenic	462	315	22	67.21	-4642	NM_001103179	Brwd1	bromodomain and WD repeat domain containing 1	protein-coding
chr11	68853359	68855547	+	Intergenic	2190	553	219	628.45	-4692	NM_011496	Aurkb	aurora kinase B	protein-coding
chr19	9058546	9059564	+	Intergenic	1020	424	69	174.24	-4719	NM_175108	Ahnak	AHNAK nucleoprotein (desmoyokin)	protein-coding
chr8	93588950	93589583	+	Intergenic	635	362	21	59.7	-4727	NM_011250	Rbl2	retinoblastoma-like 2	protein-coding
chr15	74946971	74947267	+	Intergenic	298	149	15	93.81	-4740	NM_001099217	Ly6c2	lymphocyte antigen 6 complex, locus C2	protein-coding
chr11	58115296	58116358	+	Intergenic	1064	439	120	249.43	-4744	NM_001040686	Zfp692	zinc finger protein 692	protein-coding
chr6	129536654	129537487	+	Intergenic	835	339	32	128.11	-4759	NM_010654	Klrd1	killer cell lectin-like receptor, subfamily D, member 1	protein-coding
chr17	35394901	35395609	+	Intergenic	710	401	43	120.5	-4784	NM_010380	H2-D1	histocompatibility 2, D region locus 1	protein-coding
chr2	118379816	118380634	+	Intergenic	820	418	34	61.8	-4811	NM_138313	Bmf	BCL2 modifying factor	protein-coding
chr4	49639957	49640280	+	Intergenic	325	176	12	60.71	-4814	NM_001163263	Rnf20	ring finger protein 20	protein-coding
chr12	86809472	86810576	+	Intergenic	1106	346	57	142.95	-4827	NM_010234	Fos	FBJ osteosarcoma oncogene	protein-coding
chr18	35015724	35016337	+	Intergenic	615	315	54	103.28	-4831	NM_007913	Egr1	early growth response 1	protein-coding
chr15	102033461	102034256	+	Intergenic	797	517	78	107.74	-4840	NM_153194	Zfp740	zinc finger protein 740	protein-coding
chr12	16812241	16812926	+	Intergenic	687	309	21	67.16	-4891	NM_001252071	Greb1	gene regulated by estrogen in breast cancer protein	protein-coding
chr2	31706293	31706550	+	Intergenic	259	129	11	76.75	-4896	NM_178887	Fibcd1	fibrinogen C domain containing 1	protein-coding
chr7	6362861	6363119	+	Intergenic	260	130	13	72.99	-4896	NM_001134752	Gm16532	predicted gene, 16532	protein-coding
chr5	137779509	137779985	+	Intergenic	478	168	30	119.05	-4937	NM_031406	Slc12a9	solute carrier family 12 (potassium/chloride transporters), member 9	protein-coding
chr10	5953229	5953667	+	Intergenic	440	287	14	54.13	-4985	NM_001033466	Zbtb2	zinc finger and BTB domain containing 2	protein-coding
chr8	124108880	124109868	+	Intergenic	990	634	154	353.12	-4994	NM_026160	Map1lc3b	microtubule-associated protein 1 light chain 3 beta	protein-coding
chr1	78198598	78198941	+	Intergenic	345	143	10	56.56	-5058	NM_001159520	Pax3	paired box gene 3	protein-coding
chr17	35347078	35347725	+	Intergenic	649	238	36	66.98	-5105	NM_010735	Lta	lymphotoxin A	protein-coding
chr19	5018663	5019137	+	Intergenic	476	132	12	53.24	-5106	NM_007854	Slc29a2	solute carrier family 29 (nucleoside transporters), member 2	protein-coding
chr3	108451458	108451925	+	Intergenic	469	217	12	58.96	-5140	NM_001177770	Clcc1	chloride channel CLIC-like 1	protein-coding
chr11	114826500	114827261	+	Intergenic	763	450	55	176.69	-5149	NM_199225	Cd300c	CD300C antigen	protein-coding
chr9	107542571	107543160	+	Intergenic	591	440	27	67.31	-5192	NM_008138	Gnai2	guanine nucleotide binding protein (G protein), alpha inhibiting 2	protein-coding
chr2	164768230	164768789	+	Intergenic	561	387	39	170.97	-5242	NM_013599	Mmp9	matrix metallopeptidase 9	protein-coding
chr4	130494701	130495398	+	Intergenic	699	337	22	61.77	-5251	NM_010769	Matn1	matrilin 1, cartilage matrix protein	protein-coding
chr5	115938755	115940818	+	Intergenic	2065	1495	241	509.18	-5293	NM_001167691	Sirt4	sirtuin 4 (silent mating type information regulation 2 homolog) 4 (S. cerevisiae)	protein-coding
chr7	36544560	36544978	+	Intergenic	420	267	11	56.25	-5296	NM_178704	Dpy19l3	dpy-19-like 3 (C. elegans)	protein-coding
chr11	4499857	4500374	+	Intergenic	519	287	15	53.41	-5297	NM_028860	Mtmr3	myotubularin related protein 3	protein-coding
chr11	106248881	106249653	+	Intergenic	774	477	57	130.67	-5312	NM_010494	Icam2	intercellular adhesion molecule 2	protein-coding
chr3	135994089	135994586	+	Intergenic	499	205	20	61.27	-5327	NM_001033350	Bank1	B cell scaffold protein with ankyrin repeats 1	protein-coding
chr13	23527992	23528482	+	Intergenic	492	204	18	61.93	-5351	NR_015492	C230035I16Rik	RIKEN cDNA C230035I16 gene	miscRNA
chr5	112699716	112701011	+	Intergenic	1297	875	63	57.24	-5364	NM_009419	Tpst2	protein-tyrosine sulfotransferase 2	protein-coding
chr5	141046085	141046725	+	Intergenic	642	226	32	118.75	-5384	NM_030022	Grifin	galectin-related inter-fiber protein	protein-coding
chr15	57738202	57738523	+	Intergenic	323	171	16	56.98	-5392	NM_199300	Wdr67	WD repeat domain 67	protein-coding
chr11	97862607	97863192	+	Intergenic	587	249	19	60.27	-5412	NM_207231	Arl5c	ADP-ribosylation factor-like 5C	protein-coding
chr3	94391842	94392283	+	Intergenic	443	150	11	53.93	-5438	NM_001082484	Snx27	sorting nexin family member 27	protein-coding
chr11	83467955	83468737	+	Intergenic	784	496	35	97.13	-5466	NM_011337	Ccl3	chemokine (C-C motif) ligand 3	protein-coding
chr19	53469823	53471283	+	Intergenic	1462	526	89	206.12	-5490	NM_172429	Smndc1	survival motor neuron domain containing 1	protein-coding
chr2	90235155	90235453	+	Intergenic	300	150	30	72.54	-5493	NM_146263	Olfr1274-ps	olfactory receptor 1274, pseudogene	protein-coding
chr7	135375041	135375613	+	Intergenic	574	310	15	53.29	-5544	NM_146205	Armc5	armadillo repeat containing 5	protein-coding
chr7	50793884	50794390	+	Intergenic	508	287	12	55.23	-5596	NM_001111058	Cd33	CD33 antigen	protein-coding
chr19	23209198	23210983	+	Intergenic	1787	303	86	75.27	-5626	NM_010638	Klf9	Kruppel-like factor 9	protein-coding
chr3	87644788	87645247	+	Intergenic	461	247	37	87.89	-5660	NM_001025571	Sh2d2a	SH2 domain protein 2A	protein-coding
chr11	115879406	115880044	+	Intergenic	640	259	20	51.11	-5692	NM_016905	Galk1	galactokinase 1	protein-coding
chr12	72069150	72070578	+	Intergenic	1430	983	88	201.01	-5746	NM_011184	Psma3	proteasome (prosome, macropain) subunit, alpha type 3	protein-coding
chr2	174303959	174304463	+	Intergenic	506	274	13	58.75	-5769	NM_025531	Slmo2	slowmo homolog 2 (Drosophila)	protein-coding
chr17	35903265	35903978	+	Intergenic	715	282	39	73.02	-5774	NR_045459	4833427F10Rik	RIKEN cDNA 4833427F10 gene	miscRNA
chr10	93971464	93972187	+	Intergenic	725	272	31	53.08	-5777	NM_001168684	Tmcc3	transmembrane and coiled coil domains 3	protein-coding
chr11	109280713	109282157	+	Intergenic	1446	773	85	58.99	-5825	NM_001252193	Amz2	archaelysin family metallopeptidase 2	protein-coding
chr11	85843508	85843979	+	Intergenic	473	145	11	51.11	-5891	NR_046030	LOC629393	uncharacterized LOC629393	miscRNA
chr2	156016162	156016797	+	Intergenic	637	285	22	61.7	-5904	NM_172674	Phf20	PHD finger protein 20	protein-coding
chr11	78369847	78370455	+	Intergenic	610	207	22	71.98	-5914	NM_133706	Tmem97	transmembrane protein 97	protein-coding
chr1	89743657	89744232	+	Intergenic	577	181	28	57.08	-5918	NM_177646	Dgkd	diacylglycerol kinase, delta	protein-coding
chr1	127337785	127338714	+	Intergenic	931	665	42	87.84	-5945	NM_001205385	Actr3	ARP3 actin-related protein 3	protein-coding
chr4	48057118	48059171	+	Intergenic	2055	819	163	217.42	-5976	NM_015743	Nr4a3	nuclear receptor subfamily 4, group A, member 3	protein-coding
chr11	67339694	67341307	+	Intergenic	1615	1140	86	88.1	-6000	NM_001109657	Gas7	growth arrest specific 7	protein-coding
chr16	91366697	91367350	+	Intergenic	655	359	37	58.08	-6005	NM_001110498	Ifnar2	interferon (alpha and beta) receptor 2	protein-coding
chr18	36861303	36861938	+	Intergenic	637	234	20	64.37	-6041	NM_172831	E230025N22Rik	Riken cDNA E230025N22 gene	protein-coding
chr13	22107251	22108122	+	Intergenic	873	482	81	506.33	-6076	NM_019429	Prss16	protease, serine, 16 (thymus)	protein-coding
chr6	48682519	48683407	+	Intergenic	890	536	57	112.54	-6083	NM_008376	Gimap1	GTPase, IMAP family member 1	protein-coding
chr8	86724202	86728390	+	Intergenic	4190	708	559	1410.05	-6121	NR_029740	Mir23a	microRNA 23a	miscRNA
chr11	50184715	50185377	+	Intergenic	664	311	40	113.19	-6175	NM_021510	Hnrnph1	heterogeneous nuclear ribonucleoprotein H1	protein-coding
chr10	80140466	80141413	+	Intergenic	949	638	46	64.53	-6218	NM_021462	Mknk2	MAP kinase-interacting serine/threonine kinase 2	protein-coding
chr13	114459929	114460382	+	Intergenic	455	133	13	57.5	-6271	NM_019960	Hspb3	heat shock protein 3	protein-coding
chr11	53576449	53577933	+	Intergenic	1486	1029	95	78.06	-6325	NM_001159393	Irf1	interferon regulatory factor 1	protein-coding
chr1	53848118	53848868	+	Intergenic	752	313	47	132.19	-6434	NM_133810	Stk17b	serine/threonine kinase 17b (apoptosis-inducing)	protein-coding
chr11	83349751	83351171	+	Intergenic	1422	922	59	73.85	-6441	NM_013653	Ccl5	chemokine (C-C motif) ligand 5	protein-coding
chr15	72897540	72898672	+	Intergenic	1134	629	95	54.77	-6472	NM_001164641	Trappc9	trafficking protein particle complex 9	protein-coding
chr13	22065952	22067094	+	Intergenic	1144	958	80	192.96	-6527	NM_001162928	Pom121l2	POM121 membrane glycoprotein-like 2 (rat)	protein-coding
chr14	51682970	51683954	+	Intergenic	986	591	63	128	-6545	NM_001011875	Rnase12	ribonuclease, RNase A family, 12 (non-active)	protein-coding
chr7	104223400	104223998	+	Intergenic	600	329	14	57.11	-6562	NM_001162477	Gab2	growth factor receptor bound protein 2-associated protein 2	protein-coding
chr7	126754562	126754912	+	Intergenic	352	211	10	53.84	-6605	NM_054094	Acsm1	acyl-CoA synthetase medium-chain family member 1	protein-coding
chr2	131977182	131977723	+	Intergenic	543	305	13	56.13	-6608	NM_018824	Slc23a2	solute carrier family 23 (nucleobase transporters), member 2	protein-coding
chr9	77758130	77758922	+	Intergenic	794	379	80	200.95	-6646	NM_134255	Elovl5	ELOVL family member 5, elongation of long chain fatty acids (yeast)	protein-coding
chr11	98650109	98650757	+	Intergenic	650	202	37	61.16	-6650	NM_028722	Msl1	male-specific lethal 1 homolog (Drosophila)	protein-coding
chr6	129696121	129698226	+	Intergenic	2107	1365	117	100.06	-6671	XM_003946193	Klri2	killer cell lectin-like receptor family I member 2	protein-coding
chr7	53644786	53645521	+	Intergenic	737	250	29	94.27	-6685	NM_177153	Kcnc1	potassium voltage gated channel, Shaw-related subfamily, member 1	protein-coding
chr11	87561536	87565791	+	Intergenic	4257	1696	299	252.57	-6703	NR_029555	Mir142	microRNA 142	miscRNA
chr10	76984782	76985752	+	Intergenic	972	391	54	138.92	-6709	NM_133998	1810008A18Rik	RIKEN cDNA 1810008A18 gene	protein-coding
chr5	35377272	35377701	+	Intergenic	431	308	12	58.24	-6716	NM_019447	Hgfac	hepatocyte growth factor activator	protein-coding
chr16	36985489	36986401	+	Intergenic	914	510	50	92.74	-6723	NM_001037321	Fbxo40	F-box protein 40	protein-coding
chr14	119328826	119329413	+	Intergenic	589	385	32	85.74	-6730	NM_025943	Dzip1	DAZ interacting protein 1	protein-coding
chr10	117355400	117356107	+	Intergenic	709	378	29	77.38	-6762	NR_045342	4933411E08Rik	RIKEN cDNA 4933411E08 gene	miscRNA
chr13	94534496	94535235	+	Intergenic	741	293	36	53.21	-6769	NM_009712	Arsb	arylsulfatase B	protein-coding
chr2	122201012	122201872	+	Intergenic	862	330	68	141.01	-6788	NM_001013829	Shf	Src homology 2 domain containing F	protein-coding
chr7	134620944	134622929	+	Intergenic	1987	544	160	50.41	-6799	NM_010183	Fbrs	fibrosin	protein-coding
chr7	20513091	20513530	+	Intergenic	441	241	14	58.17	-6818	NM_027514	Pvr	poliovirus receptor	protein-coding
chr3	88313493	88314676	+	Intergenic	1185	585	95	78.69	-6830	NM_001002011	Lmna	lamin A	protein-coding
chr7	87324706	87325066	+	Intergenic	362	152	11	50.25	-6841	NM_013659	Sema4b	sema domain, immunoglobulin domain (Ig), transmembrane domain (TM) and short cytoplasmic domain, (semaphorin) 4B	protein-coding
chr6	85094426	85094798	+	Intergenic	374	142	15	55.42	-6854	NM_011467	Spr	sepiapterin reductase	protein-coding
chr1	172864380	172864987	+	Intergenic	609	316	21	61.47	-6969	NM_001160215	Fcrla	Fc receptor-like A	protein-coding
chr11	118158300	118158804	+	Intergenic	506	368	14	55.3	-6994	NM_001033528	Usp36	ubiquitin specific peptidase 36	protein-coding
chr1	183148824	183149450	+	Intergenic	628	289	18	84.8	-7028	NM_145514	Wdr26	WD repeat domain 26	protein-coding
chr2	167750231	167751283	+	Intergenic	1054	416	66	51	-7070	NM_011201	Ptpn1	protein tyrosine phosphatase, non-receptor type 1	protein-coding
chr1	174443640	174444667	+	Intergenic	1029	613	63	61.51	-7108	NM_027972	Ccdc19	coiled-coil domain containing 19	protein-coding
chr13	23529592	23530404	+	Intergenic	814	384	43	144.58	-7112	NR_015492	C230035I16Rik	RIKEN cDNA C230035I16 gene	miscRNA
chr3	65462660	65463408	+	Intergenic	750	357	35	69.84	-7116	NM_001166659	Lekr1	leucine, glutamate and lysine rich 1	protein-coding
chr7	123340340	123340652	+	Intergenic	314	153	10	52.53	-7141	NM_172743	Plekha7	pleckstrin homology domain containing, family A member 7	protein-coding
chr11	101519073	101520205	+	Intergenic	1134	743	59	214.5	-7216	NM_025404	Arl4d	ADP-ribosylation factor-like 4D	protein-coding
chr15	78665528	78666096	+	Intergenic	570	287	41	148.63	-7265	NM_027219	Cdc42ep1	CDC42 effector protein (Rho GTPase binding) 1	protein-coding
chr8	86271335	86273749	+	Intergenic	2416	1345	221	348.02	-7332	NM_001163029	Cd97	CD97 antigen	protein-coding
chr6	121188283	121188864	+	Intergenic	583	153	20	70.55	-7351	NM_011909	Usp18	ubiquitin specific peptidase 18	protein-coding
chr9	88424779	88425409	+	Intergenic	632	416	27	64.23	-7359	NR_040721	Snhg5	small nucleolar RNA host gene 5	miscRNA
chr7	127978189	127979784	+	Intergenic	1597	870	127	135.62	-7359	NM_001267710	Eef2k	eukaryotic elongation factor-2 kinase	protein-coding
chr4	116861977	116863223	+	Intergenic	1248	557	74	146.32	-7371	NM_134471	Kif2c	kinesin family member 2C	protein-coding
chr3	122424442	122424958	+	Intergenic	518	138	21	88.74	-7376	NM_153422	Pde5a	phosphodiesterase 5A, cGMP-specific	protein-coding
chr4	3575680	3576811	+	Intergenic	1133	653	62	91.93	-7408	NR_040643	2210414B05Rik	RIKEN cDNA 2210414B05 gene	miscRNA
chr7	31672306	31673309	+	Intergenic	1005	558	51	183.17	-7446	NM_001043317	Cd22	CD22 antigen	protein-coding
chr8	97226596	97228587	+	Intergenic	1993	1439	128	173.9	-7449	NM_026385	Pllp	plasma membrane proteolipid	protein-coding
chr11	79517417	79518602	+	Intergenic	1187	772	123	207.4	-7462	NR_029579	Mir193	microRNA 193	miscRNA
chr1	89013833	89014285	+	Intergenic	454	237	12	58.3	-7524	NM_007432	Akp3	alkaline phosphatase 3, intestine, not Mn requiring	protein-coding
chr13	21264033	21264435	+	Intergenic	404	254	38	199.81	-7566	NM_009054	Trim27	tripartite motif-containing 27	protein-coding
chr1	167571448	167573049	+	Intergenic	1603	993	122	204.29	-7576	NM_001001880	Mpzl1	myelin protein zero-like 1	protein-coding
chr11	118841615	118842179	+	Intergenic	566	162	16	55.2	-7605	NM_001030291	Enpp7	ectonucleotide pyrophosphatase/phosphodiesterase 7	protein-coding
chr15	78419240	78420492	+	Intergenic	1254	263	57	82.56	-7611	NM_028195	Cyth4	cytohesin 4	protein-coding
chr12	88232946	88233896	+	Intergenic	952	595	43	75.57	-7657	NM_145836	Irf2bpl	interferon regulatory factor 2 binding protein-like	protein-coding
chr7	135265103	135265733	+	Intergenic	632	501	20	64.91	-7664	NM_021334	Itgax	integrin alpha X	protein-coding
chr11	95712251	95712605	+	Intergenic	356	231	11	50.66	-7703	NR_045187	4833417C18Rik	RIKEN cDNA 4833417C18 gene	miscRNA
chr14	79132282	79133046	+	Intergenic	766	356	42	90.84	-7768	NM_001081336	Dgkh	diacylglycerol kinase, eta	protein-coding
chr13	23530424	23530982	+	Intergenic	560	146	20	55.92	-7817	NR_015492	C230035I16Rik	RIKEN cDNA C230035I16 gene	miscRNA
chr2	143696601	143696970	+	Intergenic	371	234	11	61.74	-7876	NM_009751	Bfsp1	beaded filament structural protein 1, in lens-CP94	protein-coding
chr10	79622186	79623187	+	Intergenic	1003	721	85	68.69	-7900	NM_007705	Cirbp	cold inducible RNA binding protein	protein-coding
chr4	120868695	120869426	+	Intergenic	733	306	30	91.77	-7921	NM_001081013	Rlf	rearranged L-myc fusion sequence	protein-coding
chr1	174443034	174443590	+	Intergenic	558	209	55	124.73	-7949	NM_027972	Ccdc19	coiled-coil domain containing 19	protein-coding
chr3	19218891	19219667	+	Intergenic	778	373	29	54.04	-7957	NM_001122759	Pde7a	phosphodiesterase 7A	protein-coding
chr5	130639392	130640023	+	Intergenic	633	369	19	61.18	-7982	NM_019983	Rabgef1	RAB guanine nucleotide exchange factor (GEF) 1	protein-coding
chr13	48640789	48642481	+	Intergenic	1694	583	140	118.3	-7994	NR_029725	Mirlet7a-1	microRNA let7a-1	miscRNA
chr10	30530699	30531140	+	Intergenic	443	240	30	97.09	-8006	NM_001111267	Ncoa7	nuclear receptor coactivator 7	protein-coding
chr4	48055324	48056905	+	Intergenic	1583	1006	219	393.2	-8006	NM_015743	Nr4a3	nuclear receptor subfamily 4, group A, member 3	protein-coding
chr2	22903603	22903960	+	Intergenic	359	209	11	60.33	-8021	NM_001077190	Abi1	abl-interactor 1	protein-coding
chr15	101106085	101107226	+	Intergenic	1143	131	34	65.33	-8077	NM_026566	9430023L20Rik	RIKEN cDNA 9430023L20 gene	protein-coding
chr6	87490992	87491714	+	Intergenic	724	360	39	54.28	-8124	NM_001037727	Arhgap25	Rho GTPase activating protein 25	protein-coding
chr11	77021489	77022111	+	Intergenic	624	186	28	74.15	-8127	NM_177710	Ssh2	slingshot homolog 2 (Drosophila)	protein-coding
chr14	51702243	51702970	+	Intergenic	729	250	33	101.46	-8146	NM_001161731	Ang	angiogenin, ribonuclease, RNase A family, 5	protein-coding
chr6	128746215	128747449	+	Intergenic	1236	486	53	119.85	-8173	XM_003946192	Klrb1c	killer cell lectin-like receptor subfamily B member 1C	protein-coding
chr11	109278767	109279350	+	Intergenic	585	186	29	54.04	-8202	NM_001252193	Amz2	archaelysin family metallopeptidase 2	protein-coding
chr15	101088536	101089574	+	Intergenic	1040	493	47	101.29	-8222	NM_010444	Nr4a1	nuclear receptor subfamily 4, group A, member 1	protein-coding
chr3	78957885	78958385	+	Intergenic	502	149	15	62.54	-8338	NM_001099624	Rapgef2	Rap guanine nucleotide exchange factor (GEF) 2	protein-coding
chr2	122051999	122052425	+	Intergenic	428	290	14	56.86	-8363	NM_146126	Sord	sorbitol dehydrogenase	protein-coding
chr4	46455154	46456090	+	Intergenic	938	572	37	86.41	-8367	NM_130889	Anp32b	acidic (leucine-rich) nuclear phosphoprotein 32 family, member B	protein-coding
chr11	96984623	96985403	+	Intergenic	782	440	32	50.59	-8368	NM_019507	Tbx21	T-box 21	protein-coding
chr6	83736320	83737026	+	Intergenic	708	251	39	103.05	-8378	NM_001164187	Nagk	N-acetylglucosamine kinase	protein-coding
chr7	125643779	125644098	+	Intergenic	321	167	10	57.23	-8449	NM_001033380	Itpripl2	inositol 1,4,5-triphosphate receptor interacting protein-like 2	protein-coding
chr11	83352143	83352843	+	Intergenic	702	445	34	87.65	-8473	NM_013653	Ccl5	chemokine (C-C motif) ligand 5	protein-coding
chr17	35900496	35901229	+	Intergenic	735	471	29	72.3	-8533	NR_045459	4833427F10Rik	RIKEN cDNA 4833427F10 gene	miscRNA
chr7	16879941	16881419	+	Intergenic	1480	475	126	189.92	-8536	NM_001136471	Ccdc9	coiled-coil domain containing 9	protein-coding
chrX	154044972	154045418	+	Intergenic	448	363	11	53.45	-8548	NM_178266	Mbtps2	membrane-bound transcription factor peptidase, site 2	protein-coding
chr4	120869458	120870084	+	Intergenic	628	361	30	70.45	-8632	NM_001081013	Rlf	rearranged L-myc fusion sequence	protein-coding
chr8	122310738	122311236	+	Intergenic	500	340	30	79.94	-8671	NM_028883	4632415K11Rik	RIKEN cDNA 4632415K11 gene	protein-coding
chr2	32722617	32723315	+	Intergenic	700	421	40	120.46	-8688	NM_146119	Fam129b	family with sequence similarity 129, member B	protein-coding
chr17	15672770	15673187	+	Intergenic	419	129	15	61.79	-8713	NM_008799	Pdcd2	programmed cell death 2	protein-coding
chr2	122202860	122204132	+	Intergenic	1274	319	121	245.04	-8842	NM_001013829	Shf	Src homology 2 domain containing F	protein-coding
chr16	44811682	44812134	+	Intergenic	454	196	17	64.06	-8933	NM_207244	Cd200r4	CD200 receptor 4	protein-coding
chr5	66591276	66591775	+	Intergenic	501	258	21	67.16	-8951	NR_040695	1700126H18Rik	RIKEN cDNA 1700126H18 gene	miscRNA
chr6	87491722	87492653	+	Intergenic	933	470	52	116.56	-8958	NM_001037727	Arhgap25	Rho GTPase activating protein 25	protein-coding
chr2	30567148	30568318	+	Intergenic	1172	440	112	197.37	-8997	NR_037272	Mir3089	microRNA 3089	miscRNA
chr15	59635373	59635732	+	Intergenic	361	219	10	52.53	-9038	NR_045076	Gm19510	predicted gene, 19510	miscRNA
chr13	117999891	118000767	+	Intergenic	878	568	44	132.24	-9051	NM_010330	Emb	embigin	protein-coding
chr18	62348174	62349195	+	Intergenic	1023	356	45	71.94	-9071	NM_007420	Adrb2	adrenergic receptor, beta 2	protein-coding
chr18	80357003	80357591	+	Intergenic	590	226	19	50.56	-9076	NM_175028	Adnp2	ADNP homeobox 2	protein-coding
chr13	23613442	23614203	+	Intergenic	763	349	41	187.42	-9091	NM_153173	Hist1h4h	histone cluster 1, H4h	protein-coding
chr6	122760070	122762101	+	Intergenic	2033	1393	155	65.6	-9117	NM_021899	Foxj2	forkhead box J2	protein-coding
chr5	115117209	115117949	+	Intergenic	742	508	55	57.85	-9149	NM_022017	Trpv4	transient receptor potential cation channel, subfamily V, member 4	protein-coding
chr4	129487891	129489183	+	Intergenic	1294	620	76	62.64	-9186	NM_001164745	Ptp4a2	protein tyrosine phosphatase 4a2	protein-coding
chr1	107877210	107878340	+	Intergenic	1132	297	57	76.35	-9208	NM_001122675	Zcchc2	zinc finger, CCHC domain containing 2	protein-coding
chr10	118520364	118521093	+	Intergenic	731	305	27	68.82	-9233	NR_045348	1700064J06Rik	RIKEN cDNA 1700064J06 gene	miscRNA
chr16	91475874	91476546	+	Intergenic	674	339	26	54.39	-9250	NM_010508	Ifnar1	interferon (alpha and beta) receptor 1	protein-coding
chr11	106253069	106253428	+	Intergenic	361	227	15	55.81	-9293	NM_010494	Icam2	intercellular adhesion molecule 2	protein-coding
chr5	37230590	37231812	+	Intergenic	1224	445	49	55.63	-9313	NM_008550	Man2b2	mannosidase 2, alpha B2	protein-coding
chr9	43841962	43842298	+	Intergenic	338	186	13	62.61	-9337	NM_009382	Thy1	thymus cell antigen 1, theta	protein-coding
chr6	129234320	129235163	+	Intergenic	845	268	56	141.34	-9354	NM_001033122	Cd69	CD69 antigen	protein-coding
chr6	112906462	112906999	+	Intergenic	539	270	13	53.12	-9470	NM_153070	Srgap3	SLIT-ROBO Rho GTPase activating protein 3	protein-coding
chr10	19301725	19302839	+	Intergenic	1116	553	66	156.13	-9482	NM_010511	Ifngr1	interferon gamma receptor 1	protein-coding
chr5	23227730	23228291	+	Intergenic	563	242	26	59.28	-9525	NR_015554	AI506816	expressed sequence AI506816	miscRNA
chr12	88235193	88235737	+	Intergenic	546	351	38	87.5	-9701	NM_145836	Irf2bpl	interferon regulatory factor 2 binding protein-like	protein-coding
chr13	22026926	22027559	+	Intergenic	635	411	21	98.02	-9721	NM_183014	Zfp184	zinc finger protein 184 (Kruppel-like)	protein-coding
chr10	126817406	126817816	+	Intergenic	412	266	30	74.56	-9756	NM_001168292	R3hdm2	R3H domain containing 2	protein-coding
chr15	83304295	83305313	+	Intergenic	1020	283	41	51.58	-9768	NM_001159509	Pacsin2	protein kinase C and casein kinase substrate in neurons 2	protein-coding
chr13	104563825	104565154	+	Intergenic	1331	424	97	79.65	-9827	NM_172592	Srek1	splicing regulatory glutamine/lysine-rich protein 1	protein-coding
chr15	57807135	57808116	+	Intergenic	983	414	98	220.14	-9833	NM_173862	Fam83a	family with sequence similarity 83, member A	protein-coding
chr6	128747730	128749284	+	Intergenic	1556	771	89	127.15	-9848	XM_003946192	Klrb1c	killer cell lectin-like receptor subfamily B member 1C	protein-coding
chr6	48616074	48616470	+	Intergenic	398	190	26	144.6	-9862	NM_174960	Gimap9	GTPase, IMAP family member 9	protein-coding
chr13	21261305	21262431	+	Intergenic	1128	665	104	314.52	-9932	NM_009054	Trim27	tripartite motif-containing 27	protein-coding
chr6	85097233	85098176	+	Intergenic	945	560	33	122.81	-9946	NM_011467	Spr	sepiapterin reductase	protein-coding
chr10	75345951	75346366	+	Intergenic	417	253	13	56.8	-9985	NM_024440	Derl3	Der1-like domain family, member 3	protein-coding
chr7	4565325	4566008	+	Intergenic	685	175	29	70.48	-10023	NM_207270	Ptprh	protein tyrosine phosphatase, receptor type, H	protein-coding
chr16	49970031	49971052	+	Intergenic	1023	193	39	67.03	-10032	NR_045001	Gm6936	predicted gene 6936	miscRNA
chr4	100438958	100439428	+	Intergenic	472	119	11	51.2	-10091	NM_198037	Cachd1	cache domain containing 1	protein-coding
chr15	96539603	96540913	+	Intergenic	1312	688	114	98.16	-10129	NM_175121	Slc38a2	solute carrier family 38, member 2	protein-coding
chr19	29475074	29475480	+	Intergenic	408	153	14	74.69	-10132	NM_021396	Pdcd1lg2	programmed cell death 1 ligand 2	protein-coding
chr7	19904787	19906305	+	Intergenic	1520	670	101	53.17	-10152	NM_008036	Fosb	FBJ osteosarcoma oncogene B	protein-coding
chr7	132736486	132737031	+	Intergenic	547	389	24	68.86	-10185	NM_021887	Il21r	interleukin 21 receptor	protein-coding
chr1	173041016	173042154	+	Intergenic	1140	614	107	314.63	-10207	NM_001081275	1700009P17Rik	RIKEN cDNA 1700009P17 gene	protein-coding
chr1	30929433	30931208	+	Intergenic	1777	1346	78	86.45	-10219	NM_001081080	Phf3	PHD finger protein 3	protein-coding
chr14	75845075	75846064	+	Intergenic	991	549	43	59.13	-10220	NM_001128093	Siah3	seven in absentia homolog 3 (Drosophila)	protein-coding
chr6	120402195	120403765	+	Intergenic	1572	1157	65	86.71	-10235	NM_008359	Il17ra	interleukin 17 receptor A	protein-coding
chr19	44357551	44358281	+	Intergenic	732	222	41	102.34	-10250	NM_009128	Scd2	stearoyl-Coenzyme A desaturase 2	protein-coding
chr9	123781282	123781737	+	Intergenic	457	182	36	121.57	-10263	NM_011798	Xcr1	chemokine (C motif) receptor 1	protein-coding
chr10	90643862	90645371	+	Intergenic	1511	368	204	551.64	-10289	NM_001080129	Tmpo	thymopoietin	protein-coding
chr5	141072272	141073717	+	Intergenic	1447	1113	103	141.74	-10301	NM_008494	Lfng	LFNG O-fucosylpeptide 3-beta-N-acetylglucosaminyltransferase	protein-coding
chr7	16882161	16882740	+	Intergenic	581	210	30	76.2	-10306	NM_001136471	Ccdc9	coiled-coil domain containing 9	protein-coding
chr12	106258046	106258631	+	Intergenic	587	313	18	50.07	-10319	NM_001042699	4831426I19Rik	RIKEN cDNA 4831426I19 gene	protein-coding
chr7	149583753	149584499	+	Intergenic	748	268	39	69.51	-10351	NM_009983	Ctsd	cathepsin D	protein-coding
chr6	120032471	120033519	+	Intergenic	1050	633	45	65.72	-10403	NM_016718	Ninj2	ninjurin 2	protein-coding
chr2	5645913	5646358	+	Intergenic	447	219	11	51.15	-10425	NM_177343	Camk1d	calcium/calmodulin-dependent protein kinase ID	protein-coding
chr8	86720932	86722996	+	Intergenic	2066	516	225	483.15	-10453	NR_029740	Mir23a	microRNA 23a	miscRNA
chr11	76401411	76401979	+	Intergenic	570	247	21	61.44	-10466	NM_198018	Abr	active BCR-related gene	protein-coding
chr6	95679069	95679539	+	Intergenic	472	162	11	51.2	-10473	NM_011507	Suclg2	succinate-Coenzyme A ligase, GDP-forming, beta subunit	protein-coding
chr15	7068827	7069316	+	Intergenic	491	313	14	72.29	-10501	NM_001113386	Lifr	leukemia inhibitory factor receptor	protein-coding
chr11	96848891	96850136	+	Intergenic	1247	541	59	69.54	-10511	NM_001080964	Sp2	Sp2 transcription factor	protein-coding
chr9	23016769	23017193	+	Intergenic	426	282	12	58.24	-10539	NM_028472	Bmper	BMP-binding endothelial regulator	protein-coding
chr19	21841866	21842715	+	Intergenic	851	713	32	109.72	-10542	NM_001033759	Tmem2	transmembrane protein 2	protein-coding
chr13	111174383	111174874	+	Intergenic	493	188	12	56.62	-10624	NM_152804	Plk2	polo-like kinase 2	protein-coding
chr15	6518804	6519667	+	Intergenic	865	390	39	120.59	-10636	NM_011815	Fyb	FYN binding protein	protein-coding
chr11	59465163	59465537	+	Intergenic	376	255	12	51.79	-10647	NM_012027	Mprip	myosin phosphatase Rho interacting protein	protein-coding
chr17	21615024	21615555	+	Intergenic	533	147	20	118.25	-10663	NM_013843	Zfp53	zinc finger protein 53	protein-coding
chr15	27570683	27571556	+	Intergenic	875	511	37	71.41	-10671	NM_001013792	Fam105b	family with sequence similarity 105, member B	protein-coding
chr15	100573716	100574038	+	Intergenic	324	172	12	66.42	-10709	NR_045781	I730030J21Rik	RIKEN cDNA I730030J21 gene	miscRNA
chr15	79244208	79244748	+	Intergenic	542	240	18	59.39	-10745	NM_001253817	Tmem184b	transmembrane protein 184b	protein-coding
chr2	164693840	164694348	+	Intergenic	510	320	23	53.75	-10774	NM_146129	Pcif1	PDX1 C-terminal inhibiting factor 1	protein-coding
chr1	36353483	36354067	+	Intergenic	586	200	27	62.75	-10803	NM_001172205	Arid5a	AT rich interactive domain 5A (MRF1-like)	protein-coding
chrX	70299070	70299568	+	Intergenic	500	289	50	232.06	-10807	NM_153169	Pnma3	paraneoplastic antigen MA3	protein-coding
chr17	71835009	71836042	+	Intergenic	1035	262	62	90.53	-10842	NM_028887	Smchd1	SMC hinge domain containing 1	protein-coding
chr1	46920959	46921493	+	Intergenic	536	220	21	62.21	-10872	NM_172653	Slc39a10	solute carrier family 39 (zinc transporter), member 10	protein-coding
chr9	108103306	108103969	+	Intergenic	665	304	34	69.07	-10923	NM_007567	Bsn	bassoon	protein-coding
chr6	30876339	30876694	+	Intergenic	357	153	10	55.16	-10943	NM_054073	Tsga13	testis specific gene A13	protein-coding
chr7	134428475	134429119	+	Intergenic	646	324	83	308.61	-10977	NM_001253872	Itgal	integrin alpha L	protein-coding
chr10	69696822	69697258	+	Intergenic	438	148	11	54.42	-10984	NM_025807	Slc16a9	solute carrier family 16 (monocarboxylic acid transporters), member 9	protein-coding
chr5	150203189	150203574	+	Intergenic	387	235	10	51.9	-11000	NM_027519	6330406I15Rik	RIKEN cDNA 6330406I15 gene	protein-coding
chr13	33084804	33085992	+	Intergenic	1190	676	58	109.97	-11012	NM_009256	Serpinb9	serine (or cysteine) peptidase inhibitor, clade B, member 9	protein-coding
chr8	69021216	69021633	+	Intergenic	419	265	12	50.87	-11018	NM_025465	Tma16	translation machinery associated 16 homolog (S. cerevisiae)	protein-coding
chr10	129748661	129749049	+	Intergenic	390	240	10	51.59	-11053	NM_183264	Tespa1	thymocyte expressed, positive selection associated 1	protein-coding
chr6	128749328	128750108	+	Intergenic	782	198	66	252.87	-11059	XM_003946192	Klrb1c	killer cell lectin-like receptor subfamily B member 1C	protein-coding
chr5	101011952	101012636	+	Intergenic	686	335	36	87.38	-11070	NM_139198	Plac8	placenta-specific 8	protein-coding
chr6	122243447	122244397	+	Intergenic	952	547	34	59.9	-11071	NM_016970	Klrg1	killer cell lectin-like receptor subfamily G, member 1	protein-coding
chr5	45346185	45346477	+	Intergenic	294	147	10	61.25	-11109	NR_073013	4930431F12Rik	RIKEN cDNA 4930431F12 gene	miscRNA
chr19	42310725	42311132	+	Intergenic	409	257	11	57.42	-11140	NM_001141983	Golga7b	golgi autoantigen, golgin subfamily a, 7B	protein-coding
chr16	17222207	17222637	+	Intergenic	432	279	13	71	-11258	NM_178922	Hic2	hypermethylated in cancer 2	protein-coding
chr5	66346490	66347694	+	Intergenic	1206	789	62	81.95	-11271	NM_001081104	Chrna9	cholinergic receptor, nicotinic, alpha polypeptide 9	protein-coding
chr13	23611223	23611980	+	Intergenic	759	259	40	135.24	-11312	NM_153173	Hist1h4h	histone cluster 1, H4h	protein-coding
chr6	108621824	108622757	+	Intergenic	935	475	35	56.66	-11362	NR_040757	0610040F04Rik	RIKEN cDNA 0610040F04 gene	miscRNA
chr14	106896891	106897309	+	Intergenic	420	144	11	56.25	-11363	NR_045938	1700128A07Rik	RIKEN cDNA 1700128A07 gene	miscRNA
chr5	31904623	31905266	+	Intergenic	645	339	36	54.19	-11380	NM_025796	Mrpl33	mitochondrial ribosomal protein L33	protein-coding
chr11	69061846	69062202	+	Intergenic	358	118	11	63.34	-11500	NM_008192	Gucy2e	guanylate cyclase 2e	protein-coding
chr5	87221736	87222223	+	Intergenic	489	243	15	56.63	-11536	NM_177680	Ythdc1	YTH domain containing 1	protein-coding
chr6	120031660	120031940	+	Intergenic	282	141	11	58.92	-11598	NM_016718	Ninj2	ninjurin 2	protein-coding
chr2	127149915	127150661	+	Intergenic	748	383	35	73.74	-11607	NM_010090	Dusp2	dual specificity phosphatase 2	protein-coding
chr18	65564922	65565523	+	Intergenic	603	279	29	65.5	-11680	NM_001037294	Alpk2	alpha-kinase 2	protein-coding
chr3	19606827	19607464	+	Intergenic	639	233	29	60	-11749	NM_205769	Crh	corticotropin releasing hormone	protein-coding
chr4	59190486	59190848	+	Intergenic	364	152	14	72.93	-11755	NM_011673	Ugcg	UDP-glucose ceramide glucosyltransferase	protein-coding
chr9	90021040	90021855	+	Intergenic	817	305	43	128.12	-11789	NM_001039147	Morf4l1	mortality factor 4 like 1	protein-coding
chr1	173548985	173549617	+	Intergenic	634	390	29	69.87	-11810	NM_008534	Ly9	lymphocyte antigen 9	protein-coding
chr7	53026307	53027181	+	Intergenic	876	433	43	87.44	-11819	NM_017465	Sult2b1	sulfotransferase family, cytosolic, 2B, member 1	protein-coding
chr5	39087612	39088158	+	Intergenic	548	242	13	58.87	-11820	NM_001081144	Zfp518b	zinc finger protein 518B	protein-coding
chr13	21259106	21260853	+	Intergenic	1749	396	97	175.26	-11821	NM_009054	Trim27	tripartite motif-containing 27	protein-coding
chr13	23610741	23611149	+	Intergenic	410	183	35	178.12	-11968	NM_153173	Hist1h4h	histone cluster 1, H4h	protein-coding
chr11	77014152	77014738	+	Intergenic	588	265	20	55.92	-11975	NM_176965	Efcab5	EF-hand calcium binding domain 5	protein-coding
chr4	128657996	128658926	+	Intergenic	932	548	50	68.63	-12007	NM_001033966	Ak2	adenylate kinase 2	protein-coding
chr15	96485189	96485521	+	Intergenic	334	146	21	73.51	-12011	NM_001166456	Slc38a1	solute carrier family 38, member 1	protein-coding
chr13	33163439	33164420	+	Intergenic	983	365	90	292.36	-12043	NM_173052	Serpinb1b	serine (or cysteine) peptidase inhibitor, clade B, member 1b	protein-coding
chr11	54621120	54621597	+	Intergenic	479	191	29	76.13	-12063	NR_040284	LOC432562	uncharacterized LOC432562	miscRNA
chr16	13437059	13437966	+	Intergenic	909	353	97	200.05	-12104	NR_030549	Mir193b	microRNA 193b	miscRNA
chr11	83992572	83993600	+	Intergenic	1030	417	63	51.47	-12108	NM_001037932	Gm11437	predicted gene 11437	protein-coding
chr19	4409080	4409560	+	Intergenic	482	196	15	54.13	-12243	NM_001001984	Kdm2a	lysine (K)-specific demethylase 2A	protein-coding
chr1	196815198	196815618	+	Intergenic	422	175	12	61.75	-12255	NR_033564	Gm16897	predicted gene, 16897	miscRNA
chr13	105856971	105857566	+	Intergenic	597	228	25	88.65	-12258	NM_029879	Rgs7bp	regulator of G-protein signalling 7 binding protein	protein-coding
chr13	35739231	35739673	+	Intergenic	444	275	13	55.06	-12279	NM_001123386	Cdyl	chromodomain protein, Y chromosome-like	protein-coding
chr11	48601154	48601788	+	Intergenic	636	327	43	91.49	-12391	NM_008143	Gnb2l1	guanine nucleotide binding protein (G protein), beta polypeptide 2 like 1	protein-coding
chr1	162735298	162735780	+	Intergenic	484	297	27	56.01	-12470	NM_001038621	Rabgap1l	RAB GTPase activating protein 1-like	protein-coding
chrX	103325877	103326356	+	Intergenic	481	188	11	50.4	-12498	NM_205820	Tlr13	toll-like receptor 13	protein-coding
chr1	135994294	135996343	+	Intergenic	2051	1339	130	133.6	-12501	NM_027979	Chit1	chitinase 1 (chitotriosidase)	protein-coding
chr6	49177273	49177674	+	Intergenic	403	140	11	58.07	-12520	NM_023670	Igf2bp3	insulin-like growth factor 2 mRNA binding protein 3	protein-coding
chr6	122244968	122245833	+	Intergenic	867	478	29	51.77	-12549	NM_016970	Klrg1	killer cell lectin-like receptor subfamily G, member 1	protein-coding
chr2	11081165	11081747	+	Intergenic	584	328	25	85.48	-12553	NM_008859	Prkcq	protein kinase C, theta	protein-coding
chr10	77826840	77827185	+	Intergenic	347	136	12	56.36	-12567	NM_053014	Agpat3	1-acylglycerol-3-phosphate O-acyltransferase 3	protein-coding
chr15	101084282	101085101	+	Intergenic	821	220	46	94.91	-12586	NM_010444	Nr4a1	nuclear receptor subfamily 4, group A, member 1	protein-coding
chr8	12684472	12684935	+	Intergenic	465	332	11	51.84	-12603	NM_198031	Tubgcp3	tubulin, gamma complex associated protein 3	protein-coding
chr13	22113905	22114568	+	Intergenic	665	401	41	215.5	-12626	NM_019429	Prss16	protease, serine, 16 (thymus)	protein-coding
chr3	95776142	95777294	+	Intergenic	1154	144	36	74.46	-12715	NR_045872	Gm9054	predicted gene 9054	miscRNA
chr6	128788069	128790087	+	Intergenic	2020	991	165	279.24	-12745	NM_030599	Klrb1b	killer cell lectin-like receptor subfamily B member 1B	protein-coding
chr8	122421742	122422205	+	Intergenic	465	317	12	57.17	-12779	NM_009462	Usp10	ubiquitin specific peptidase 10	protein-coding
chr4	155442346	155442995	+	Intergenic	651	214	23	77.07	-12811	NR_029587	Mir200b	microRNA 200b	miscRNA
chr9	8017145	8017685	+	Intergenic	542	284	23	144.76	-12819	NM_001171147	Yap1	yes-associated protein 1	protein-coding
chr10	8251137	8251790	+	Intergenic	655	349	16	58.35	-12840	NM_177387	Ust	uronyl-2-sulfotransferase	protein-coding
chr7	95413316	95414110	+	Intergenic	796	150	21	58.68	-12890	NM_009982	Ctsc	cathepsin C	protein-coding
chr2	28035368	28036028	+	Intergenic	662	382	33	99.58	-12915	NM_001038612	Olfm1	olfactomedin 1	protein-coding
chr9	65049203	65049955	+	Intergenic	754	581	43	116.98	-12918	NM_177460	Parp16	poly (ADP-ribose) polymerase family, member 16	protein-coding
chr8	84225905	84226332	+	Intergenic	429	278	13	56.75	-12981	NM_001024617	Inpp4b	inositol polyphosphate-4-phosphatase, type II	protein-coding
chr12	105294975	105296297	+	Intergenic	1324	454	75	143.28	-12983	NM_026535	Serpina12	serine (or cysteine) peptidase inhibitor, clade A (alpha-1 antiproteinase, antitrypsin), member 12	protein-coding
chr2	90922834	90923920	+	Intergenic	1088	400	62	68.9	-12999	NM_026721	Slc39a13	solute carrier family 39 (metal ion transporter), member 13	protein-coding
chr8	87969519	87969970	+	Intergenic	453	334	11	52.97	-13004	NM_025722	4921524J17Rik	RIKEN cDNA 4921524J17 gene	protein-coding
chr7	50801239	50801891	+	Intergenic	654	348	15	60.74	-13024	NM_001111058	Cd33	CD33 antigen	protein-coding
chr1	140084516	140085360	+	Intergenic	846	406	41	114.66	-13056	NM_001111316	Ptprc	protein tyrosine phosphatase, receptor type, C	protein-coding
chr4	87692058	87692695	+	Intergenic	639	197	22	52.36	-13065	NM_027326	Mllt3	myeloid/lymphoid or mixed-lineage leukemia (trithorax homolog, Drosophila); translocated to, 3	protein-coding
chr5	101013863	101014792	+	Intergenic	931	418	52	108.87	-13103	NM_139198	Plac8	placenta-specific 8	protein-coding
chr3	38772494	38772871	+	Intergenic	379	232	10	52.74	-13180	NM_183221	Fat4	FAT tumor suppressor homolog 4 (Drosophila)	protein-coding
chr13	55487558	55488050	+	Intergenic	494	360	13	59.08	-13205	NM_011392	Slc34a1	solute carrier family 34 (sodium phosphate), member 1	protein-coding
chr8	121947451	121948248	+	Intergenic	799	309	69	208.86	-13213	NM_027950	Osgin1	oxidative stress induced growth inhibitor 1	protein-coding
chr11	106873596	106874552	+	Intergenic	958	593	141	359.88	-13235	NM_010655	Kpna2	karyopherin (importin) alpha 2	protein-coding
chrX	53971507	53971910	+	Intergenic	405	117	10	50.08	-13256	NM_001077361	Fhl1	four and a half LIM domains 1	protein-coding
chr4	130455328	130456611	+	Intergenic	1285	574	64	51.69	-13280	NM_010686	Laptm5	lysosomal-associated protein transmembrane 5	protein-coding
chr18	38511739	38512127	+	Intergenic	390	145	15	62.3	-13286	NM_011937	Gnpda1	glucosamine-6-phosphate deaminase 1	protein-coding
chr19	5815674	5816259	+	Intergenic	587	318	29	57.87	-13295	NR_002847	Malat1	metastasis associated lung adenocarcinoma transcript 1 (non-coding RNA)	miscRNA
chr13	23608903	23610311	+	Intergenic	1410	223	94	313.05	-13306	NM_153173	Hist1h4h	histone cluster 1, H4h	protein-coding
chr9	118325005	118326146	+	Intergenic	1143	874	51	58.46	-13382	NR_040716	4933432G23Rik	RIKEN cDNA 4933432G23 gene	miscRNA
chr5	106115207	106115954	+	Intergenic	749	342	21	82.67	-13408	NM_001122768	Lrrc8d	leucine rich repeat containing 8D	protein-coding
chr2	154247076	154247443	+	Intergenic	369	169	10	53.82	-13439	NM_009228	Snta1	syntrophin, acidic 1	protein-coding
chr5	147630790	147631246	+	Intergenic	458	319	11	52.5	-13448	NM_019647	Rpl21	ribosomal protein L21	protein-coding
chr8	86715738	86716916	+	Intergenic	1180	935	74	53.33	-13467	NR_029821	Mir181c	microRNA 181c	miscRNA
chr16	91533201	91534535	+	Intergenic	1336	439	76	191.73	-13471	NM_008338	Ifngr2	interferon gamma receptor 2	protein-coding
chr2	92741527	92742002	+	Intergenic	477	372	13	59.55	-13494	NM_030725	Syt13	synaptotagmin XIII	protein-coding
chr7	17075389	17075885	+	Intergenic	498	203	12	56.15	-13508	NM_008718	Npas1	neuronal PAS domain protein 1	protein-coding
chr17	45883671	45884982	+	Intergenic	1313	716	65	66.92	-13533	NM_028164	1600014C23Rik	RIKEN cDNA 1600014C23 gene	protein-coding
chr11	119450552	119450910	+	Intergenic	360	232	11	57.9	-13578	NM_028898	Rptor	regulatory associated protein of MTOR, complex 1	protein-coding
chr16	64799499	64799959	+	Intergenic	462	310	12	59.66	-13582	NM_028059	Zfp654	zinc finger protein 654	protein-coding
chr11	103018707	103019012	+	Intergenic	307	153	11	60.17	-13593	NM_001077698	Fmnl1	formin-like 1	protein-coding
chr11	114938752	114939214	+	Intergenic	464	203	23	67.38	-13762	NM_001163753	Rab37	RAB37, member of RAS oncogene family	protein-coding
chr10	118319548	118320199	+	Intergenic	653	243	33	89.99	-13914	NM_001014390	Dyrk2	dual-specificity tyrosine-(Y)-phosphorylation regulated kinase 2	protein-coding
chr1	167946413	167946997	+	Intergenic	586	198	23	57.39	-13940	NM_011137	Pou2f1	POU domain, class 2, transcription factor 1	protein-coding
chr19	37418898	37419219	+	Intergenic	323	142	10	59.27	-13955	NM_031156	Ide	insulin degrading enzyme	protein-coding
chr8	96982455	96982958	+	Intergenic	505	261	13	56.8	-13957	NM_001033207	Nlrc5	NLR family, CARD domain containing 5	protein-coding
chr10	19296814	19298624	+	Intergenic	1812	1054	90	96.99	-14045	NM_010511	Ifngr1	interferon gamma receptor 1	protein-coding
chr6	59144582	59145011	+	Intergenic	431	109	11	55.12	-14068	NM_001081145	Tigd2	tigger transposable element derived 2	protein-coding
chr9	31107985	31109184	+	Intergenic	1201	861	51	104.13	-14108	NM_001080817	Prdm10	PR domain containing 10	protein-coding
chr6	145868259	145868717	+	Intergenic	460	277	12	59.87	-14179	NM_010656	Sspn	sarcospan	protein-coding
chr5	143682210	143682954	+	Intergenic	746	286	57	117.28	-14179	NM_007393	Actb	actin, beta	protein-coding
chr1	121984341	121984743	+	Intergenic	404	120	11	57.54	-14185	NM_019432	Tmem37	transmembrane protein 37	protein-coding
chr12	71240667	71241217	+	Intergenic	552	401	21	56.35	-14216	NM_001195033	Abhd12b	abhydrolase domain containing 12B	protein-coding
chr16	55948837	55949621	+	Intergenic	786	403	46	126.47	-14268	NM_001159364	Cep97	centrosomal protein 97	protein-coding
chr5	125884270	125885055	+	Intergenic	787	354	22	59.74	-14275	NM_019639	Ubc	ubiquitin C	protein-coding
chr16	64800239	64800766	+	Intergenic	529	189	15	76.04	-14355	NM_028059	Zfp654	zinc finger protein 654	protein-coding
chr8	128093716	128094602	+	Intergenic	888	187	45	68.5	-14379	NR_015535	4930567H12Rik	RIKEN cDNA 4930567H12 gene	miscRNA
chr16	48786184	48786759	+	Intergenic	577	297	14	60.56	-14402	NM_198297	Trat1	T cell receptor associated transmembrane adaptor 1	protein-coding
chr1	135989241	135991030	+	Intergenic	1791	1351	113	85.71	-14403	NM_007570	Btg2	B cell translocation gene 2, anti-proliferative	protein-coding
chr10	126587371	126588226	+	Intergenic	857	507	36	76.2	-14414	NM_001244617	B4galnt1	beta-1,4-N-acetyl-galactosaminyl transferase 1	protein-coding
chr6	128752640	128753515	+	Intergenic	877	581	86	205.04	-14418	XM_003946192	Klrb1c	killer cell lectin-like receptor subfamily B member 1C	protein-coding
chr7	51526717	51527281	+	Intergenic	566	145	20	85.94	-14425	NM_001195034	Acpt	acid phosphatase, testicular	protein-coding
chr2	167188769	167189463	+	Intergenic	696	263	41	53.59	-14438	NM_019835	B4galt5	UDP-Gal:betaGlcNAc beta 1,4-galactosyltransferase, polypeptide 5	protein-coding
chr8	126243007	126243697	+	Intergenic	692	560	22	56.85	-14506	NR_040702	6030466F02Rik	RIKEN cDNA 6030466F02 gene	miscRNA
chr2	19352466	19352929	+	Intergenic	465	279	14	75.31	-14593	NM_018809	Ptf1a	pancreas specific transcription factor, 1a	protein-coding
chr12	105296807	105297819	+	Intergenic	1014	149	35	66.15	-14660	NM_026535	Serpina12	serine (or cysteine) peptidase inhibitor, clade A (alpha-1 antiproteinase, antitrypsin), member 12	protein-coding
chr3	51144056	51145209	+	Intergenic	1155	434	62	66.85	-14723	NM_023502	Elf2	E74-like factor 2	protein-coding
chr14	65962270	65963241	+	Intergenic	973	338	80	89.32	-14758	NM_199029	Zfp395	zinc finger protein 395	protein-coding
chr5	106113950	106114424	+	Intergenic	476	175	22	73.24	-14801	NM_001122768	Lrrc8d	leucine rich repeat containing 8D	protein-coding
chr2	35849549	35850383	+	Intergenic	836	550	32	57.5	-14822	NM_028921	Ttll11	tubulin tyrosine ligase-like family, member 11	protein-coding
chr2	34831867	34832378	+	Intergenic	513	341	21	56.35	-14830	NM_009421	Traf1	TNF receptor-associated factor 1	protein-coding
chr6	114886338	114886971	+	Intergenic	635	345	22	52.9	-14884	NM_177683	Vgll4	vestigial like 4 (Drosophila)	protein-coding
chr7	97481970	97482539	+	Intergenic	571	367	14	64.08	-14955	NM_001040085	Sytl2	synaptotagmin-like 2	protein-coding
chr19	34344549	34345145	+	Intergenic	598	296	19	74.69	-14984	NM_007392	Acta2	actin, alpha 2, smooth muscle, aorta	protein-coding
chr7	36447339	36447746	+	Intergenic	409	144	11	57.42	-15041	NM_019746	Pdcd5	programmed cell death 5	protein-coding
chr2	75482010	75482477	+	Intergenic	469	167	11	51.48	-15073	NM_053263	Hnrnpa3	heterogeneous nuclear ribonucleoprotein A3	protein-coding
chr17	84260614	84261798	+	Intergenic	1186	699	112	165.73	-15076	NM_025325	Haao	3-hydroxyanthranilate 3,4-dioxygenase	protein-coding
chr5	124496753	124498022	+	Intergenic	1271	407	77	52.74	-15118	NM_177876	Vps37b	vacuolar protein sorting 37B (yeast)	protein-coding
chr10	117297823	117298539	+	Intergenic	718	415	59	95.9	-15151	NM_024457	Rap1b	RAS related protein 1b	protein-coding
chr13	23537265	23539013	+	Intergenic	1750	744	125	367.92	-15253	NR_015492	C230035I16Rik	RIKEN cDNA C230035I16 gene	miscRNA
chr18	65574234	65576442	+	Intergenic	2210	1230	110	198.06	-15313	NM_172833	Malt1	mucosa associated lymphoid tissue lymphoma translocation gene 1	protein-coding
chr11	70011748	70012448	+	Intergenic	702	299	30	53.99	-15314	NM_001114970	Slc16a11	solute carrier family 16 (monocarboxylic acid transporters), member 11	protein-coding
chr10	114253569	114253947	+	Intergenic	380	229	11	51.34	-15332	NM_146241	Trhde	TRH-degrading enzyme	protein-coding
chr10	126572909	126574221	+	Intergenic	1314	861	63	75.48	-15349	NM_001171026	Os9	amplified in osteosarcoma	protein-coding
chr6	88018880	88019297	+	Intergenic	419	131	12	54.26	-15379	NM_133933	Rpn1	ribophorin I	protein-coding
chr11	96991545	96992687	+	Intergenic	1144	335	66	114.11	-15471	NM_019507	Tbx21	T-box 21	protein-coding
chr2	34832550	34833249	+	Intergenic	701	373	51	118.1	-15607	NM_009421	Traf1	TNF receptor-associated factor 1	protein-coding
chr16	93816423	93817047	+	Intergenic	626	362	48	71.28	-15631	NM_001045529	Morc3	microrchidia 3	protein-coding
chr13	113851968	113852504	+	Intergenic	538	147	24	83.34	-15640	NM_027127	Gpx8	glutathione peroxidase 8 (putative)	protein-coding
chr8	93336808	93337250	+	Intergenic	444	143	13	67.17	-15705	NM_177224	Chd9	chromodomain helicase DNA binding protein 9	protein-coding
chr11	59340298	59340630	+	Intergenic	334	185	11	62.37	-15724	NM_145827	Nlrp3	NLR family, pyrin domain containing 3	protein-coding
chr3	79000846	79001378	+	Intergenic	534	274	22	61.47	-15729	NR_045502	4921511C10Rik	RIKEN cDNA 4921511C10 gene	miscRNA
chr1	21323504	21324444	+	Intergenic	942	431	33	116.12	-15784	NM_183322	Khdc1a	KH domain containing 1A	protein-coding
chr5	125885570	125886791	+	Intergenic	1223	926	108	388.53	-15793	NM_019639	Ubc	ubiquitin C	protein-coding
chr3	19527594	19529594	+	Intergenic	2002	1228	259	682.75	-15866	NM_001081281	Trim55	tripartite motif-containing 55	protein-coding
chr11	98966010	98966973	+	Intergenic	965	538	61	185.37	-15871	NM_172564	Tns4	tensin 4	protein-coding
chr11	23961862	23962326	+	Intergenic	466	126	11	51.75	-15962	NM_001159289	Bcl11a	B cell CLL/lymphoma 11A (zinc finger protein)	protein-coding
chr11	99032103	99032680	+	Intergenic	579	254	16	50.21	-16000	NM_007719	Ccr7	chemokine (C-C motif) receptor 7	protein-coding
chr4	149591052	149591565	+	Intergenic	515	363	18	59.38	-16064	NM_009802	Car6	carbonic anhydrase 6	protein-coding
chr3	32318724	32319195	+	Intergenic	473	320	12	55.96	-16114	NM_008839	Pik3ca	phosphatidylinositol 3-kinase, catalytic, alpha polypeptide	protein-coding
chr7	104503290	104504125	+	Intergenic	837	358	24	62.6	-16420	NM_199035	Alg8	asparagine-linked glycosylation 8 (alpha-1,3-glucosyltransferase)	protein-coding
chr3	69009502	69010188	+	Intergenic	688	333	37	61.16	-16496	NM_027843	Arl14	ADP-ribosylation factor-like 14	protein-coding
chr11	96096122	96096735	+	Intergenic	615	359	21	61.47	-16546	NR_037977	Gm53	predicted gene 53	miscRNA
chr6	31029395	31030273	+	Intergenic	880	430	35	72.16	-16741	NR_029532	Mir29b-1	microRNA 29b-1	miscRNA
chr3	30737944	30738254	+	Intergenic	312	152	10	60.71	-16773	NM_001134385	Gpr160	G protein-coupled receptor 160	protein-coding
chr4	119348161	119348642	+	Intergenic	483	329	11	50.22	-16851	NM_008191	Guca2b	guanylate cyclase activator 2b (retina)	protein-coding
chr3	65778214	65779804	+	Intergenic	1592	564	94	78.84	-16862	NM_001025442	Ccnl1	cyclin L1	protein-coding
chr1	172121684	172122201	+	Intergenic	519	153	14	68.21	-16865	XM_003689330	Uap1	UDP-N-acetylglucosamine pyrophosphorylase 1	protein-coding
chr19	53481592	53482443	+	Intergenic	853	479	59	186.97	-16954	NM_172429	Smndc1	survival motor neuron domain containing 1	protein-coding
chr6	128792738	128793962	+	Intergenic	1226	518	115	214.6	-17017	NM_030599	Klrb1b	killer cell lectin-like receptor subfamily B member 1B	protein-coding
chr1	78796237	78796695	+	Intergenic	460	148	11	52.31	-17058	NM_021342	Kcne4	potassium voltage-gated channel, Isk-related subfamily, gene 4	protein-coding
chr8	86281930	86282610	+	Intergenic	682	481	29	64.85	-17060	NM_001163029	Cd97	CD97 antigen	protein-coding
chr11	118006875	118008481	+	Intergenic	1608	412	168	293.34	-17145	NM_001167746	Dnahc17	dynein, axonemal, heavy chain 17	protein-coding
chr15	78342218	78343200	+	Intergenic	984	434	65	92.7	-17213	NM_008368	Il2rb	interleukin 2 receptor, beta chain	protein-coding
chr6	60370740	60371139	+	Intergenic	401	116	10	50.48	-17238	NR_015565	A530053G22Rik	RIKEN cDNA A530053G22 gene	miscRNA
chr16	91355336	91356065	+	Intergenic	731	313	33	68.32	-17328	NM_001110498	Ifnar2	interferon (alpha and beta) receptor 2	protein-coding
chr14	21630350	21631058	+	Intergenic	710	318	31	109.56	-17394	NM_001039138	Camk2g	calcium/calmodulin-dependent protein kinase II gamma	protein-coding
chr4	136409092	136409505	+	Intergenic	415	213	11	51	-17448	NM_010142	Ephb2	Eph receptor B2	protein-coding
chr2	169985576	169985991	+	Intergenic	417	287	14	61.81	-17608	NM_001033299	Zfp217	zinc finger protein 217	protein-coding
chr13	53093680	53094469	+	Intergenic	791	437	41	82.06	-17666	NM_017373	Nfil3	nuclear factor, interleukin 3, regulated	protein-coding
chr13	21252432	21252865	+	Intergenic	435	286	33	98.58	-17724	NM_146534	Olfr1368	olfactory receptor 1368	protein-coding
chr13	23598206	23598812	+	Intergenic	608	237	24	93.84	-17783	NM_175938	Btn2a2	butyrophilin, subfamily 2, member A2	protein-coding
chr9	64640320	64641718	+	Intergenic	1400	681	55	99.91	-17799	NM_176935	Dennd4a	DENN/MADD domain containing 4A	protein-coding
chr7	140122470	140124210	+	Intergenic	1742	388	85	50.87	-17965	NM_207302	Zranb1	zinc finger, RAN-binding domain containing 1	protein-coding
chr1	193025017	193025508	+	Intergenic	493	265	23	94.55	-18050	NM_007498	Atf3	activating transcription factor 3	protein-coding
chr9	65043971	65044908	+	Intergenic	939	416	107	317.56	-18058	NM_177460	Parp16	poly (ADP-ribose) polymerase family, member 16	protein-coding
chrX	163664880	163665568	+	Intergenic	690	425	24	63.23	-18074	NM_021278	Tmsb4x	thymosin, beta 4, X chromosome	protein-coding
chr9	60845860	60847444	+	Intergenic	1586	1220	85	51.1	-18224	NR_040767	Gm5122	predicted gene 5122	miscRNA
chr1	166883614	166884148	+	Intergenic	536	324	19	56.68	-18240	NM_008510	Xcl1	chemokine (C motif) ligand 1	protein-coding
chr1	183790537	183791221	+	Intergenic	686	440	80	225.65	-18347	NM_133815	Lbr	lamin B receptor	protein-coding
chr10	39070959	39071510	+	Intergenic	553	366	18	84.8	-18371	NM_001122892	Fyn	Fyn proto-oncogene	protein-coding
chr4	46434927	46435961	+	Intergenic	1036	719	65	109.11	-18389	NM_053149	Hemgn	hemogen	protein-coding
chr11	3005260	3005976	+	Intergenic	718	282	37	121.13	-18406	NM_001004146	Pisd-ps1	phosphatidylserine decarboxylase, pseudogene 1	pseudo
chr4	124316247	124316713	+	Intergenic	468	138	11	51.57	-18409	NM_011141	Pou3f1	POU domain, class 3, transcription factor 1	protein-coding
chr3	78998147	78998670	+	Intergenic	525	143	20	78.05	-18433	NR_045502	4921511C10Rik	RIKEN cDNA 4921511C10 gene	miscRNA
chr13	21253018	21253704	+	Intergenic	688	287	56	173.9	-18437	NM_146534	Olfr1368	olfactory receptor 1368	protein-coding
chr18	80366196	80367172	+	Intergenic	978	558	57	92.01	-18463	NM_175028	Adnp2	ADNP homeobox 2	protein-coding
chr1	196821238	196822034	+	Intergenic	798	397	43	63.69	-18483	NR_033564	Gm16897	predicted gene, 16897	miscRNA
chr17	21653586	21654434	+	Intergenic	850	425	27	72.7	-18493	NM_144515	Zfp52	zinc finger protein 52	protein-coding
chr12	86795499	86797182	+	Intergenic	1685	709	117	64.3	-18511	NM_010234	Fos	FBJ osteosarcoma oncogene	protein-coding
chr16	18480102	18480552	+	Intergenic	452	299	11	50.68	-18534	NM_001081682	Gnb1l	guanine nucleotide binding protein (G protein), beta polypeptide 1-like	protein-coding
chr14	73523385	73524158	+	Intergenic	775	350	25	74.82	-18546	NM_001170694	Rcbtb2	regulator of chromosome condensation (RCC1) and BTB (POZ) domain containing protein 2	protein-coding
chr6	52423460	52424282	+	Intergenic	824	352	34	81.72	-18574	NR_046049	1700094M24Rik	RIKEN cDNA 1700094M24 gene	miscRNA
chrX	166434697	166436318	+	Intergenic	1623	435	261	62.8	-18658	NM_001039559	G530011O06Rik	RIKEN cDNA G530011O06 gene	miscRNA
chr12	52948869	52949504	+	Intergenic	637	188	32	63.73	-18663	NM_144788	Hectd1	HECT domain containing 1	protein-coding
chr1	51991121	51991954	+	Intergenic	835	468	42	66.53	-18719	NM_001161817	Myo1b	myosin IB	protein-coding
chr3	121637322	121637716	+	Intergenic	396	276	11	58.84	-18725	NM_172525	Arhgap29	Rho GTPase activating protein 29	protein-coding
chr14	25981117	25981803	+	Intergenic	688	226	25	65.42	-18733	NR_045718	4930572O13Rik	RIKEN cDNA 4930572O13 gene	miscRNA
chr17	45888951	45890154	+	Intergenic	1205	832	84	113.53	-18759	NM_028164	1600014C23Rik	RIKEN cDNA 1600014C23 gene	protein-coding
chr9	74781861	74782316	+	Intergenic	457	310	11	52.59	-18772	NM_001113283	BC031353	cDNA sequence BC031353	protein-coding
chr6	86559172	86559619	+	Intergenic	449	279	30	58.43	-18773	NM_026414	Asprv1	aspartic peptidase, retroviral-like 1	protein-coding
chr3	28142969	28143649	+	Intergenic	682	332	20	61.27	-18827	NM_001163007	Tnik	TRAF2 and NCK interacting kinase	protein-coding
chr5	150057385	150058102	+	Intergenic	719	441	45	138.3	-18891	NM_009663	Alox5ap	arachidonate 5-lipoxygenase activating protein	protein-coding
chr2	167192725	167194599	+	Intergenic	1876	1423	171	342.52	-18984	NM_019835	B4galt5	UDP-Gal:betaGlcNAc beta 1,4-galactosyltransferase, polypeptide 5	protein-coding
chr14	31508818	31509248	+	Intergenic	432	288	13	64.12	-19002	NM_175254	Sfmbt1	Scm-like with four mbt domains 1	protein-coding
chr1	173031821	173033744	+	Intergenic	1925	1367	146	394.07	-19010	NM_001081275	1700009P17Rik	RIKEN cDNA 1700009P17 gene	protein-coding
chr4	134342896	134343182	+	Intergenic	288	144	12	53.44	-19120	NM_145554	Ldlrap1	low density lipoprotein receptor adaptor protein 1	protein-coding
chr5	125889206	125889872	+	Intergenic	668	222	37	108.64	-19152	NM_019639	Ubc	ubiquitin C	protein-coding
chr6	128795099	128795954	+	Intergenic	857	458	39	66.17	-19193	NM_030599	Klrb1b	killer cell lectin-like receptor subfamily B member 1B	protein-coding
chr12	77296912	77297970	+	Intergenic	1060	402	33	60.94	-19195	NM_010157	Esr2	estrogen receptor 2 (beta)	protein-coding
chr7	31179221	31179986	+	Intergenic	767	384	83	249.9	-19204	NM_011662	Tyrobp	TYRO protein tyrosine kinase binding protein	protein-coding
chr14	99678421	99678907	+	Intergenic	488	170	16	89.26	-19246	NM_009769	Klf5	Kruppel-like factor 5	protein-coding
chr1	34535610	34536284	+	Intergenic	676	249	59	231.93	-19328	NM_009355	Prss39	protease, serine, 39	protein-coding
chr7	85882356	85883058	+	Intergenic	704	256	21	87.44	-19601	NR_015542	E430016F16Rik	RIKEN cDNA E430016F16 gene	miscRNA
chr11	75793565	75793853	+	Intergenic	290	145	10	51.27	-19705	NM_198637	1700016K19Rik	RIKEN cDNA 1700016K19 gene	protein-coding
chr7	36019443	36020741	+	Intergenic	1300	419	98	167.85	-19728	NM_001024707	Lrp3	low density lipoprotein receptor-related protein 3	protein-coding
chr19	11429939	11430796	+	Intergenic	859	415	38	84.05	-19731	NM_001025610	Ms4a7	membrane-spanning 4-domains, subfamily A, member 7	protein-coding
chr11	83363391	83364161	+	Intergenic	772	438	35	59	-19756	NM_013653	Ccl5	chemokine (C-C motif) ligand 5	protein-coding
chr4	116874714	116875656	+	Intergenic	944	395	39	75.93	-19956	NM_134471	Kif2c	kinesin family member 2C	protein-coding
chr11	3003681	3004338	+	Intergenic	659	313	21	61.47	-20015	NM_001004146	Pisd-ps1	phosphatidylserine decarboxylase, pseudogene 1	pseudo
chr15	101076360	101078016	+	Intergenic	1658	629	121	58.59	-20089	NM_010444	Nr4a1	nuclear receptor subfamily 4, group A, member 1	protein-coding
chr2	163625960	163626963	+	Intergenic	1005	715	41	89.58	-20109	NM_016873	Wisp2	WNT1 inducible signaling pathway protein 2	protein-coding
chr13	53095624	53097486	+	Intergenic	1864	365	69	61.09	-20147	NM_017373	Nfil3	nuclear factor, interleukin 3, regulated	protein-coding
chr17	34209001	34209340	+	Intergenic	341	174	20	67.24	-20154	NM_008206	H2-Oa	histocompatibility 2, O region alpha locus	protein-coding
chr10	77727261	77728049	+	Intergenic	790	491	37	92.62	-20268	NM_001081055	Trappc10	trafficking protein particle complex 10	protein-coding
chr8	123238880	123241107	+	Intergenic	2229	431	114	162.14	-20283	NM_008320	Irf8	interferon regulatory factor 8	protein-coding
chr14	52877138	52878078	+	Intergenic	942	533	63	56.06	-20361	NM_201637	Chd8	chromodomain helicase DNA binding protein 8	protein-coding
chr10	107369413	107369853	+	Intergenic	442	285	19	61.18	-20443	NM_001177567	Otogl	otogelin-like	protein-coding
chr5	64415527	64415991	+	Intergenic	466	236	17	55.18	-20453	NR_045384	5830416I19Rik	RIKEN cDNA 5830416I19 gene	miscRNA
chr4	133603595	133604063	+	Intergenic	470	186	26	73.5	-20538	NM_001162970	Aim1l	absent in melanoma 1-like	protein-coding
chr10	19411065	19412258	+	Intergenic	1195	768	68	59.22	-20732	NM_172786	Il20ra	interleukin 20 receptor, alpha	protein-coding
chr15	96550483	96551258	+	Intergenic	777	298	29	65.5	-20741	NM_175121	Slc38a2	solute carrier family 38, member 2	protein-coding
chr10	126578465	126579586	+	Intergenic	1123	208	50	64.14	-20809	NM_001171026	Os9	amplified in osteosarcoma	protein-coding
chr12	4578598	4578996	+	Intergenic	400	290	10	50.58	-21017	NM_001198968	Itsn2	intersectin 2	protein-coding
chr4	33198089	33198916	+	Intergenic	829	401	34	58.4	-21029	NM_008075	Gabrr1	gamma-aminobutyric acid (GABA) C receptor, subunit rho 1	protein-coding
chr7	31177418	31178116	+	Intergenic	700	350	22	61.77	-21040	NM_011662	Tyrobp	TYRO protein tyrosine kinase binding protein	protein-coding
chr9	71980413	71981391	+	Intergenic	980	399	35	53.24	-21276	NM_001253862	Tcf12	transcription factor 12	protein-coding
chr9	64636593	64638289	+	Intergenic	1698	870	87	92.51	-21377	NM_176935	Dennd4a	DENN/MADD domain containing 4A	protein-coding
chr4	40822577	40823338	+	Intergenic	763	273	44	80.69	-21387	NM_022305	B4galt1	UDP-Gal:betaGlcNAc beta 1,4- galactosyltransferase, polypeptide 1	protein-coding
chr3	19232351	19233079	+	Intergenic	730	330	26	63.64	-21393	NM_001122759	Pde7a	phosphodiesterase 7A	protein-coding
chr1	172553030	172553485	+	Intergenic	457	295	12	60.18	-21406	NM_177068	Olfml2b	olfactomedin-like 2B	protein-coding
chr2	127139934	127140899	+	Intergenic	967	469	85	161.15	-21479	NM_010090	Dusp2	dual specificity phosphatase 2	protein-coding
chr17	17782683	17783218	+	Intergenic	537	248	22	67.21	-21497	NM_172827	Lnpep	leucyl/cystinyl aminopeptidase	protein-coding
chr1	140148524	140148999	+	Intergenic	477	231	18	83.3	-21554	NM_177397	Atp6v1g3	ATPase, H+ transporting, lysosomal V1 subunit G3	protein-coding
chr8	74270930	74271379	+	Intergenic	451	151	16	91.33	-21574	NM_028715	Fcho1	FCH domain only 1	protein-coding
chr19	26919857	26920329	+	Intergenic	474	147	14	74.24	-21696	NR_045306	4931403E22Rik	RIKEN cDNA 4931403E22 gene	miscRNA
chr2	13736662	13737037	+	Intergenic	377	245	10	52.95	-21702	NM_145838	St8sia6	ST8 alpha-N-acetyl-neuraminide alpha-2,8-sialyltransferase 6	protein-coding
chr12	88247261	88247694	+	Intergenic	435	257	22	56.85	-21713	NM_145836	Irf2bpl	interferon regulatory factor 2 binding protein-like	protein-coding
chr6	30275954	30276605	+	Intergenic	653	284	29	60.63	-21740	NM_001169576	Ube2h	ubiquitin-conjugating enzyme E2H	protein-coding
chr9	121207607	121208477	+	Intergenic	872	520	38	76.82	-21752	NM_177589	Ulk4	unc-51-like kinase 4	protein-coding
chr7	97155654	97156171	+	Intergenic	519	342	25	73.28	-21757	NR_015614	E230029C05Rik	RIKEN cDNA E230029C05 gene	miscRNA
chr2	64882453	64882723	+	Intergenic	272	136	12	86.53	-21765	NM_016719	Grb14	growth factor receptor bound protein 14	protein-coding
chr10	117855825	117856593	+	Intergenic	770	391	29	54.04	-21894	NM_008337	Ifng	interferon gamma	protein-coding
chr1	173558832	173559977	+	Intergenic	1147	498	51	81.38	-21913	NM_008534	Ly9	lymphocyte antigen 9	protein-coding
chr1	193242713	193243404	+	Intergenic	693	313	22	66.27	-22138	NM_144880	Ppp2r5a	protein phosphatase 2, regulatory subunit B (B56), alpha isoform	protein-coding
chr15	68194616	68195376	+	Intergenic	762	321	74	60.21	-22145	NR_029718	Mir30d	microRNA 30d	miscRNA
chr4	33196900	33197717	+	Intergenic	819	386	43	94.43	-22223	NM_008075	Gabrr1	gamma-aminobutyric acid (GABA) C receptor, subunit rho 1	protein-coding
chr11	26132700	26133098	+	Intergenic	400	135	11	58.4	-22323	NR_027973	5730522E02Rik	RIKEN cDNA 5730522E02 gene	miscRNA
chr5	143690367	143691140	+	Intergenic	775	542	56	100.51	-22350	NM_007393	Actb	actin, beta	protein-coding
chr4	6403551	6404103	+	Intergenic	554	148	20	55.92	-22409	NM_010945	Nsmaf	neutral sphingomyelinase (N-SMase) activation associated factor	protein-coding
chr15	80412960	80413661	+	Intergenic	703	282	47	99.34	-22410	NM_001163189	Enthd1	ENTH domain containing 1	protein-coding
chr11	71541475	71542056	+	Intergenic	583	200	20	79	-22440	NM_177618	Wscd1	WSC domain containing 1	protein-coding
chr9	40991524	40992051	+	Intergenic	529	324	14	51.24	-22451	NR_040392	1700063D05Rik	RIKEN cDNA 1700063D05 gene	miscRNA
chr15	72398972	72399457	+	Intergenic	487	212	13	64.82	-22505	NM_001033876	Kcnk9	potassium channel, subfamily K, member 9	protein-coding
chr5	63182064	63182819	+	Intergenic	757	607	34	90.53	-22621	NM_001170705	Gm17384	predicted gene, 17384	protein-coding
chrX	82472073	82472499	+	Intergenic	428	283	11	55.43	-22730	NM_028046	1600014K23Rik	RIKEN cDNA 1600014K23 gene	protein-coding
chr1	130510761	130512491	+	Intergenic	1732	734	91	119.41	-22750	NM_009911	Cxcr4	chemokine (C-X-C motif) receptor 4	protein-coding
chr9	45099623	45100441	+	Intergenic	820	518	34	68.16	-22803	NM_008348	Il10ra	interleukin 10 receptor, alpha	protein-coding
chr7	18628210	18628727	+	Intergenic	519	300	12	54.24	-22810	NM_001162523	Ceacam12	carcinoembryonic antigen-related cell adhesion molecule 12	protein-coding
chr10	19053082	19053859	+	Intergenic	779	364	27	106.2	-22875	NM_053008	Olig3	oligodendrocyte transcription factor 3	protein-coding
chr12	55515195	55515442	+	Intergenic	249	124	13	95.92	-23013	NR_033689	Gm7550	predicted gene 7550	miscRNA
chr17	84053902	84054621	+	Intergenic	721	382	42	72.1	-23026	NM_153512	Kcng3	potassium voltage-gated channel, subfamily G, member 3	protein-coding
chr1	51557878	51558694	+	Intergenic	818	474	34	68.4	-23043	NM_028696	Nabp1	nucleic acid binding protein 1	protein-coding
chr7	105963464	105965095	+	Intergenic	1633	1283	120	223.63	-23076	NM_009519	Wnt11	wingless-related MMTV integration site 11	protein-coding
chr5	147419763	147420127	+	Intergenic	366	196	12	68.93	-23130	NM_001010941	Gpr12	G-protein coupled receptor 12	protein-coding
chr1	146047414	146047980	+	Intergenic	568	389	24	78.81	-23195	NM_153171	Rgs13	regulator of G-protein signaling 13	protein-coding
chr11	47215824	47216280	+	Intergenic	458	316	11	52.5	-23248	NM_011891	Sgcd	sarcoglycan, delta (dystrophin-associated glycoprotein)	protein-coding
chr14	28218328	28219098	+	Intergenic	772	423	40	55.71	-23320	NM_028945	D14Abb1e	DNA segment, Chr 14, Abbott 1 expressed	protein-coding
chr19	61275190	61276067	+	Intergenic	879	476	116	99.67	-23416	NM_001177513	Gm7102	predicted gene 7102	protein-coding
chr1	164545685	164546041	+	Intergenic	358	149	20	90.4	-23418	NM_010865	Myoc	myocilin	protein-coding
chr7	86394351	86395098	+	Intergenic	749	377	43	132.4	-23428	NM_018811	Abhd2	abhydrolase domain containing 2	protein-coding
chr2	102049772	102050224	+	Intergenic	454	301	13	68.42	-23464	NM_178886	Ldlrad3	low density lipoprotein receptor class A domain containing 3	protein-coding
chr6	67349323	67349897	+	Intergenic	576	396	20	61.27	-23479	NM_008354	Il12rb2	interleukin 12 receptor, beta 2	protein-coding
chr11	72387154	72387445	+	Intergenic	293	146	10	53.75	-23551	NM_029932	Spns3	spinster homolog 3	protein-coding
chr12	85886858	85887281	+	Intergenic	425	277	14	55.92	-23733	NM_007701	Vsx2	visual system homeobox 2	protein-coding
chr9	110183461	110184211	+	Intergenic	752	358	54	95.95	-23860	NM_001081381	Elp6	elongator acetyltransferase complex subunit 6	protein-coding
chr4	40727964	40729625	+	Intergenic	1663	406	85	86.45	-23876	NM_021535	Smu1	smu-1 suppressor of mec-8 and unc-52 homolog (C. elegans)	protein-coding
chr19	53488962	53489475	+	Intergenic	515	140	25	86.32	-24155	NM_172429	Smndc1	survival motor neuron domain containing 1	protein-coding
chr17	79778435	79778885	+	Intergenic	452	213	18	74.61	-24229	NM_026514	Cdc42ep3	CDC42 effector protein (Rho GTPase binding) 3	protein-coding
chr7	111438988	111439545	+	Intergenic	559	422	21	51.72	-24279	NR_040749	LOC622070	uncharacterized LOC622070	miscRNA
chr1	193244567	193245966	+	Intergenic	1401	1044	60	111.47	-24346	NM_144880	Ppp2r5a	protein phosphatase 2, regulatory subunit B (B56), alpha isoform	protein-coding
chr17	26669380	26670192	+	Intergenic	814	399	38	71.78	-24369	NM_013642	Dusp1	dual specificity phosphatase 1	protein-coding
chr3	96303295	96305917	+	Intergenic	2624	1077	226	495.67	-24502	NM_027126	Hfe2	hemochromatosis type 2 (juvenile) (human homolog)	protein-coding
chr12	85583874	85584823	+	Intergenic	951	313	69	147.83	-24517	NM_001163501	C130039O16Rik	RIKEN cDNA C130039O16 gene	protein-coding
chr11	100156595	100156981	+	Intergenic	388	250	19	125.37	-24522	NM_011508	Eif1	eukaryotic translation initiation factor 1	protein-coding
chr19	42530625	42531105	+	Intergenic	482	329	12	57.67	-24592	NM_145123	Crtac1	cartilage acidic protein 1	protein-coding
chr9	45102130	45103027	+	Intergenic	899	311	46	92.9	-24605	NM_001013373	Tmprss13	transmembrane protease, serine 13	protein-coding
chr16	91522370	91523019	+	Intergenic	651	152	30	58.11	-24645	NM_008338	Ifngr2	interferon gamma receptor 2	protein-coding
chr1	94703264	94703871	+	Intergenic	609	296	24	57.99	-24696	NM_016696	Gpc1	glypican 1	protein-coding
chr6	126141374	126141763	+	Intergenic	391	237	10	51.49	-24806	NM_001164034	Ntf3	neurotrophin 3	protein-coding
chr10	59715178	59715869	+	Intergenic	693	336	29	143.58	-24853	NM_001146120	Psap	prosaposin	protein-coding
chr15	96315904	96316438	+	Intergenic	536	143	12	52.76	-24897	NM_028148	Scaf11	SR-related CTD-associated factor 11	protein-coding
chr4	137524161	137524440	+	Intergenic	281	140	13	68.3	-25071	NM_001256195	Eif4g3	eukaryotic translation initiation factor 4 gamma, 3	protein-coding
chr18	73706989	73707483	+	Intergenic	496	203	12	54.18	-25123	NM_001039214	Mex3c	mex3 homolog C (C. elegans)	protein-coding
chr7	16631244	16632280	+	Intergenic	1038	709	53	62.93	-25529	NM_001099277	Zfp541	zinc finger protein 541	protein-coding
chr13	113228116	113228677	+	Intergenic	563	249	32	60.09	-25882	NM_010560	Il6st	interleukin 6 signal transducer	protein-coding
chr10	3583595	3584059	+	Intergenic	466	131	11	51.75	-25887	NM_011013	Oprm1	opioid receptor, mu 1	protein-coding
chr6	31038702	31039342	+	Intergenic	642	320	17	50.11	-25929	NR_029532	Mir29b-1	microRNA 29b-1	miscRNA
chr17	46993110	46995475	+	Intergenic	2367	655	165	142.71	-25930	NM_001100452	BC032203	cDNA sequence BC032203	protein-coding
chr2	170363279	170363758	+	Intergenic	481	209	11	50.4	-26091	NR_040367	Gm16796	predicted gene, 16796	miscRNA
chr14	106321842	106322921	+	Intergenic	1081	566	52	136.57	-26345	NM_011897	Spry2	sprouty homolog 2 (Drosophila)	protein-coding
chr16	43690314	43691012	+	Intergenic	700	208	30	56.64	-26366	NM_001146325	Tigit	T cell immunoreceptor with Ig and ITIM domains	protein-coding
chr6	147102109	147102619	+	Intergenic	512	137	12	54.86	-26399	NR_033640	E330012B07Rik	RIKEN cDNA E330012B07 gene	miscRNA
chr3	51935186	51935472	+	Intergenic	288	144	12	79.46	-26401	NM_001004176	Maml3	mastermind like 3 (Drosophila)	protein-coding
chr4	120887204	120888035	+	Intergenic	833	464	74	104.62	-26480	NM_001081013	Rlf	rearranged L-myc fusion sequence	protein-coding
chr11	51697205	51697790	+	Intergenic	587	226	28	110.54	-26514	NM_199299	Phf15	PHD finger protein 15	protein-coding
chr12	26869392	26869808	+	Intergenic	418	288	13	64.54	-26532	NR_046278	4930480M12Rik	RIKEN cDNA 4930480M12 gene	miscRNA
chr10	25922674	25923222	+	Intergenic	550	240	30	103.78	-26565	NM_001013766	Samd3	sterile alpha motif domain containing 3	protein-coding
chr12	86787854	86788593	+	Intergenic	741	359	49	121.41	-26628	NM_010234	Fos	FBJ osteosarcoma oncogene	protein-coding
chr9	44453966	44454568	+	Intergenic	604	245	26	68.37	-27054	NM_021481	Treh	trehalase (brush-border membrane glycoprotein)	protein-coding
chr12	85586572	85587199	+	Intergenic	629	203	38	59.01	-27054	NM_001163501	C130039O16Rik	RIKEN cDNA C130039O16 gene	protein-coding
chr2	167201470	167202161	+	Intergenic	693	299	25	81.74	-27137	NM_019835	B4galt5	UDP-Gal:betaGlcNAc beta 1,4-galactosyltransferase, polypeptide 5	protein-coding
chr12	110003742	110004552	+	Intergenic	812	450	32	52.14	-27374	NM_009537	Yy1	YY1 transcription factor	protein-coding
chr3	96301428	96301943	+	Intergenic	517	358	22	84.05	-27423	NM_027126	Hfe2	hemochromatosis type 2 (juvenile) (human homolog)	protein-coding
chr18	80693450	80694268	+	Intergenic	820	388	55	82.55	-27453	NM_026295	Ctdp1	CTD (carboxy-terminal domain, RNA polymerase II, polypeptide A) phosphatase, subunit 1	protein-coding
chr2	37159626	37159982	+	Intergenic	358	205	11	63.34	-27465	NM_146374	Olfr368	olfactory receptor 368	protein-coding
chr7	108784480	108785074	+	Intergenic	596	400	25	61.79	-27505	NM_009191	Clpb	ClpB caseinolytic peptidase B	protein-coding
chr11	98977861	98978474	+	Intergenic	615	305	17	55.18	-27547	NM_172564	Tns4	tensin 4	protein-coding
chr12	85587227	85587758	+	Intergenic	533	257	19	55.89	-27661	NM_001163501	C130039O16Rik	RIKEN cDNA C130039O16 gene	protein-coding
chr4	116883043	116883625	+	Intergenic	584	182	21	56.27	-28105	NM_134471	Kif2c	kinesin family member 2C	protein-coding
chr4	53230442	53231476	+	Intergenic	1036	535	52	55.13	-28109	NR_040665	4930522O17Rik	RIKEN cDNA 4930522O17 gene	miscRNA
chr8	109082522	109082910	+	Intergenic	390	265	11	52.25	-28327	NR_045470	1110028F18Rik	RIKEN cDNA 1110028F18 gene	miscRNA
chr5	39296189	39296951	+	Intergenic	764	493	24	62.39	-28638	NM_013748	Clnk	cytokine-dependent hematopoietic cell linker	protein-coding
chr5	144354420	144354882	+	Intergenic	464	255	11	51.94	-28665	NM_001163548	Cyth3	cytohesin 3	protein-coding
chr13	96323706	96324268	+	Intergenic	564	248	18	56.92	-28792	NM_007974	F2rl1	coagulation factor II (thrombin) receptor-like 1	protein-coding
chrX	33622959	33623534	+	Intergenic	577	256	14	52.37	-28888	NM_133990	Il13ra1	interleukin 13 receptor, alpha 1	protein-coding
chr1	146053340	146053703	+	Intergenic	365	212	11	56.55	-29019	NM_153171	Rgs13	regulator of G-protein signaling 13	protein-coding
chr6	143086555	143086901	+	Intergenic	348	120	18	72.87	-29022	NM_029250	Etnk1	ethanolamine kinase 1	protein-coding
chr5	147970896	147971549	+	Intergenic	655	270	29	54.04	-29050	NM_008178	Gsx1	GS homeobox 1	protein-coding
chr1	167961885	167962375	+	Intergenic	492	178	12	56.71	-29365	NM_011137	Pou2f1	POU domain, class 2, transcription factor 1	protein-coding
chr10	67813181	67813502	+	Intergenic	323	123	10	59.27	-29451	NR_045357	4930545H06Rik	RIKEN cDNA 4930545H06 gene	miscRNA
chr2	22600192	22600550	+	Intergenic	360	215	33	161.51	-29476	NM_019456	Apbb1ip	amyloid beta (A4) precursor protein-binding, family B, member 1 interacting protein	protein-coding
chr12	86910192	86910764	+	Intergenic	574	253	15	68.09	-29577	NM_001205052	Jdp2	Jun dimerization protein 2	protein-coding
chr1	40466699	40467072	+	Intergenic	375	243	11	60.56	-29609	NM_001025602	Il1rl1	interleukin 1 receptor-like 1	protein-coding
chr16	78606306	78606945	+	Intergenic	641	373	39	73.02	-29692	NM_001252438	D16Ertd472e	DNA segment, Chr 16, ERATO Doi 472, expressed	protein-coding
chr4	44283744	44284444	+	Intergenic	702	479	31	117.58	-29695	NM_010790	Melk	maternal embryonic leucine zipper kinase	protein-coding
chr18	60904154	60904859	+	Intergenic	707	319	32	63.73	-29744	NM_020600	Rps14	ribosomal protein S14	protein-coding
chr11	61220888	61222035	+	Intergenic	1149	555	90	209.27	-29884	NM_026183	Slc47a1	solute carrier family 47, member 1	protein-coding
chr15	57338855	57339329	+	Intergenic	476	227	11	50.83	-29912	NM_172378	Slc22a22	solute carrier family 22 (organic cation transporter), member 22	protein-coding
chr14	121808149	121808589	+	Intergenic	442	195	19	61.18	-29917	NM_145465	Stk24	serine/threonine kinase 24	protein-coding
chr8	92901856	92902298	+	Intergenic	444	295	11	50.83	-29926	NM_172913	Tox3	TOX high mobility group box family member 3	protein-coding
chr4	97218403	97218745	+	Intergenic	344	151	10	56.68	-30060	NM_001122952	Nfia	nuclear factor I/A	protein-coding
chr15	80421063	80421571	+	Intergenic	510	206	18	50.07	-30417	NM_001163189	Enthd1	ENTH domain containing 1	protein-coding
chr12	85590141	85590546	+	Intergenic	407	172	21	89.14	-30512	NM_001163501	C130039O16Rik	RIKEN cDNA C130039O16 gene	protein-coding
chr18	38791213	38791706	+	Intergenic	495	164	36	79.62	-30537	NM_011898	Spry4	sprouty homolog 4 (Drosophila)	protein-coding
chr9	66530491	66531183	+	Intergenic	694	340	28	58.65	-30656	NM_178396	Car12	carbonic anyhydrase 12	protein-coding
chr3	129065975	129066756	+	Intergenic	783	408	22	73.24	-30698	NM_007934	Enpep	glutamyl aminopeptidase	protein-coding
chr2	30545626	30546327	+	Intergenic	703	280	38	91.61	-30754	NR_037272	Mir3089	microRNA 3089	miscRNA
chrX	83084657	83084984	+	Intergenic	329	138	10	58.51	-30792	NM_001163539	5430427O19Rik	RIKEN cDNA 5430427O19 gene	protein-coding
chr1	166895973	166896909	+	Intergenic	938	320	78	168.52	-30800	NM_008510	Xcl1	chemokine (C motif) ligand 1	protein-coding
chr19	53495200	53496585	+	Intergenic	1387	647	128	175.57	-30829	NM_172429	Smndc1	survival motor neuron domain containing 1	protein-coding
chr9	96295326	96296102	+	Intergenic	778	277	37	61.48	-30996	NM_007502	Atp1b3	ATPase, Na+/K+ transporting, beta 3 polypeptide	protein-coding
chrX	57740264	57740762	+	Intergenic	500	148	13	63.48	-31143	NM_001039240	Gm7073	predicted gene 7073	protein-coding
chr8	3310584	3310970	+	Intergenic	388	126	10	51.8	-31160	NM_010568	Insr	insulin receptor	protein-coding
chr3	146345174	146345722	+	Intergenic	550	314	17	52.61	-31167	NM_029144	4930503B20Rik	RIKEN cDNA 4930503B20 gene	protein-coding
chr1	180298660	180299606	+	Intergenic	948	503	50	73.14	-31218	NM_016805	Hnrnpu	heterogeneous nuclear ribonucleoprotein U	protein-coding
chr1	39665216	39665822	+	Intergenic	608	323	25	68.95	-31327	NM_001033135	Rnf149	ring finger protein 149	protein-coding
chr6	87994336	87995708	+	Intergenic	1374	996	181	554.09	-31338	NM_009005	Rab7	RAB7, member RAS oncogene family	protein-coding
chr6	48751861	48752538	+	Intergenic	679	258	28	53.18	-31349	NM_031247	Gimap3	GTPase, IMAP family member 3	protein-coding
chr16	70282290	70282752	+	Intergenic	464	147	11	51.94	-31673	NM_028803	Gbe1	glucan (1,4-alpha-), branching enzyme 1	protein-coding
chr14	47961508	47962177	+	Intergenic	671	392	28	64.29	-31693	NM_001145953	Lgals3	lectin, galactose binding, soluble 3	protein-coding
chr1	72290043	72291299	+	Intergenic	1258	686	77	80.74	-31790	NM_001005423	Mreg	melanoregulin	protein-coding
chr4	55577228	55577651	+	Intergenic	425	151	24	131.54	-32092	NM_010637	Klf4	Kruppel-like factor 4 (gut)	protein-coding
chr15	92194907	92195342	+	Intergenic	437	285	11	54.52	-32117	NM_001164593	Pdzrn4	PDZ domain containing RING finger 4	protein-coding
chr13	41063797	41064505	+	Intergenic	710	418	25	53.81	-32228	NM_026550	Pak1ip1	PAK1 interacting protein 1	protein-coding
chr15	10074107	10074777	+	Intergenic	672	361	18	55.31	-32551	NR_045590	Prlr	prolactin receptor	protein-coding
chr1	55015587	55016033	+	Intergenic	448	107	12	61.12	-32579	NM_001081433	Ankrd44	ankyrin repeat domain 44	protein-coding
chr13	41063466	41063779	+	Intergenic	315	153	10	54.48	-32757	NM_026550	Pak1ip1	PAK1 interacting protein 1	protein-coding
chr3	106252254	106252920	+	Intergenic	668	382	26	99.29	-32762	NM_001093754	Dennd2d	DENN/MADD domain containing 2D	protein-coding
chr19	53496752	53499873	+	Intergenic	3123	2517	282	353.69	-33249	NM_172429	Smndc1	survival motor neuron domain containing 1	protein-coding
chr8	93318959	93319955	+	Intergenic	998	442	47	59.66	-33277	NM_177224	Chd9	chromodomain helicase DNA binding protein 9	protein-coding
chr2	144048169	144048596	+	Intergenic	429	140	13	51.79	-33356	NM_001033778	Gm5535	predicted gene 5535	protein-coding
chr14	73876119	73876571	+	Intergenic	454	262	24	67.73	-33511	NM_026119	Med4	mediator of RNA polymerase II transcription, subunit 4 homolog (yeast)	protein-coding
chr1	158682422	158682790	+	Intergenic	370	146	15	62.53	-33565	NM_145413	Fam20b	family with sequence similarity 20, member B	protein-coding
chr7	48854256	48854825	+	Intergenic	571	301	13	56.83	-34361	NM_023363	Zfp788	zinc finger protein 788	protein-coding
chr16	44062327	44062602	+	Intergenic	277	138	10	70.18	-34406	NM_001172107	Gramd1c	GRAM domain containing 1C	protein-coding
chr14	56915354	56916251	+	Intergenic	899	443	40	66.53	-34705	NM_013542	Gzmb	granzyme B	protein-coding
chrX	20002576	20003211	+	Intergenic	637	301	29	85.07	-34760	NM_199317	Phf16	PHD finger protein 16	protein-coding
chr6	86542896	86543849	+	Intergenic	955	429	42	132.86	-34796	NM_026414	Asprv1	aspartic peptidase, retroviral-like 1	protein-coding
chr11	82027780	82028524	+	Intergenic	746	332	27	64.23	-34838	NM_011329	Ccl1	chemokine (C-C motif) ligand 1	protein-coding
chr13	103448425	103448846	+	Intergenic	423	128	12	57.53	-35003	NM_008533	Cd180	CD180 antigen	protein-coding
chr8	69979388	69979735	+	Intergenic	349	150	10	56.09	-35096	NM_008673	Nat1	N-acetyl transferase 1	protein-coding
chr11	5385161	5385930	+	Intergenic	771	261	39	80.6	-35099	NM_013842	Xbp1	X-box binding protein 1	protein-coding
chr1	62876242	62876661	+	Intergenic	421	170	25	130.36	-35145	NR_040601	4930487H11Rik	RIKEN cDNA 4930487H11 gene	miscRNA
chr12	109995983	109996544	+	Intergenic	563	362	51	58.46	-35258	NM_009537	Yy1	YY1 transcription factor	protein-coding
chr16	49663845	49664314	+	Intergenic	471	323	16	91.53	-35328	NM_028680	Ift57	intraflagellar transport 57	protein-coding
chr3	146349278	146349945	+	Intergenic	669	343	39	80.6	-35330	NM_029144	4930503B20Rik	RIKEN cDNA 4930503B20 gene	protein-coding
chr12	8645290	8645927	+	Intergenic	639	411	24	93.4	-35332	NM_001160219	Pum2	pumilio 2 (Drosophila)	protein-coding
chr15	43037596	43037995	+	Intergenic	401	153	10	50.48	-35431	NM_172815	Rspo2	R-spondin 2 homolog (Xenopus laevis)	protein-coding
chr8	129152505	129153044	+	Intergenic	541	204	17	61.47	-35438	NM_001164598	Irf2bp2	interferon regulatory factor 2 binding protein 2	protein-coding
chrX	48158896	48159339	+	Intergenic	445	151	19	55.49	-35496	NM_133729	2610018G03Rik	RIKEN cDNA 2610018G03 gene	protein-coding
chrX	139917444	139917755	+	Intergenic	313	159	64	54.46	-35535	NM_001195046	Pak3	p21 protein (Cdc42/Rac)-activated kinase 3	protein-coding
chr4	86358277	86359080	+	Intergenic	805	438	31	51.61	-35781	NM_001081014	Dennd4c	DENN/MADD domain containing 4C	protein-coding
chr11	51744617	51745800	+	Intergenic	1185	793	48	62.4	-35925	NM_029976	Cdkn2aipnl	CDKN2A interacting protein N-terminal like	protein-coding
chr3	96293035	96293313	+	Intergenic	280	140	12	89.06	-35934	NM_027126	Hfe2	hemochromatosis type 2 (juvenile) (human homolog)	protein-coding
chr15	7724872	7725272	+	Intergenic	402	256	10	50.38	-35939	NM_010275	Gdnf	glial cell line derived neurotrophic factor	protein-coding
chr5	150040219	150041117	+	Intergenic	900	445	109	238.8	-35966	NM_009663	Alox5ap	arachidonate 5-lipoxygenase activating protein	protein-coding
chr8	89444927	89445397	+	Intergenic	472	294	14	73.98	-36005	NM_030563	N4bp1	NEDD4 binding protein 1	protein-coding
chr18	80776342	80778264	+	Intergenic	1924	1049	77	104.39	-36018	NR_028424	Gm2176	glucosamine-6-phosphate deaminase 1 pseudogene	pseudo
chr15	33976006	33976617	+	Intergenic	613	233	24	57.68	-36163	NM_026002	Mtdh	metadherin	protein-coding
chr11	52131672	52132477	+	Intergenic	807	445	47	57.42	-36322	NM_009331	Tcf7	transcription factor 7, T cell specific	protein-coding
chr10	92586796	92587595	+	Intergenic	801	467	50	67.54	-36426	NM_146239	Cdk17	cyclin-dependent kinase 17	protein-coding
chr16	21333117	21333645	+	Intergenic	530	325	45	68.5	-36436	NR_046162	A830060N17	uncharacterized LOC328646	miscRNA
chr18	56555074	56555460	+	Intergenic	388	240	10	51.8	-36519	NM_026240	Gramd3	GRAM domain containing 3	protein-coding
chr2	154579923	154580421	+	Intergenic	500	121	17	58.22	-36674	NM_001139511	Raly	hnRNP-associated with lethal yellow	protein-coding
chr7	35107131	35107573	+	Intergenic	444	148	22	153.17	-36724	NM_172741	4931406P16Rik	RIKEN cDNA 4931406P16 gene	protein-coding
chr10	18824251	18825157	+	Intergenic	908	725	39	67.19	-36851	NR_038021	Gm20139	predicted gene, 20139	miscRNA
chr12	52966799	52968032	+	Intergenic	1235	451	86	96.43	-36892	NM_144788	Hectd1	HECT domain containing 1	protein-coding
chr7	80739820	80740728	+	Intergenic	910	478	68	112.74	-36993	NR_037569	1810026B05Rik	RIKEN cDNA 1810026B05 gene	miscRNA
chr2	170144436	170145214	+	Intergenic	780	411	35	86.91	-37036	NR_040610	1700040N02Rik	RIKEN cDNA 1700040N02 gene	miscRNA
chr19	61341060	61341862	+	Intergenic	804	374	53	155.66	-37140	NM_009970	Csf2ra	colony stimulating factor 2 receptor, alpha, low-affinity (granulocyte-macrophage)	protein-coding
chr10	110564349	110564950	+	Intergenic	603	237	22	51.17	-37209	NM_001003717	Osbpl8	oxysterol binding protein-like 8	protein-coding
chr1	163288064	163288529	+	Intergenic	467	147	11	51.66	-37273	NM_009452	Tnfsf4	tumor necrosis factor (ligand) superfamily, member 4	protein-coding
chr14	118488373	118489180	+	Intergenic	809	431	64	128.22	-37308	NM_010024	Dct	dopachrome tautomerase	protein-coding
chr9	20569799	20570154	+	Intergenic	357	177	34	242.25	-37318	NM_173777	Olfm2	olfactomedin 2	protein-coding
chr7	97450564	97452028	+	Intergenic	1466	354	61	76.38	-37354	NM_029256	Ccdc83	coiled-coil domain containing 83	protein-coding
chr9	40038566	40039033	+	Intergenic	469	350	12	58.24	-38002	NM_001083917	Scn3b	sodium channel, voltage-gated, type III, beta	protein-coding
chr10	117540032	117541011	+	Intergenic	981	364	84	110.5	-38322	NM_001162904	Mdm1	transformed mouse 3T3 cell double minute 1	protein-coding
chr16	92864392	92864967	+	Intergenic	577	293	38	120.81	-38368	NM_001111021	Runx1	runt related transcription factor 1	protein-coding
chr2	30411999	30412359	+	Intergenic	362	174	12	62.21	-38385	NM_030137	Cstad	CSA-conditional, T cell activation-dependent protein	protein-coding
chr12	109279591	109280577	+	Intergenic	988	779	55	77.81	-38460	NM_001079883	Bcl11b	B cell leukemia/lymphoma 11B	protein-coding
chr17	50609163	50610475	+	Intergenic	1314	822	85	95.76	-39053	NM_013880	Plcl2	phospholipase C-like 2	protein-coding
chr1	88383591	88384797	+	Intergenic	1208	736	184	286.47	-39117	NM_008972	Ptma	prothymosin alpha	protein-coding
chr19	56757411	56757752	+	Intergenic	343	195	10	50.72	-39281	NM_007419	Adrb1	adrenergic receptor, beta 1	protein-coding
chr6	67365092	67365772	+	Intergenic	682	415	24	64.13	-39301	NM_008354	Il12rb2	interleukin 12 receptor, beta 2	protein-coding
chr1	45599265	45599650	+	Intergenic	387	252	10	51.9	-39330	NM_007737	Col5a2	collagen, type V, alpha 2	protein-coding
chr1	183811609	183812285	+	Intergenic	678	272	30	54.62	-39415	NM_133815	Lbr	lamin B receptor	protein-coding
chr2	38327337	38327945	+	Intergenic	610	152	27	73.79	-39576	NM_001159631	Nek6	NIMA (never in mitosis gene a)-related expressed kinase 6	protein-coding
chr2	49267057	49267483	+	Intergenic	428	263	12	61.08	-39736	NM_172663	Epc2	enhancer of polycomb homolog 2 (Drosophila)	protein-coding
chr5	5419783	5420665	+	Intergenic	884	459	50	56.86	-39973	NM_011074	Cdk14	cyclin-dependent kinase 14	protein-coding
chr10	44746610	44747430	+	Intergenic	822	372	30	54.6	-40000	NM_011156	Prep	prolyl endopeptidase	protein-coding
chr6	72948815	72949149	+	Intergenic	336	129	11	60.56	-40240	NM_001039392	Tmsb10	thymosin, beta 10	protein-coding
chr4	134635544	134637030	+	Intergenic	1488	879	133	262.27	-40273	NM_019732	Runx3	runt related transcription factor 3	protein-coding
chr11	119311864	119312203	+	Intergenic	341	188	10	55.88	-40628	NM_001164636	Endov	endonuclease V	protein-coding
chr1	80377793	80378261	+	Intergenic	470	244	26	109.17	-41022	NM_016716	Cul3	cullin 3	protein-coding
chr6	127759999	127760452	+	Intergenic	455	145	11	52.78	-41048	NM_201371	Prmt8	protein arginine N-methyltransferase 8	protein-coding
chr2	174427573	174428317	+	Intergenic	746	402	56	71.73	-41090	NM_001099328	Zfp831	zinc finger protein 831	protein-coding
chr13	45561569	45561900	+	Intergenic	333	145	11	60.56	-41104	NM_025508	Gmpr	guanosine monophosphate reductase	protein-coding
chr10	117537372	117538094	+	Intergenic	724	424	38	79.89	-41110	NM_001162904	Mdm1	transformed mouse 3T3 cell double minute 1	protein-coding
chr1	193047767	193049007	+	Intergenic	1242	611	131	221.91	-41175	NM_007498	Atf3	activating transcription factor 3	protein-coding
chr12	78297668	78298062	+	Intergenic	396	274	12	53.44	-41226	NM_001252614	Fut8	fucosyltransferase 8	protein-coding
chr16	92867423	92867970	+	Intergenic	549	215	56	87.69	-41385	NM_001111021	Runx1	runt related transcription factor 1	protein-coding
chr9	81483906	81484285	+	Intergenic	381	117	10	52.53	-41442	NR_040393	D430036J16Rik	RIKEN cDNA D430036J16 gene	miscRNA
chr10	90675854	90676297	+	Intergenic	445	120	11	53.74	-41748	NM_001080129	Tmpo	thymopoietin	protein-coding
chr2	32348748	32349442	+	Intergenic	696	301	47	87.12	-41784	NM_153560	Fam102a	family with sequence similarity 102, member A	protein-coding
chr3	116168651	116169081	+	Intergenic	432	178	14	56.57	-41916	NM_001080818	Cdc14a	CDC14 cell division cycle 14A	protein-coding
chr2	170009840	170010390	+	Intergenic	552	151	18	75.74	-41940	NM_001033299	Zfp217	zinc finger protein 217	protein-coding
chr13	75935157	75935603	+	Intergenic	448	253	40	118.05	-41954	NM_053108	Glrx	glutaredoxin	protein-coding
chr1	184012503	184012993	+	Intergenic	492	349	12	56.71	-42120	NM_012058	Srp9	signal recognition particle 9	protein-coding
chr10	107557020	107557412	+	Intergenic	394	216	11	53.23	-42240	NM_027892	Ppp1r12a	protein phosphatase 1, regulatory (inhibitor) subunit 12A	protein-coding
chr10	24473710	24474662	+	Intergenic	954	547	39	94.68	-42278	NM_008813	Enpp1	ectonucleotide pyrophosphatase/phosphodiesterase 1	protein-coding
chr10	40247227	40247870	+	Intergenic	645	336	20	67.24	-42620	NM_027572	Slc22a16	solute carrier family 22 (organic cation transporter), member 16	protein-coding
chr12	86771354	86771944	+	Intergenic	592	280	18	50.87	-43202	NM_010234	Fos	FBJ osteosarcoma oncogene	protein-coding
chr14	103868462	103869488	+	Intergenic	1028	350	48	70.77	-43583	NM_022886	Scel	sciellin	protein-coding
chr3	115461282	115462083	+	Intergenic	803	512	49	92.91	-43709	NM_007901	S1pr1	sphingosine-1-phosphate receptor 1	protein-coding
chr10	117534656	117535536	+	Intergenic	882	535	36	57.9	-43747	NM_001162904	Mdm1	transformed mouse 3T3 cell double minute 1	protein-coding
chr6	130380599	130381020	+	Intergenic	423	270	12	58.24	-43917	NM_016659	Klra1	killer cell lectin-like receptor, subfamily A, member 1	protein-coding
chr9	25000916	25001561	+	Intergenic	647	202	28	56.81	-44958	NM_020586	Herpud2	HERPUD family member 2	protein-coding
chr18	36078540	36080465	+	Intergenic	1927	871	144	105.89	-44987	NM_028707	Psd2	pleckstrin and Sec7 domain containing 2	protein-coding
chrX	16941328	16941884	+	Intergenic	558	309	24	122.02	-45112	NM_028916	Efhc2	EF-hand domain (C-terminal) containing 2	protein-coding
chr17	7031440	7033125	+	Intergenic	1687	748	138	108.47	-45153	NM_009510	Ezr	ezrin	protein-coding
chr1	161117158	161117427	+	Intergenic	271	135	10	70.18	-45165	NM_011931	Rfwd2	ring finger and WD repeat domain 2	protein-coding
chr8	48026395	48027413	+	Intergenic	1020	440	64	85.82	-45375	NM_177304	Enpp6	ectonucleotide pyrophosphatase/phosphodiesterase 6	protein-coding
chr10	117532886	117533763	+	Intergenic	879	568	43	96.24	-45519	NM_001162904	Mdm1	transformed mouse 3T3 cell double minute 1	protein-coding
chr10	28342276	28342659	+	Intergenic	385	143	10	52.11	-45734	NM_178666	Themis	thymocyte selection associated	protein-coding
chr6	64946705	64947100	+	Intergenic	397	225	11	58.73	-45759	NM_001253392	Smarcad1	SWI/SNF-related, matrix-associated actin-dependent regulator of chromatin, subfamily a, containing DEAD/H box 1	protein-coding
chr12	4529817	4530183	+	Intergenic	368	163	10	53.93	-45940	NM_010881	Ncoa1	nuclear receptor coactivator 1	protein-coding
chr3	9879444	9879868	+	Intergenic	426	130	11	55.63	-45977	NM_001195031	Pag1	phosphoprotein associated with glycosphingolipid microdomains 1	protein-coding
chr4	63329169	63329719	+	Intergenic	552	358	35	82.26	-45981	NM_029324	1700018C11Rik	RIKEN cDNA 1700018C11 gene	protein-coding
chr1	40450002	40450548	+	Intergenic	548	320	25	54.48	-46219	NM_001025602	Il1rl1	interleukin 1 receptor-like 1	protein-coding
chr6	145288233	145290636	+	Intergenic	2405	996	184	220.43	-46711	NR_003625	1700073E17Rik	ribosomal protein L7 pseudogene	pseudo
chr10	44739961	44740515	+	Intergenic	556	348	34	139.13	-46782	NM_011156	Prep	prolyl endopeptidase	protein-coding
chr13	99251635	99252036	+	Intergenic	403	200	10	50.28	-46815	NR_045498	2310005E17Rik	RIKEN cDNA 2310005E17 gene	miscRNA
chr10	78771758	78772206	+	Intergenic	450	334	11	53.25	-47354	NM_001101572	Vmn2r82	vomeronasal 2, receptor 82	protein-coding
chr12	4552217	4552630	+	Intergenic	415	213	15	62.77	-47391	NM_001198968	Itsn2	intersectin 2	protein-coding
chr10	18781331	18784041	+	Intergenic	2712	1166	201	102.53	-47470	NM_001166402	Tnfaip3	tumor necrosis factor, alpha-induced protein 3	protein-coding
chr11	86250375	86250766	+	Intergenic	393	204	16	69.87	-47589	NM_029788	Rnft1	ring finger protein, transmembrane 1	protein-coding
chrX	96189577	96189952	+	Intergenic	377	152	10	52.95	-48156	NM_199018	Stard8	START domain containing 8	protein-coding
chr2	166224080	166225357	+	Intergenic	1279	758	50	90.39	-48233	NR_015558	5031425F14Rik	RIKEN cDNA 5031425F14 gene	miscRNA
chr17	43061785	43062106	+	Intergenic	323	142	11	68.01	-48572	NM_009847	Cd2ap	CD2-associated protein	protein-coding
chr2	170132723	170133271	+	Intergenic	550	405	16	56.47	-48864	NR_040610	1700040N02Rik	RIKEN cDNA 1700040N02 gene	miscRNA
chrX	94621471	94621941	+	Intergenic	472	339	11	51.2	-49158	NM_001161432	Eda2r	ectodysplasin A2 receptor	protein-coding
chr4	124853750	124855033	+	Intergenic	1285	561	61	65.96	-49266	NM_153159	Zc3h12a	zinc finger CCCH type containing 12A	protein-coding
chr8	59884957	59885848	+	Intergenic	893	408	40	114.56	-49318	NM_009136	Scrg1	scrapie responsive gene 1	protein-coding
chr12	52644448	52645071	+	Intergenic	625	196	26	86.8	-49569	NM_001198835	Coch	coagulation factor C homolog (Limulus polyphemus)	protein-coding
chr16	76422725	76423282	+	Intergenic	559	185	37	152.09	-49709	NM_173440	Nrip1	nuclear receptor interacting protein 1	protein-coding
chrX	103414622	103415203	+	intron (NM_001001176, intron 1 of 6)	583	402	19	50.56	269	NM_001001176	Taf9b	TAF9B RNA polymerase II, TATA box binding protein (TBP)-associated factor	protein-coding
chr11	73055785	73056093	+	intron (NM_001001445, intron 6 of 14)	310	158	10	59.8	4178	NM_001001445	Trpv1	transient receptor potential cation channel, subfamily V, member 1	protein-coding
chr8	74658624	74661172	+	intron (NM_001001491, intron 1 of 7)	2550	2100	137	141.54	707	NM_001001491	Tpm4	tropomyosin 4	protein-coding
chr6	65543889	65544600	+	intron (NM_001001495, intron 2 of 7)	713	470	22	56.85	3852	NM_001001495	Tnip3	TNFAIP3 interacting protein 3	protein-coding
chr8	26759670	26759980	+	intron (NM_001001735, intron 3 of 9)	312	161	11	50.89	9069	NM_001001735	Whsc1l1	Wolf-Hirschhorn syndrome candidate 1-like 1 (human)	protein-coding
chr8	26764273	26764946	+	intron (NM_001001735, intron 4 of 9)	675	334	50	162.89	13853	NM_001001735	Whsc1l1	Wolf-Hirschhorn syndrome candidate 1-like 1 (human)	protein-coding
chr1	53907530	53908642	+	intron (NM_001001883, intron 21 of 28)	1114	869	53	64.35	-66027	NM_133810	Stk17b	serine/threonine kinase 17b (apoptosis-inducing)	protein-coding
chr1	53895374	53895836	+	intron (NM_001001883, intron 23 of 28)	464	148	12	53.25	-53546	NM_133810	Stk17b	serine/threonine kinase 17b (apoptosis-inducing)	protein-coding
chr15	99266386	99266727	+	intron (NM_001001884, intron 1 of 12)	343	120	12	56.9	21623	NM_001001884	Nckap5l	NCK-associated protein 5-like	protein-coding
chr18	57409025	57409900	+	intron (NM_001001979, intron 8 of 24)	877	310	38	79.63	-104925	NM_028447	Prrc1	proline-rich coiled-coil 1	protein-coding
chr19	4338224	4338743	+	intron (NM_001001984, intron 12 of 20)	521	232	14	50.31	-32528	NM_130863	Adrbk1	adrenergic receptor kinase, beta 1	protein-coding
chr11	74773189	74774305	+	intron (NM_001002764, intron 8 of 18)	1118	268	49	50.84	34373	NM_001002764	Smg6	Smg-6 homolog, nonsense mediated mRNA decay factor (C. elegans)	protein-coding
chr4	147999810	148001381	+	intron (NM_001003898, intron 1 of 6)	1573	1015	146	121.12	510	NM_001003898	Tardbp	TAR DNA binding protein	protein-coding
chr10	126740180	126740707	+	intron (NM_001003913, intron 10 of 20)	529	257	19	63.74	8399	NM_001003913	Mars	methionine-tRNA synthetase	protein-coding
chr6	123138257	123138602	+	intron (NM_001004159, intron 3 of 5)	347	177	11	64.75	15388	NM_001004159	Clec4b2	C-type lectin domain family 4, member b2	protein-coding
chr10	87866908	87867422	+	intron (NM_001004164, intron 2 of 20)	516	203	20	53.86	25008	NM_001004164	Gnptab	N-acetylglucosamine-1-phosphate transferase, alpha and beta subunits	protein-coding
chr10	87880186	87881359	+	intron (NM_001004164, intron 5 of 20)	1175	828	49	93.44	38615	NM_001004164	Gnptab	N-acetylglucosamine-1-phosphate transferase, alpha and beta subunits	protein-coding
chr10	87890538	87891278	+	intron (NM_001004164, intron 7 of 20)	742	455	42	53.17	-31424	NM_011517	Sycp3	synaptonemal complex protein 3	protein-coding
chr10	87882899	87883948	+	intron (NM_001004164, intron 7 of 20)	1051	731	44	61.84	-38909	NM_011517	Sycp3	synaptonemal complex protein 3	protein-coding
chr3	51803759	51804744	+	intron (NM_001004176, intron 1 of 4)	987	475	49	86.64	104677	NM_001004176	Maml3	mastermind like 3 (Drosophila)	protein-coding
chr7	137821412	137821842	+	intron (NM_001004468, intron 5 of 21)	432	245	11	55.02	-14443	NM_001004468	Tacc2	transforming, acidic coiled-coil containing protein 2	protein-coding
chrX	132287378	132287764	+	intron (NM_001005385, intron 5 of 9)	388	182	13	76.64	10340	NM_001004359	Gprasp1	G protein-coupled receptor associated sorting protein 1	protein-coding
chr12	77029276	77029758	+	intron (NM_001005510, intron 27 of 115)	484	338	11	50.13	19427	NR_039560	Mir5101	microRNA 5101	miscRNA
chr16	20301554	20302977	+	intron (NM_001005767, intron 1 of 9)	1425	998	62	73.24	170	NM_001005767	Parl	presenilin associated, rhomboid-like	protein-coding
chr8	42189614	42190034	+	intron (NM_001005863, intron 1 of 13)	422	290	11	56.05	29256	NM_001005863	Mtus1	mitochondrial tumor suppressor 1	protein-coding
chr2	178022473	178024204	+	intron (NM_001007154, intron 7 of 12)	1733	1306	73	128.38	95549	NM_001007154	Phactr3	phosphatase and actin regulator 3	protein-coding
chr19	53387188	53388235	+	intron (NM_001008542, intron 1 of 5)	1049	648	52	94.65	2715	NM_001008542	Mxi1	Max interacting protein 1	protein-coding
chr7	108608246	108609089	+	intron (NM_001008548, intron 2 of 30)	845	272	26	51.04	8901	NM_001008548	Pde2a	phosphodiesterase 2A, cGMP-stimulated	protein-coding
chr7	108606297	108607609	+	intron (NM_001008548, intron 2 of 30)	1314	926	40	69.54	7187	NM_001008548	Pde2a	phosphodiesterase 2A, cGMP-stimulated	protein-coding
chr7	108600330	108603560	+	intron (NM_001008548, intron 2 of 30)	3232	1996	262	385.03	2179	NM_001008548	Pde2a	phosphodiesterase 2A, cGMP-stimulated	protein-coding
chr5	93562301	93562793	+	intron (NM_001009818, intron 1 of 9)	494	357	21	56.35	40064	NM_001009818	Sept11	septin 11	protein-coding
chrX	33431701	33431943	+	intron (NM_001009947, intron 1 of 52)	244	122	11	65.46	2995	NM_177745	Dock11	dedicator of cytokinesis 11	protein-coding
chr1	121951890	121952686	+	intron (NM_001012322, intron 11 of 13)	798	331	51	122.81	18069	NM_019432	Tmem37	transmembrane protein 37	protein-coding
chr2	24681612	24682012	+	intron (NM_001012518, intron 15 of 26)	402	107	10	50.38	-63140	NM_001042528	Cacna1b	calcium channel, voltage-dependent, N type, alpha 1B subunit	protein-coding
chr11	4136138	4138143	+	intron (NM_001013365, intron 1 of 2)	2007	608	95	79.22	352	NM_001013365	Osm	oncostatin M	protein-coding
chr10	41615987	41616590	+	intron (NM_001013370, intron 4 of 9)	605	351	13	54	9043	NM_001013370	Sesn1	sestrin 1	protein-coding
chr10	84418399	84418809	+	intron (NM_001013441, intron 3 of 8)	412	241	11	57.1	38246	NM_001013441	Ric8b	resistance to inhibitors of cholinesterase 8 homolog B (C. elegans)	protein-coding
chr1	175367232	175368186	+	intron (NM_001013779, intron 2 of 8)	956	627	33	72.36	16974	NM_001013779	Aim2	absent in melanoma 2	protein-coding
chr15	27554434	27555690	+	intron (NM_001013792, intron 1 of 6)	1258	594	58	81.09	5386	NM_001013792	Fam105b	family with sequence similarity 105, member B	protein-coding
chr2	141158249	141158726	+	intron (NM_001013802, intron 5 of 18)	479	142	12	57.96	-661275	NM_001172160	Flrt3	fibronectin leucine rich transmembrane protein 3	protein-coding
chr19	31677154	31677594	+	intron (NM_001013833, intron 1 of 17)	442	128	12	61.76	61486	NM_001013833	Prkg1	protein kinase, cGMP-dependent, type I	protein-coding
chr19	31320243	31320634	+	intron (NM_001013833, intron 3 of 17)	393	208	10	51.28	-29552	NR_002849	8430431K14Rik	RIKEN cDNA 8430431K14 gene	miscRNA
chr16	56611616	56612073	+	intron (NM_001014423, intron 19 of 39)	459	314	11	50.83	105719	NM_001252443	Tfg	Trk-fused gene	protein-coding
chr11	69221852	69225815	+	intron (NM_001017426, intron 1 of 22)	3965	1287	421	722.89	3344	NM_001017426	Kdm6b	KDM1 lysine (K)-specific demethylase 6B	protein-coding
chr4	133176415	133176945	+	intron (NM_001017968, intron 2 of 7)	532	278	27	85.04	12664	NM_001017968	Zdhhc18	zinc finger, DHHC domain containing 18	protein-coding
chr16	56028837	56030465	+	intron (NM_001024622, intron 1 of 4)	1630	1128	120	86.61	179	NM_001024622	Pcnp	PEST proteolytic signal containing nuclear protein	protein-coding
chr7	79420142	79420919	+	intron (NM_001024703, intron 1 of 22)	779	399	37	95.75	30951	NM_001024703	Mctp2	multiple C2 domains, transmembrane 2	protein-coding
chr11	49016526	49018135	+	intron (NM_001024846, intron 1 of 4)	1611	1174	121	213.64	328	NM_001024846	Zfp62	zinc finger protein 62	protein-coding
chr11	71943736	71944148	+	intron (NM_001024927, intron 1 of 19)	414	135	12	64.9	5449	NM_001024927	Pitpnm3	PITPNM family member 3	protein-coding
chr17	33229092	33229849	+	intron (NM_001024950, intron 1 of 3)	759	269	45	157.03	3158	NM_001024950	Zfp563	zinc finger protein 563	protein-coding
chr18	82672893	82673773	+	intron (NM_001025245, intron 2 of 3)	882	419	41	99.21	28818	NM_001025245	Mbp	myelin basic protein	protein-coding
chr18	82706388	82707031	+	intron (NM_001025245, intron 3 of 3)	645	256	32	82.5	-17146	NM_001025245	Mbp	myelin basic protein	protein-coding
chr18	82695082	82696628	+	intron (NM_001025245, intron 3 of 3)	1548	387	103	109.14	-28000	NM_001025245	Mbp	myelin basic protein	protein-coding
chr19	46516341	46517141	+	intron (NM_001025391, intron 3 of 11)	802	480	21	62.39	45333	NM_001025391	Sufu	suppressor of fused homolog (Drosophila)	protein-coding
chr2	157272641	157273586	+	intron (NM_001025395, intron 2 of 13)	947	475	38	75.95	23084	NM_001025395	Src	Rous sarcoma oncogene	protein-coding
chr3	126366405	126367039	+	intron (NM_001025438, intron 2 of 18)	636	210	17	63.89	66831	NM_001025438	Camk2d	calcium/calmodulin-dependent protein kinase II, delta	protein-coding
chr3	87650051	87653494	+	intron (NM_001025571, intron 2 of 6)	3445	921	264	564.96	1095	NM_001025571	Sh2d2a	SH2 domain protein 2A	protein-coding
chr17	66331410	66331904	+	intron (NM_001025572, intron 9 of 12)	496	374	13	63.89	-31130	NM_023053	Twsg1	twisted gastrulation homolog 1 (Drosophila)	protein-coding
chr10	111783631	111783956	+	intron (NM_001025581, intron 2 of 4)	327	151	12	69.87	75614	NM_001025581	Kcnc2	potassium voltage gated channel, Shaw-related subfamily, member 2	protein-coding
chr2	33323454	33324295	+	intron (NM_001025594, intron 1 of 2)	843	601	53	88.82	178	NM_001025594	Zbtb43	zinc finger and BTB domain containing 43	protein-coding
chr11	11589796	11590914	+	intron (NM_001025597, intron 1 of 7)	1120	573	42	59.35	4139	NM_001025597	Ikzf1	IKAROS family zinc finger 1	protein-coding
chr11	11655068	11655932	+	intron (NM_001025597, intron 5 of 7)	866	609	23	60.54	53465	NM_001163359	Fignl1	fidgetin-like 1	protein-coding
chr4	149031831	149032776	+	intron (NM_001029837, intron 8 of 23)	947	579	61	73.8	5122	XM_003945689	Pik3cd	phosphatidylinositol 3-kinase catalytic delta polypeptide	protein-coding
chr15	66657324	66657931	+	intron (NM_001029841, intron 1 of 7)	609	240	32	71.69	5764	NM_001029841	Sla	src-like adaptor	protein-coding
chr15	66643269	66644454	+	intron (NM_001029841, intron 1 of 7)	1187	670	44	67.06	294	NM_001029841	Sla	src-like adaptor	protein-coding
chr7	135323420	135324394	+	intron (NM_001029872, intron 5 of 30)	976	451	63	107.72	6447	NM_001177632	Itgad	integrin, alpha D	protein-coding
chr7	125380543	125380989	+	intron (NM_001031814, intron 1 of 62)	448	263	11	50.83	6385	NM_001031814	Smg1	SMG1 homolog, phosphatidylinositol 3-kinase-related kinase (C. elegans)	protein-coding
chr1	39611986	39612387	+	intron (NM_001033135, intron 6 of 6)	403	142	10	50.28	-6501	NR_028555	Snord89	small nucleolar RNA, C/D box 89	snoRNA
chr11	96328173	96328745	+	intron (NM_001033186, intron 1 of 12)	574	316	28	132.24	2554	NM_001033186	Skap1	src family associated phosphoprotein 1	protein-coding
chr11	96476516	96476970	+	intron (NM_001033186, intron 4 of 12)	456	141	13	65.96	150838	NM_001033186	Skap1	src family associated phosphoprotein 1	protein-coding
chr12	101569858	101570325	+	intron (NM_001033213, intron 18 of 19)	469	221	13	59.98	55272	NR_045741	Gm10432	predicted gene 10432	miscRNA
chr15	93348362	93348747	+	intron (NM_001033217, intron 1 of 7)	387	146	11	57.8	77768	NM_001033217	Prickle1	prickle homolog 1 (Drosophila)	protein-coding
chr16	52182165	52182555	+	intron (NM_001033238, intron 13 of 17)	392	217	14	52.73	150698	NM_001033238	Cblb	Casitas B-lineage lymphoma b	protein-coding
chr16	52044034	52044511	+	intron (NM_001033238, intron 2 of 17)	479	336	12	57.08	12610	NM_001033238	Cblb	Casitas B-lineage lymphoma b	protein-coding
chr16	52094830	52095332	+	intron (NM_001033238, intron 3 of 17)	504	196	21	51.72	63419	NM_001033238	Cblb	Casitas B-lineage lymphoma b	protein-coding
chr16	52061028	52061602	+	intron (NM_001033238, intron 3 of 17)	576	382	40	89.59	29653	NM_001033238	Cblb	Casitas B-lineage lymphoma b	protein-coding
chr16	52129483	52130161	+	intron (NM_001033238, intron 4 of 17)	680	246	27	85.28	98160	NM_001033238	Cblb	Casitas B-lineage lymphoma b	protein-coding
chr10	58957081	58957498	+	intron (NM_001033259, intron 1 of 7)	419	192	11	56.36	-52762	NM_010959	Oit3	oncoprotein induced transcript 3	protein-coding
chr14	61355163	61356487	+	intron (NM_001033272, intron 4 of 12)	1326	584	93	179.47	-31146	NM_183175	C1qtnf9	C1q and tumor necrosis factor related protein 9	protein-coding
chr15	93102743	93103185	+	intron (NM_001033275, intron 1 of 7)	444	245	29	69.87	2551	NM_001033275	Gxylt1	glucoside xylosyltransferase 1	protein-coding
chr2	28726896	28727399	+	intron (NM_001033294, intron 14 of 19)	505	322	12	51.72	31221	NM_001033294	Ddx31	DEAD/H (Asp-Glu-Ala-Asp/His) box polypeptide 31	protein-coding
chr2	140099609	140099933	+	intron (NM_001033296, intron 5 of 19)	326	174	10	58.89	103389	NM_027093	Ndufaf5	NADH dehydrogenase (ubiquinone) complex I, assembly factor 5	protein-coding
chr4	45465213	45465751	+	intron (NM_001033306, intron 3 of 5)	540	403	15	54.75	-43844	NM_001009949	Mcart1	mitochondrial carrier triple repeat 1	protein-coding
chr4	132350567	132351225	+	intron (NM_001033308, intron 1 of 5)	660	210	26	56.59	1383	NM_001033308	Themis2	thymocyte selection associated family member 2	protein-coding
chr9	48625146	48625997	+	intron (NM_001033324, intron 2 of 6)	853	348	35	62.65	18479	NM_001033324	Zbtb16	zinc finger and BTB domain containing 16	protein-coding
chr2	146108983	146109441	+	intron (NM_001033348, intron 38 of 40)	460	272	11	52.31	24190	NR_040619	A930019D19Rik	RIKEN cDNA A930019D19 gene	miscRNA
chr8	3352856	3356105	+	intron (NM_001033378, intron 1 of 10)	3251	2957	186	223.48	1065	NM_001033378	A430078G23Rik	RIKEN cDNA A430078G23 gene	protein-coding
chr6	119125018	119126034	+	intron (NM_001033379, intron 1 of 8)	1018	217	76	89.83	255	NM_001033379	Dcp1b	DCP1 decapping enzyme homolog B (S. cerevisiae)	protein-coding
chr10	3363061	3363776	+	intron (NM_001033391, intron 2 of 7)	717	379	23	65.55	-2658	NM_001033391	Ipcef1	interaction protein for cytohesin exchange factors 1	protein-coding
chr10	3357360	3358015	+	intron (NM_001033391, intron 2 of 7)	657	406	30	97.09	-8389	NM_001033391	Ipcef1	interaction protein for cytohesin exchange factors 1	protein-coding
chr11	115060259	115060840	+	intron (NM_001033393, intron 3 of 9)	583	329	21	53.63	11748	NM_001033393	Tmem104	transmembrane protein 104	protein-coding
chr13	43334964	43335874	+	intron (NM_001033399, intron 1 of 1)	912	442	46	102.24	64122	NM_001033399	Gfod1	glucose-fructose oxidoreductase domain containing 1	protein-coding
chr13	43341914	43342760	+	intron (NM_001033399, intron 1 of 1)	848	532	32	77.79	57204	NM_001033399	Gfod1	glucose-fructose oxidoreductase domain containing 1	protein-coding
chr13	43345674	43346514	+	intron (NM_001033399, intron 1 of 1)	842	511	65	61.76	53447	NM_001033399	Gfod1	glucose-fructose oxidoreductase domain containing 1	protein-coding
chr13	43363625	43364792	+	intron (NM_001033399, intron 1 of 1)	1169	967	74	92.66	35333	NM_001033399	Gfod1	glucose-fructose oxidoreductase domain containing 1	protein-coding
chr7	141898608	141899066	+	intron (NM_001033420, intron 1 of 51)	460	233	12	59.87	36467	NM_001033420	Dock1	dedicator of cytokinesis 1	protein-coding
chr6	39155042	39157760	+	intron (NM_001033430, intron 1 of 19)	2720	1625	115	124.03	371	NM_001033430	Jhdm1d	jumonji C domain-containing histone demethylase 1 homolog D (S. cerevisiae)	protein-coding
chr10	17666600	17667683	+	intron (NM_001033432, intron 1 of 3)	1085	172	50	73.14	732	NM_001033432	Heca	headcase homolog (Drosophila)	protein-coding
chr12	33999569	34000623	+	intron (NM_001033436, intron 1 of 7)	1056	718	45	85.12	12716	NM_001033436	Atxn7l1	ataxin 7-like 1	protein-coding
chr12	33986826	33988260	+	intron (NM_001033436, intron 1 of 7)	1436	283	46	63.72	163	NM_001033436	Atxn7l1	ataxin 7-like 1	protein-coding
chr14	75274565	75274904	+	intron (NM_001033439, intron 1 of 19)	341	213	11	56.02	72950	NM_001033439	Lrch1	leucine-rich repeats and calponin homology (CH) domain containing 1	protein-coding
chr7	147158599	147159434	+	intron (NM_001033465, intron 6 of 6)	837	561	24	53.77	5638	NM_001033465	6430531B16Rik	RIKEN cDNA 6430531B16 gene	protein-coding
chr7	147159993	147160743	+	intron (NM_001033465, intron 6 of 6)	752	399	32	56.67	4286	NM_001033465	6430531B16Rik	RIKEN cDNA 6430531B16 gene	protein-coding
chr10	5958875	5959954	+	intron (NM_001033466, intron 1 of 2)	1081	518	96	210.48	981	NM_001033466	Zbtb2	zinc finger and BTB domain containing 2	protein-coding
chr9	100360455	100361217	+	intron (NM_001033543, intron 6 of 6)	764	361	76	200.79	26056	NM_001037246	Il20rb	interleukin 20 receptor beta	protein-coding
chr7	74449755	74450221	+	intron (NM_001033713, intron 3 of 11)	468	318	15	64.03	67756	NM_001033713	Mef2a	myocyte enhancer factor 2A	protein-coding
chr3	97735950	97736561	+	intron (NM_001033779, intron 1 of 1)	613	360	37	55.14	2159	NM_001033779	Gm5544	predicted gene 5544	protein-coding
chr10	41704018	41704764	+	intron (NM_001034858, intron 5 of 17)	748	147	37	108.96	33797	NM_001034858	Armc2	armadillo repeat containing 2	protein-coding
chr10	41698641	41699089	+	intron (NM_001034858, intron 6 of 17)	450	188	23	67.38	39323	NM_001034858	Armc2	armadillo repeat containing 2	protein-coding
chr17	29016705	29017199	+	intron (NM_001034885, intron 5 of 9)	496	200	18	67.97	21596	NM_001034885	Pnpla1	patatin-like phospholipase domain containing 1	protein-coding
chr19	11064518	11066230	+	intron (NM_001034898, intron 1 of 6)	1714	957	101	90.07	2366	NM_001034898	Ms4a15	membrane-spanning 4-domains, subfamily A, member 15	protein-coding
chr19	11053709	11055421	+	intron (NM_001034898, intron 6 of 6)	1714	826	127	108.38	-5405	NM_023529	Ms4a10	membrane-spanning 4-domains, subfamily A, member 10	protein-coding
chr6	72090282	72090923	+	intron (NM_001035228, intron 3 of 6)	643	327	31	103.78	-17411	NR_045163	4933431G14Rik	RIKEN cDNA 4933431G14 gene	miscRNA
chr2	52426952	52427697	+	intron (NM_001037099, intron 2 of 13)	747	325	46	115.92	-13237	NM_001037099	Cacnb4	calcium channel, voltage-dependent, beta 4 subunit	protein-coding
chr18	65541139	65542274	+	intron (NM_001037294, intron 1 of 12)	1137	570	83	125.78	11836	NM_001037294	Alpk2	alpha-kinase 2	protein-coding
chr18	65471757	65472495	+	intron (NM_001037294, intron 4 of 12)	740	304	48	140.14	63611	NR_029600	Mir122a	microRNA 122a	miscRNA
chr11	105888690	105889432	+	intron (NM_001037712, intron 12 of 12)	744	370	21	67.16	-9125	NM_027946	Dcaf7	DDB1 and CUL4 associated factor 7	protein-coding
chr8	90829671	90830010	+	intron (NM_001037723, intron 3 of 27)	341	188	16	95.2	11737	NM_001037723	Adcy7	adenylate cyclase 7	protein-coding
chr1	64580018	64580709	+	intron (NM_001037726, intron 1 of 6)	693	241	33	86.08	985	NM_001037726	Creb1	cAMP responsive element binding protein 1	protein-coding
chr6	87452268	87453560	+	intron (NM_001037727, intron 1 of 10)	1294	351	84	107.78	-6620	NM_001037727	Arhgap25	Rho GTPase activating protein 25	protein-coding
chr6	87444228	87444781	+	intron (NM_001037727, intron 2 of 10)	555	285	37	97.64	1790	NM_001037727	Arhgap25	Rho GTPase activating protein 25	protein-coding
chr8	14994509	14994857	+	intron (NM_001037736, intron 26 of 27)	350	144	15	68.42	-16342	NM_029116	Kbtbd11	kelch repeat and BTB (POZ) domain containing 11	protein-coding
chr8	14992617	14993247	+	intron (NM_001037736, intron 26 of 27)	632	304	40	70.37	-18093	NM_029116	Kbtbd11	kelch repeat and BTB (POZ) domain containing 11	protein-coding
chr18	61267715	61268516	+	intron (NM_001037859, intron 2 of 21)	803	563	23	74.06	2889	NM_007779	Csf1r	colony stimulating factor 1 receptor	protein-coding
chr9	32506325	32507672	+	intron (NM_001038642, intron 1 of 6)	1349	271	65	157.73	3371	NM_001038642	Ets1	E26 avian leukemia oncogene 1, 5' domain	protein-coding
chr9	32502789	32505741	+	intron (NM_001038642, intron 1 of 6)	2954	915	220	186.66	638	NM_001038642	Ets1	E26 avian leukemia oncogene 1, 5' domain	protein-coding
chr9	32542526	32542885	+	intron (NM_001038642, intron 5 of 6)	361	151	13	61.58	39078	NM_001038642	Ets1	E26 avian leukemia oncogene 1, 5' domain	protein-coding
chr7	81517053	81517493	+	intron (NM_001038643, intron 2 of 10)	442	249	12	55.87	182393	NM_001038643	Slco3a1	solute carrier organic anion transporter family, member 3a1	protein-coding
chr11	120811857	120812765	+	intron (NM_001038654, intron 1 of 4)	910	503	45	50.31	1930	NM_001038653	Slc16a3	solute carrier family 16 (monocarboxylic acid transporters), member 3	protein-coding
chr2	30964554	30965150	+	intron (NM_001038700, intron 1 of 14)	598	228	17	52.2	-12832	NM_001038700	Fnbp1	formin binding protein 1	protein-coding
chr2	30916188	30917525	+	intron (NM_001038700, intron 6 of 14)	1339	643	55	96.12	35164	NM_001038700	Fnbp1	formin binding protein 1	protein-coding
chr2	30917544	30918316	+	intron (NM_001038700, intron 6 of 14)	774	417	44	77.19	34090	NM_001038700	Fnbp1	formin binding protein 1	protein-coding
chr2	30937988	30938816	+	intron (NM_001038700, intron 6 of 14)	830	360	64	91.94	13618	NM_001038700	Fnbp1	formin binding protein 1	protein-coding
chr1	167621463	167622058	+	intron (NM_001038846, intron 1 of 5)	597	308	19	61.18	16465	NM_001038846	Rcsd1	RCSD domain containing 1	protein-coding
chr8	28152681	28153969	+	intron (NM_001039077, intron 1 of 4)	1290	822	107	320.14	298	NM_001039077	Prosc	proline synthetase co-transcribed	protein-coding
chr2	29504593	29505197	+	intron (NM_001039086, intron 1 of 25)	606	324	27	73.96	29655	NM_001039086	Rapgef1	Rap guanine nucleotide exchange factor (GEF) 1	protein-coding
chr2	29495876	29496479	+	intron (NM_001039086, intron 1 of 25)	605	295	26	63.64	20937	NM_001039086	Rapgef1	Rap guanine nucleotide exchange factor (GEF) 1	protein-coding
chr2	29487371	29488642	+	intron (NM_001039086, intron 1 of 25)	1273	720	53	71.35	12766	NM_001039086	Rapgef1	Rap guanine nucleotide exchange factor (GEF) 1	protein-coding
chr2	29580146	29581121	+	intron (NM_001039086, intron 15 of 25)	977	560	35	52.55	-36415	NM_001177392	Gm13547	predicted gene 13547	protein-coding
chr9	90008194	90009862	+	intron (NM_001039147, intron 1 of 12)	1670	607	237	562.55	630	NM_001039147	Morf4l1	mortality factor 4 like 1	protein-coding
chr2	102714028	102714502	+	intron (NM_001039150, intron 1 of 13)	476	209	25	50.69	27557	NM_001039150	Cd44	CD44 antigen	protein-coding
chr2	102738913	102740124	+	intron (NM_001039150, intron 1 of 13)	1213	493	56	151.41	2304	NM_001039150	Cd44	CD44 antigen	protein-coding
chr2	102740904	102741906	+	intron (NM_001039150, intron 1 of 13)	1004	685	54	70.82	417	NM_001039150	Cd44	CD44 antigen	protein-coding
chr5	134967584	134968317	+	intron (NM_001039162, intron 14 of 15)	735	387	23	53.04	-35364	NM_001081462	Gtf2ird1	general transcription factor II I repeat domain-containing 1	protein-coding
chr11	118378150	118378500	+	intron (NM_001039167, intron 4 of 14)	352	233	12	62.07	40051	NM_172573	Engase	endo-beta-N-acetylglucosaminidase	protein-coding
chr11	62279950	62280639	+	intron (NM_001039536, intron 1 of 6)	691	306	36	74.46	8332	NM_001039536	Pigl	phosphatidylinositol glycan anchor biosynthesis, class L	protein-coding
chr11	4168404	4169067	+	intron (NM_001039537, intron 2 of 2)	665	298	25	58.62	1637	NM_001039537	Lif	leukemia inhibitory factor	protein-coding
chr9	80114062	80114794	+	intron (NM_001039546, intron 16 of 32)	734	405	39	106.15	101587	NM_008662	Myo6	myosin VI	protein-coding
chr18	6106707	6107124	+	intron (NM_001039692, intron 3 of 18)	419	178	15	90	29181	NM_001039692	Arhgap12	Rho GTPase activating protein 12	protein-coding
chr7	17412974	17413461	+	intron (NM_001039878, intron 5 of 17)	489	132	14	53.17	-11136	NM_173430	Fkrp	fukutin related protein	protein-coding
chr19	9063464	9065598	+	intron (NM_001039959, intron 1 of 5)	2136	1858	153	388.95	757	NM_175108	Ahnak	AHNAK nucleoprotein (desmoyokin)	protein-coding
chr19	9112654	9113093	+	intron (NM_001039959, intron 5 of 5)	441	215	17	69.22	49099	NM_175108	Ahnak	AHNAK nucleoprotein (desmoyokin)	protein-coding
chr19	9129567	9130216	+	intron (NM_001039959, intron 5 of 5)	651	404	23	56.16	32555	NM_011681	Scgb1a1	secretoglobin, family 1A, member 1 (uteroglobin)	protein-coding
chr7	97501970	97502886	+	intron (NM_001040085, intron 1 of 17)	918	536	45	139.13	5219	NM_001040085	Sytl2	synaptotagmin-like 2	protein-coding
chr7	108510802	108511787	+	intron (NM_001040111, intron 1 of 33)	987	548	39	67.58	14711	NM_001040111	Arap1	ArfGAP with RhoGAP domain, ankyrin repeat and PH domain 1	protein-coding
chr16	57423063	57424146	+	intron (NM_001040397, intron 1 of 4)	1085	692	38	93.28	70214	NM_001040397	Filip1l	filamin A interacting protein 1-like	protein-coding
chr16	57391491	57391896	+	intron (NM_001040397, intron 1 of 4)	407	255	101	527.49	38303	NM_001040397	Filip1l	filamin A interacting protein 1-like	protein-coding
chr3	40755124	40755768	+	intron (NM_001040399, intron 1 of 9)	646	305	20	58.69	893	NM_001040399	Larp1b	La ribonucleoprotein domain family, member 1B	protein-coding
chr8	41680203	41680750	+	intron (NM_001040699, intron 4 of 13)	549	278	20	67.24	39670	NM_019433	Mtmr7	myotubularin related protein 7	protein-coding
chr8	41669948	41670664	+	intron (NM_001040699, intron 6 of 13)	718	190	35	120.48	49840	NM_019433	Mtmr7	myotubularin related protein 7	protein-coding
chr4	154443295	154443671	+	intron (NM_001042407, intron 3 of 5)	378	234	13	52.59	2344	NM_001042407	Pex10	peroxisomal biogenesis factor 10	protein-coding
chr5	124205393	124205732	+	intron (NM_001042421, intron 2 of 63)	341	146	10	51.62	5827	NM_001042421	Kntc1	kinetochore associated 1	protein-coding
chr8	24366458	24367817	+	intron (NM_001042484, intron 2 of 5)	1361	1086	55	51.65	415	NM_001042484	Golga7	golgi autoantigen, golgin subfamily a, 7	protein-coding
chr2	156551571	156551896	+	intron (NM_001042487, intron 1 of 6)	327	153	12	54.69	4718	NM_001042487	Dlgap4	discs, large homolog-associated protein 4 (Drosophila)	protein-coding
chr5	3543548	3544487	+	intron (NM_001042501, intron 1 of 10)	941	329	43	52.35	184	NM_026583	Fam133b	family with sequence similarity 133, member B	protein-coding
chr13	81023064	81025936	+	intron (NM_001042591, intron 1 of 7)	2874	2421	305	333.38	1817	NM_001042591	Arrdc3	arrestin domain containing 3	protein-coding
chr10	21015401	21016634	+	intron (NM_001042593, intron 1 of 17)	1235	404	59	67.92	232	NM_001042593	Hbs1l	Hbs1-like (S. cerevisiae)	protein-coding
chr10	21085675	21086083	+	intron (NM_001042593, intron 16 of 17)	410	150	11	54.49	-11227	NM_178713	Aldh8a1	aldehyde dehydrogenase 8 family, member A1	protein-coding
chr5	36015765	36016438	+	intron (NM_001042615, intron 1 of 6)	675	338	30	59.8	6330	NM_001042615	Htra3	HtrA serine peptidase 3	protein-coding
chr14	13428948	13429416	+	intron (NM_001042617, intron 6 of 30)	470	345	11	51.39	226411	NM_001042617	Cadps	Ca2+-dependent secretion activator	protein-coding
chr2	132403103	132404306	+	intron (NM_001042671, intron 1 of 19)	1205	808	91	95.22	280	NM_027096	Gpcpd1	glycerophosphocholine phosphodiesterase GDE1 homolog (S. cerevisiae)	protein-coding
chr12	106207393	106208206	+	intron (NM_001042699, intron 3 of 18)	815	541	78	249.88	29088	NM_001042699	4831426I19Rik	RIKEN cDNA 4831426I19 gene	protein-coding
chr12	109711675	109712051	+	intron (NM_001043335, intron 3 of 21)	378	225	10	52.85	50837	NM_001043335	Eml1	echinoderm microtubule associated protein like 1	protein-coding
chrX	91367281	91368293	+	intron (NM_001044386, intron 1 of 8)	1014	647	66	261.71	959	NM_001044386	Zfx	zinc finger protein X-linked	protein-coding
chr4	63059924	63060892	+	intron (NM_001045514, intron 1 of 21)	970	587	63	112.23	4071	NM_001045514	Akna	AT-hook transcription factor	protein-coding
chr4	63061835	63063149	+	intron (NM_001045514, intron 1 of 21)	1316	388	68	67.44	1987	NM_001045514	Akna	AT-hook transcription factor	protein-coding
chr4	63046517	63047722	+	intron (NM_001045514, intron 6 of 21)	1207	474	65	146.07	17360	NM_001045514	Akna	AT-hook transcription factor	protein-coding
chr16	90994995	90995540	+	intron (NM_001045515, intron 2 of 32)	547	305	22	69.66	16073	NM_001045515	Synj1	synaptojanin 1	protein-coding
chr11	45694325	45694820	+	intron (NM_001045520, intron 1 of 11)	497	258	12	54.93	29106	NM_001045520	Clint1	clathrin interactor 1	protein-coding
chr11	45665193	45667335	+	intron (NM_001045520, intron 1 of 11)	2144	302	108	94.25	798	NM_001045520	Clint1	clathrin interactor 1	protein-coding
chr11	70616973	70617861	+	intron (NM_001045526, intron 1 of 4)	890	509	36	54.19	8646	NM_001045526	A430084P05Rik	RIKEN cDNA A430084P05 gene	protein-coding
chr8	72138472	72138996	+	intron (NM_001045553, intron 2 of 4)	526	321	17	55.21	10340	NM_001045553	Zfp868	zinc finger protein 868	protein-coding
chr6	134691132	134691590	+	intron (NM_001048054, intron 3 of 6)	460	339	11	50.32	51285	NM_181320	Dusp16	dual specificity phosphatase 16	protein-coding
chr11	114530311	114531524	+	intron (NM_001048057, intron 3 of 4)	1215	890	43	52.61	822	NM_001048057	Rpl38	ribosomal protein L38	protein-coding
chr13	58259306	58260333	+	intron (NM_001048060, intron 1 of 3)	1029	391	43	76.39	809	NM_001048060	Idnk	idnK gluconokinase homolog (E. coli)	protein-coding
chr2	181111758	181112540	+	intron (NM_001048148, intron 1 of 5)	784	432	27	90.7	-3791	NM_023684	Lime1	Lck interacting transmembrane adaptor 1	protein-coding
chr12	112430815	112431388	+	intron (NM_001048206, intron 1 of 10)	575	404	20	102.37	26342	NM_001048206	Traf3	TNF receptor-associated factor 3	protein-coding
chrX	12325152	12325648	+	intron (NM_001048208, intron 5 of 30)	498	206	12	56.15	13699	NM_001048208	Med14	mediator complex subunit 14	protein-coding
chr11	78643474	78644260	+	intron (NM_001076681, intron 1 of 3)	788	398	24	56.52	3770	NM_001076681	1810012P15Rik	RIKEN cDNA 1810012P15 gene	protein-coding
chr1	172902018	172903045	+	intron (NM_001077189, intron 1 of 7)	1029	755	53	102.03	3671	NM_001077189	Fcgr2b	Fc receptor, IgG, low affinity IIb	protein-coding
chrX	54006313	54006842	+	intron (NM_001077361, intron 1 of 7)	531	264	13	53.85	21443	NM_001077361	Fhl1	four and a half LIM domains 1	protein-coding
chrX	137133040	137133385	+	intron (NM_001077364, intron 1 of 3)	347	146	11	63.06	1849	NM_001077364	Tsc22d3	TSC22 domain family, member 3	protein-coding
chrX	137075863	137076547	+	intron (NM_001077364, intron 3 of 3)	686	435	20	57.87	1519	NM_001077364	Tsc22d3	TSC22 domain family, member 3	protein-coding
chr13	102525112	102525623	+	intron (NM_001077495, intron 2 of 15)	513	257	17	68.71	12805	NM_001024955	Pik3r1	phosphatidylinositol 3-kinase, regulatory subunit, polypeptide 1 (p85 alpha)	protein-coding
chr13	102481140	102481663	+	intron (NM_001077495, intron 2 of 15)	525	284	34	108.96	-18799	NM_001024955	Pik3r1	phosphatidylinositol 3-kinase, regulatory subunit, polypeptide 1 (p85 alpha)	protein-coding
chr13	102476345	102478121	+	intron (NM_001077495, intron 4 of 15)	1778	1054	83	61.92	-14631	NM_001024955	Pik3r1	phosphatidylinositol 3-kinase, regulatory subunit, polypeptide 1 (p85 alpha)	protein-coding
[truncated: 4,156 more rows]

## Sheet: STAT5 ChIPseq IL-15 NK rep1
Genotype	Stat5a+/+ Stat5b+/+ (Wild Type)
Cell Type	Splenic NK cells (negative selection)
Culture Condition	IL-15 (20 ng/ml) for 2 hours
ChIP-seq Target	STAT5A and STAT5B (pan-STAT5 mAb)
Criteria	Gene-associated peaks (Gene body or +/- 50kb nearest TSS)
Peak Chromosome	Peak Position (Start)	Peak Position (End)	Peak Strand	Peak Annotation	Peak Width	Peak Summit	Peak Tags	Peak Fold Enrichment (Over Background)	Distance to Nearest Gene TSS	Nearest Gene (Refseq ID)	Nearest Gene (Symbol)	Nearest Gene (Description)	Nearest Gene (Type)
chr13	60996533	60997102	+	3' UTR (NM_001145801, exon 4 of 4)	571	323	22	9.72	1991	NM_001145801	Ctla2b	cytotoxic T lymphocyte-associated protein 2 beta	protein-coding
chr9	37037475	37038730	+	3' UTR (NM_001145960, exon 19 of 19)	1257	913	67	9.73	22184	NM_025464	Tmem218	transmembrane protein 218	protein-coding
chr16	55811890	55812556	+	3' UTR (NM_001159395, exon 13 of 13)	668	266	38	7.94	10028	NM_001159394	Nfkbiz	nuclear factor of kappa light polypeptide gene enhancer in B cells inhibitor, zeta	protein-coding
chr16	10842310	10842995	+	3' UTR (NM_001162932, exon 2 of 2)	687	249	46	6.27	7500	NM_001033278	Rmi2	RMI2, RecQ mediated genome instability 2, homolog (S. cerevisiae)	protein-coding
chr17	51875551	51876828	+	3' UTR (NM_001163631, exon 11 of 11)	1279	1023	54	8.5	75190	NM_001163630	Satb1	special AT-rich sequence binding protein 1	protein-coding
chr6	119874121	119874640	+	3' UTR (NM_001199084, exon 28 of 28)	521	280	22	8.84	21664	NM_001166381	Rad52	RAD52 homolog (S. cerevisiae)	protein-coding
chr12	70474552	70475319	+	3' UTR (NM_007481, exon 2 of 2)	769	390	53	9.84	1798	NM_007481	Arf6	ADP-ribosylation factor 6	protein-coding
chr5	32458921	32459866	+	3' UTR (NM_008037, exon 4 of 4)	947	364	45	5.17	20548	NM_008037	Fosl2	fos-like antigen 2	protein-coding
chr5	32454555	32458910	+	3' UTR (NM_008037, exon 4 of 4)	4357	2134	275	8.64	17887	NM_008037	Fosl2	fos-like antigen 2	protein-coding
chr8	87498682	87503150	+	3' UTR (NM_008416, exon 1 of 1)	4470	3882	1174	8.65	1731	NM_008416	Junb	Jun-B oncogene	protein-coding
chr9	72307457	72308120	+	3' UTR (NM_009359, exon 12 of 12)	665	300	36	8.75	21452	NM_008613	Mns1	meiosis-specific nuclear structural protein 1	protein-coding
chr10	18721665	18723323	+	3' UTR (NM_009397, exon 9 of 9)	1660	466	85	5.18	9275	NM_001166402	Tnfaip3	tumor necrosis factor, alpha-induced protein 3	protein-coding
chr2	152607473	152608282	+	3' UTR (NM_009743, exon 3 of 3)	811	406	61	10.2	27968	NM_053091	Cox4i2	cytochrome c oxidase subunit IV isoform 2	protein-coding
chrX	100589095	100589757	+	3' UTR (NM_009767, exon 6 of 6)	664	311	40	12.42	-20380	NM_009440	Tsx	testis specific X-linked gene	protein-coding
chr9	124040247	124041793	+	3' UTR (NM_009917, exon 2 of 2)	1548	1072	84	7.02	4738	NM_009917	Ccr5	chemokine (C-C motif) receptor 5	protein-coding
chr12	25776852	25781979	+	3' UTR (NM_010496, exon 3 of 3)	5129	4053	797	8.05	1542	NM_010496	Id2	inhibitor of DNA binding 2	protein-coding
chr8	87182791	87188430	+	3' UTR (NM_010499, exon 1 of 1)	5641	3936	728	8.39	1141	NM_010499	Ier2	immediate early response 2	protein-coding
chr11	46139854	46141123	+	3' UTR (NM_010583, exon 17 of 17)	1271	608	206	12.63	-14127	NM_001252459	Cyfip2	cytoplasmic FMR1 interacting protein 2	protein-coding
chr6	108614718	108616312	+	3' UTR (NM_011498, exon 5 of 5)	1596	1063	160	7.56	-4587	NR_040757	0610040F04Rik	RIKEN cDNA 0610040F04 gene	miscRNA
chr7	118213035	118213652	+	3' UTR (NM_013507, exon 22 of 22)	619	229	29	9.07	13201	NM_001040131	Eif4g2	eukaryotic translation initiation factor 4, gamma 2	protein-coding
chr5	93393540	93394159	+	3' UTR (NM_015756, exon 11 of 11)	621	354	54	15.14	66825	NM_001077595	Shroom3	shroom family member 3	protein-coding
chr2	154876225	154877036	+	3' UTR (NM_015770, exon 4 of 4)	813	471	137	8.78	23603	NM_016661	Ahcy	S-adenosylhomocysteine hydrolase	protein-coding
chr4	134731934	134733604	+	3' UTR (NM_019732, exon 6 of 6)	1672	331	87	5.48	56209	NM_019732	Runx3	runt related transcription factor 3	protein-coding
chr3	87655516	87660723	+	3' UTR (NM_021309, exon 7 of 7)	5209	1919	313	7.48	7442	NM_001025571	Sh2d2a	SH2 domain protein 2A	protein-coding
chr3	96363210	96366957	+	3' UTR (NM_023719, exon 8 of 8)	3749	3141	194	6.63	3203	NM_001009935	Txnip	thioredoxin interacting protein	protein-coding
chr2	181145198	181146267	+	3' UTR (NM_028125, exon 3 of 3)	1071	302	92	6.52	13361	NM_027656	Zbtb46	zinc finger and BTB domain containing 46	protein-coding
chr7	26494688	26498564	+	3' UTR (NM_028771, exon 5 of 5)	3878	2281	285	6.8	7446	NM_028771	Ccdc97	coiled-coil domain containing 97	protein-coding
chr13	96730114	96731825	+	3' UTR (NM_029210, exon 13 of 13)	1713	430	119	6.4	-69092	NM_027711	Iqgap2	IQ motif containing GTPase activating protein 2	protein-coding
chr7	82898201	82898867	+	3' UTR (NM_029332, exon 37 of 37)	668	187	33	5.92	-94690	NM_001122780	Klhl25	kelch-like 25 (Drosophila)	protein-coding
chr16	38396089	38396844	+	3' UTR (NM_134102, exon 11 of 11)	757	326	163	14.99	34170	NM_001081984	Popdc2	popeye domain containing 2	protein-coding
chr11	97544877	97546291	+	3' UTR (NM_139311, exon 20 of 20)	1416	635	137	6.32	-1682	NM_001085500	Cisd3	CDGSH iron sulfur domain 3	protein-coding
chr7	148132650	148134003	+	3' UTR (NM_145387, exon 14 of 14)	1355	455	132	7.82	2812	NM_053088	Ifitm5	interferon induced transmembrane protein 5	protein-coding
chr8	71562144	71562777	+	3' UTR (NM_153054, exon 17 of 17)	635	299	54	7.97	-50175	NM_007509	Atp6v1b2	ATPase, H+ transporting, lysosomal V1 subunit B2	protein-coding
chr1	58714896	58715620	+	3' UTR (NM_175370, exon 15 of 15)	726	332	46	10.7	5773	NR_045007	Gm20257	caspase 8 pseudogene	pseudo
chr5	124450175	124459423	+	3' UTR (NM_177876, exon 4 of 4)	9250	7006	776	8.75	27470	NM_177876	Vps37b	vacuolar protein sorting 37B (yeast)	protein-coding
chr8	26711347	26714561	+	5' UTR (NM_001001735, exon 1 of 10)	3216	402	578	14.97	176	NM_001001735	Whsc1l1	Wolf-Hirschhorn syndrome candidate 1-like 1 (human)	protein-coding
chr7	52270838	52272165	+	5' UTR (NM_001008422, exon 1 of 11)	1329	826	155	7.48	118	NM_001008422	Scaf1	SR-related CTD-associated factor 1	protein-coding
chr13	102462075	102462800	+	5' UTR (NM_001024955, exon 1 of 10)	727	299	59	8.07	165	NM_001024955	Pik3r1	phosphatidylinositol 3-kinase, regulatory subunit, polypeptide 1 (p85 alpha)	protein-coding
chr10	82322629	82323788	+	5' UTR (NM_001042514, exon 1 of 14)	1161	343	128	5.53	122	NM_001042513	Txnrd1	thioredoxin reductase 1	protein-coding
chr13	81022246	81023535	+	5' UTR (NM_001042591, exon 1 of 8)	1291	376	109	9.9	207	NM_001042591	Arrdc3	arrestin domain containing 3	protein-coding
chr18	10609323	10610771	+	5' UTR (NM_001081222, exon 1 of 11)	1450	1027	211	5.79	303	NM_001081222	Esco1	establishment of cohesion 1 homolog 1 (S. cerevisiae)	protein-coding
chr10	12682972	12684791	+	5' UTR (NM_001163590, exon 1 of 2)	1821	294	199	6.98	184	NM_001163590	Stx11	syntaxin 11	protein-coding
chr1	175529109	175529492	+	5' UTR (NM_001177349, exon 1 of 4)	385	179	25	12.05	105	NM_001033384	Pydc4	pyrin domain containing 4	protein-coding
chr2	102741046	102742073	+	5' UTR (NM_001177785, exon 1 of 16)	1029	604	93	7.3	263	NM_001039150	Cd44	CD44 antigen	protein-coding
chr11	54769014	54770251	+	5' UTR (NM_001199275, exon 2 of 19)	1239	584	203	7.66	6810	NM_001199275	Tnip1	TNFAIP3 interacting protein 1	protein-coding
chr13	86185831	86186741	+	5' UTR (NM_007749, exon 1 of 3)	912	620	87	9.65	114	NM_007749	Cox7c	cytochrome c oxidase, subunit VIIc	protein-coding
chr11	93829007	93830188	+	5' UTR (NM_008704, exon 1 of 5)	1183	770	155	7.33	238	NM_008704	Nme1	NME/NM23 nucleoside diphosphate kinase 1	protein-coding
chr17	71197925	71202918	+	5' UTR (NM_009372, exon 1 of 3)	4995	3768	470	5.94	129	NM_001164074	Tgif1	TGFB-induced factor homeobox 1	protein-coding
chr1	108607762	108611586	+	5' UTR (NM_009741, exon 1 of 2)	3826	2895	355	9.7	1193	NM_009741	Bcl2	B cell leukemia/lymphoma 2	protein-coding
chr17	8444507	8445138	+	5' UTR (NM_009835, exon 4 of 6)	633	240	48	9.76	6899	NM_001190333	Ccr6	chemokine (C-C motif) receptor 6	protein-coding
chr10	128082548	128083342	+	5' UTR (NM_011772, exon 1 of 8)	796	390	98	27.93	104	NM_011772	Ikzf4	IKAROS family zinc finger 4	protein-coding
chr9	63224940	63226155	+	5' UTR (NM_011840, exon 1 of 22)	1217	792	129	12.76	112	NM_011840	Map2k5	mitogen-activated protein kinase kinase 5	protein-coding
chr1	155596175	155597294	+	5' UTR (NM_011882, exon 1 of 9)	1121	407	118	8.19	178	NM_011882	Rnasel	ribonuclease L (2', 5'-oligoisoadenylate synthetase-dependent)	protein-coding
chr3	50246927	50247791	+	5' UTR (NM_011990, exon 1 of 12)	866	325	41	9.07	176	NM_011990	Slc7a11	solute carrier family 7 (cationic amino acid transporter, y+ system), member 11	protein-coding
chr7	86610351	86611699	+	5' UTR (NM_017462, exon 1 of 23)	1350	937	182	8.37	134	NM_017462	Polg	polymerase (DNA directed), gamma	protein-coding
chr4	155317501	155318883	+	5' UTR (NM_021402, exon 1 of 8)	1384	427	184	11.38	252	NM_001039157	Ube2j2	ubiquitin-conjugating enzyme E2J 2	protein-coding
chr2	90518897	90519966	+	5' UTR (NM_021512, exon 2 of 37)	1071	706	125	7.87	2059	NM_021512	Nup160	nucleoporin 160	protein-coding
chr3	90312375	90314033	+	5' UTR (NM_023215, exon 1 of 5)	1660	1067	216	8.97	161	NM_023215	Chtop	chromatin target of PRMT1	protein-coding
chr2	150729849	150730794	+	5' UTR (NM_024465, exon 1 of 13)	947	642	127	7.05	146	NM_024465	Abhd12	abhydrolase domain containing 12	protein-coding
chr6	47785220	47786345	+	5' UTR (NM_027477, exon 1 of 6)	1127	402	203	13.39	122	NM_027477	Zfp398	zinc finger protein 398	protein-coding
chr7	125883429	125884551	+	5' UTR (NM_027815, exon 1 of 31)	1124	747	158	10.27	205	NM_027815	9030624J02Rik	RIKEN cDNA 9030624J02 gene	protein-coding
chr6	13557468	13558450	+	5' UTR (NM_028990, exon 1 of 5)	984	574	90	9.13	104	NM_028990	Tmem168	transmembrane protein 168	protein-coding
chr16	15862607	15863933	+	5' UTR (NM_029354, exon 1 of 3)	1328	896	120	10.28	145	NM_029354	Mzt2	mitotic spindle organizing protein 2	protein-coding
chr2	152986694	152987718	+	5' UTR (NM_133847, exon 1 of 18)	1026	454	96	6.98	169	NM_133847	Tm9sf4	transmembrane 9 superfamily protein member 4	protein-coding
chr7	135883015	135884493	+	5' UTR (NM_145955, exon 1 of 16)	1480	1055	221	14.17	189	NM_145955	Mcmbp	MCM (minichromosome maintenance deficient) binding protein	protein-coding
chr3	58901629	58903029	+	5' UTR (NM_173398, exon 2 of 2)	1402	1023	198	22.68	3414	NM_173398	Gpr171	G protein-coupled receptor 171	protein-coding
chr15	96528830	96531078	+	5' UTR (NM_175121, exon 1 of 16)	2250	1335	266	8.52	175	NM_175121	Slc38a2	solute carrier family 38, member 2	protein-coding
chr13	46821994	46823950	+	5' UTR (NM_175749, exon 1 of 22)	1958	1502	283	13.11	246	NM_175749	Nup153	nucleoporin 153	protein-coding
chrX	147954775	147956055	+	5' UTR (NM_177201, exon 1 of 19)	1282	299	148	8.9	200	NM_001113354	Phf8	PHD finger protein 8	protein-coding
chr1	33939896	33940932	+	5' UTR (NM_177235, exon 2 of 7)	1038	458	180	18.71	24052	NM_177235	Bend6	BEN domain containing 6	protein-coding
chr5	66541708	66542492	+	5' UTR (NM_178446, exon 1 of 7)	786	411	38	6.8	107	NM_001127382	Rbm47	RNA binding motif protein 47	protein-coding
chr5	151467347	151468808	+	5' UTR (NM_201369, exon 1 of 6)	1463	860	159	7.82	110	NM_201369	N4bp2l2	NEDD4 binding protein 2-like 2	protein-coding
chr17	84584129	84586705	+	exon (NM_001001806, exon 2 of 2)	2578	1884	334	6.21	1870	NM_001001806	Zfp36l2	zinc finger protein 36, C3H type-like 2	protein-coding
chr16	35938308	35939585	+	exon (NM_001013371, exon 1 of 5)	1279	753	130	15.73	167	NM_001013371	Dtx3l	deltex 3-like (Drosophila)	protein-coding
chr13	99461645	99462444	+	exon (NM_001025606, exon 2 of 4)	801	494	65	8.42	2742	NM_001025606	Tmem171	transmembrane protein 171	protein-coding
chr7	87650277	87651163	+	exon (NM_001042527, exon 5 of 22)	888	391	56	11.33	29164	NM_001042527	Blm	Bloom syndrome, RecQ helicase-like	protein-coding
chr9	117967924	117968716	+	exon (NM_001048146, exon 7 of 7)	794	439	90	8.87	18703	NM_001048146	Azi2	5-azacytidine induced gene 2	protein-coding
chr7	73316308	73317466	+	exon (NM_001081163, exon 3 of 3)	1160	839	53	6.54	62486	NM_001081163	Chsy1	chondroitin sulfate synthase 1	protein-coding
chr6	67216282	67218071	+	exon (NM_001113565, exon 1 of 8)	1791	683	212	7.02	203	NM_001113564	Serbp1	serpine1 mRNA binding protein 1	protein-coding
chr5	73127030	73128240	+	exon (NM_001122754, exon 2 of 15)	1212	558	139	14.07	109	NM_001122754	Txk	TXK tyrosine kinase	protein-coding
chr17	47103547	47104497	+	exon (NM_001177374, exon 20 of 47)	952	492	72	7.04	43459	NM_001177374	Ubr2	ubiquitin protein ligase E3 component n-recognin 2	protein-coding
chr17	25916815	25917361	+	exon (NM_001271435, exon 9 of 9)	548	267	22	9.2	5195	NM_001271433	Haghl	hydroxyacylglutathione hydrolase-like	protein-coding
chr10	96078981	96081101	+	exon (NM_007569, exon 1 of 2)	2122	682	535	6.01	406	NM_007569	Btg1	B cell translocation gene 1, anti-proliferative	protein-coding
chr5	20878097	20879702	+	exon (NM_008013, exon 1 of 2)	1607	372	278	17.71	408	NM_008013	Fgl2	fibrinogen-like protein 2	protein-coding
chr11	115374983	115376105	+	exon (NM_008258, exon 1 of 5)	1124	736	125	6.69	140	NM_008258	Hn1	hematological and neurological expressed sequence 1	protein-coding
chr2	129195645	129196397	+	exon (NM_008361, exon 2 of 7)	754	340	41	10.8	383	NR_015474	Gm14047	predicted gene 14047	miscRNA
chr15	78307169	78317912	+	exon (NM_008368, exon 10 of 10)	10745	1630	1055	5.93	12956	NM_008368	Il2rb	interleukin 2 receptor, beta chain	protein-coding
chr14	103453703	103454466	+	exon (NM_008392, exon 5 of 5)	765	301	42	8.16	7855	NM_008392	Irg1	immunoresponsive gene 1	protein-coding
chr3	95462104	95464033	+	exon (NM_008562, exon 2 of 4)	1931	588	283	6.29	425	NM_008562	Mcl1	myeloid cell leukemia sequence 1	protein-coding
chr19	8786143	8788617	+	exon (NM_008577, exon 2 of 9)	2476	2198	213	5.95	1007	NM_001161413	Slc3a2	solute carrier family 3 (activators of dibasic and neutral amino acid transport), member 2	protein-coding
chr17	21600253	21601181	+	exon (NM_009558, exon 5 of 5)	930	603	80	11.34	13401	NM_009558	Zfp51	zinc finger protein 51	protein-coding
chr2	127158730	127165878	+	exon (NM_010090, exon 1 of 4)	7150	3250	1050	9.57	409	NM_010090	Dusp2	dual specificity phosphatase 2	protein-coding
chr1	163710922	163712613	+	exon (NM_010177, exon 4 of 4)	1693	531	86	5.15	6859	NM_001205243	Fasl	Fas ligand (TNF superfamily, member 6)	protein-coding
chr15	101104134	101104920	+	exon (NM_010444, exon 7 of 7)	788	403	35	8.37	7250	NM_010444	Nr4a1	nuclear receptor subfamily 4, group A, member 1	protein-coding
chr8	73222000	73225010	+	exon (NM_010592, exon 1 of 1)	3012	891	479	6.36	1867	NM_010592	Jund	Jun proto-oncogene related gene d	protein-coding
chr7	4288795	4290747	+	exon (NM_010746, exon 3 of 7)	1954	397	135	9.52	445	NM_010746	Ncr1	natural cytotoxicity triggering receptor 1	protein-coding
chr11	70465750	70470148	+	exon (NM_011072, exon 1 of 3)	4400	1749	394	5.78	203	NM_011072	Pfn1	profilin 1	protein-coding
chr14	55236006	55237345	+	exon (NM_011186, exon 1 of 3)	1341	960	141	12.63	157	NM_011186	Psmb5	proteasome (prosome, macropain) subunit, beta type 5	protein-coding
chr11	83460076	83463591	+	exon (NM_011337, exon 3 of 3)	3517	2972	371	5.21	1047	NM_011337	Ccl3	chemokine (C-C motif) ligand 3	protein-coding
chr13	51940828	51945309	+	exon (NM_011817, exon 3 of 4)	4483	4019	575	14.17	1024	NM_011817	Gadd45g	growth arrest and DNA-damage-inducible 45 gamma	protein-coding
chr14	34912500	34913333	+	exon (NM_013473, exon 12 of 12)	835	472	39	9.64	3024	NM_001251843	A630023A22Rik	RIKEN cDNA A630023A22 gene	protein-coding
chr8	86192035	86193090	+	exon (NM_013641, exon 2 of 3)	1057	657	46	7.31	2023	NM_013641	Ptger1	prostaglandin E receptor 1 (subtype EP1)	protein-coding
chr11	83475592	83478498	+	exon (NM_013652, exon 2 of 3)	2908	541	479	10.34	959	NM_013652	Ccl4	chemokine (C-C motif) ligand 4	protein-coding
chr13	23830170	23832353	+	exon (NM_015786, exon 1 of 1)	2185	555	313	8.92	585	NM_015786	Hist1h1c	histone cluster 1, H1c	protein-coding
chr8	73196579	73198133	+	exon (NM_015816, exon 1 of 5)	1556	999	285	7.76	226	NM_015816	Lsm4	LSM4 homolog, U6 small nuclear RNA associated (S. cerevisiae)	protein-coding
chr7	52996693	52998431	+	exon (NM_017465, exon 2 of 7)	1740	1318	182	9.33	-16376	NM_027055	Spaca4	sperm acrosome associated 4	protein-coding
chr14	52924037	52925165	+	exon (NM_019721, exon 1 of 11)	1130	808	148	11.91	198	NM_019721	Mettl3	methyltransferase like 3	protein-coding
chr8	24366292	24368126	+	exon (NM_020585, exon 1 of 5)	1836	515	278	22.12	343	NM_001042484	Golga7	golgi autoantigen, golgin subfamily a, 7	protein-coding
chr16	75908892	75909894	+	exon (NM_023380, exon 1 of 8)	1004	694	67	7.59	118	NM_023380	Samsn1	SAM domain, SH3 domain and nuclear localization signals, 1	protein-coding
chr4	126698955	126699954	+	exon (NM_023603, exon 1 of 10)	1001	538	132	9.57	909	NM_023603	Sfpq	splicing factor proline/glutamine rich (polypyrimidine tract binding protein associated)	protein-coding
chr7	50691466	50695019	+	exon (NM_024253, exon 3 of 4)	3555	773	404	10.97	734	NM_024253	Nkg7	natural killer cell group 7 sequence	protein-coding
chr8	87380598	87381412	+	exon (NM_025648, exon 1 of 13)	816	252	149	12.91	120	NM_025648	Farsa	phenylalanyl-tRNA synthetase, alpha subunit	protein-coding
chr6	94450083	94450764	+	exon (NM_026255, exon 1 of 10)	683	273	78	6.97	115	NM_026255	Slc25a26	solute carrier family 25 (mitochondrial carrier, phosphate carrier), member 26	protein-coding
chr2	118639465	118640336	+	exon (NM_026412, exon 1 of 9)	873	404	162	16.3	161	NM_026412	D2Ertd750e	DNA segment, Chr 2, ERATO Doi 750, expressed	protein-coding
chr7	29965044	29965951	+	exon (NM_026545, exon 1 of 7)	909	529	125	4.89	195	NM_026545	Psmd8	proteasome (prosome, macropain) 26S subunit, non-ATPase, 8	protein-coding
chr1	180335405	180337096	+	exon (NM_026626, exon 1 of 7)	1693	1154	203	6.69	238	NM_026626	Efcab2	EF-hand calcium binding domain 2	protein-coding
chr8	87550436	87551815	+	exon (NM_026760, exon 1 of 3)	1381	305	136	7.22	393	NM_026760	2310036O22Rik	RIKEN cDNA 2310036O22 gene	protein-coding
chr14	30791333	30792138	+	exon (NM_027493, exon 1 of 13)	807	194	104	9.01	212	NM_027493	Actr8	ARP8 actin-related protein 8	protein-coding
chr19	46388391	46390144	+	exon (NM_028627, exon 13 of 18)	1755	1257	119	7.35	8847	NM_001177369	Nfkb2	nuclear factor of kappa light polypeptide gene enhancer in B cells 2, p49/p100	protein-coding
chr4	128734846	128736857	+	exon (NM_029219, exon 1 of 9)	2013	494	163	8.22	336	NM_029219	Rnf19b	ring finger protein 19B	protein-coding
chr7	3655290	3656632	+	exon (NM_029767, exon 2 of 5)	1344	306	131	7.27	318	NM_029767	Rps9	ribosomal protein S9	protein-coding
chr6	129570685	129571622	+	exon (NM_033078, exon 2 of 8)	939	555	58	8.5	1536	NM_001083322	Klrk1	killer cell lectin-like receptor subfamily K, member 1	protein-coding
chr3	96065980	96068178	+	exon (NM_033596, exon 1 of 1)	2200	1147	288	7.62	161	NM_033596	Hist2h4	histone cluster 2, H4	protein-coding
chr16	32750308	32751696	+	exon (NM_080457, exon 2 of 27)	1390	758	136	18.86	15030	NM_080457	Muc4	mucin 4	protein-coding
chr17	56322855	56323613	+	exon (NM_080837, exon 1 of 6)	760	510	77	8.19	109	NM_080837	D17Wsu104e	DNA segment, Chr 17, Wayne State University 104, expressed	protein-coding
chr5	138298251	138298598	+	exon (NM_133209, exon 2 of 5)	349	137	32	21.46	853	NM_133209	Pilrb1	paired immunoglobin-like type 2 receptor beta 1	protein-coding
chr2	153457792	153458904	+	exon (NM_133850, exon 1 of 9)	1114	733	99	6.8	169	NM_001195390	Commd7	COMM domain containing 7	protein-coding
chr15	3928804	3930020	+	exon (NM_134099, exon 1 of 7)	1218	729	118	8.5	161	NM_134099	Fbxo4	F-box protein 4	protein-coding
chrX	7454838	7456467	+	exon (NM_138606, exon 1 of 6)	1631	571	142	9.42	220	NM_138606	Pim2	proviral integration site 2	protein-coding
chr8	124959848	124961059	+	exon (NM_138656, exon 8 of 10)	1213	308	84	12.24	-3613	NM_007806	Cyba	cytochrome b-245, alpha polypeptide	protein-coding
chr10	7500056	7501096	+	exon (NM_145418, exon 1 of 8)	1042	837	75	4.65	139	NM_145418	Ginm1	glycoprotein integral membrane 1	protein-coding
chr10	42197732	42198658	+	exon (NM_145743, exon 1 of 13)	928	521	115	6.46	176	NM_145743	Lace1	lactation elevated 1	protein-coding
chr7	73436912	73437408	+	exon (NM_146191, exon 16 of 34)	498	199	23	9.49	96067	NM_146191	Lrrk1	leucine-rich repeat kinase 1	protein-coding
chrX	99341534	99341994	+	exon (NM_146235, exon 2 of 2)	462	254	19	7.56	10666	NM_146235	Ercc6l	excision repair cross-complementing rodent repair deficiency complementation group 6 - like	protein-coding
chr2	158586680	158587716	+	exon (NM_153089, exon 11 of 11)	1038	380	44	5.76	-6637	NM_027975	Fam83d	family with sequence similarity 83, member D	protein-coding
chr10	43716906	43717728	+	exon (NM_172393, exon 2 of 20)	824	373	113	13.01	7335	NM_172393	Aim1	absent in melanoma 1	protein-coding
chrX	48370694	48371390	+	exon (NM_172413, exon 1 of 3)	698	524	49	12.13	153	NM_172413	Rap2c	RAP2C, member of RAS oncogene family	protein-coding
chr9	31206436	31207049	+	exon (NM_172766, exon 9 of 26)	615	477	26	6.9	12965	NM_172766	Nfrkb	nuclear factor related to kappa B binding protein	protein-coding
chr7	74675965	74677059	+	exon (NM_175124, exon 8 of 10)	1096	417	59	9.52	113610	NM_027413	Lrrc28	leucine rich repeat containing 28	protein-coding
chr5	20752383	20753217	+	exon (NM_175437, exon 14 of 31)	836	385	64	9.75	60715	NM_175437	Pion	pigeon homolog (Drosophila)	protein-coding
chr19	47141727	47143269	+	exon (NM_177342, exon 1 of 11)	1544	558	182	8.04	260	NM_177342	Taf5	TAF5 RNA polymerase II, TATA box binding protein (TBP)-associated factor	protein-coding
chr12	70358628	70359491	+	exon (NM_178253, exon 7 of 13)	865	413	158	15.82	16240	NM_178253	Klhdc1	kelch domain containing 1	protein-coding
chr7	17443353	17444134	+	exon (NM_178900, exon 14 of 18)	783	468	33	5.86	15329	NM_001252458	Prkd2	protein kinase D2	protein-coding
chr19	17242128	17243458	+	exon (NM_181348, exon 10 of 20)	1332	285	86	6.99	171202	NM_001136484	Gcnt1	glucosaminyl (N-acetyl) transferase 1, core 2	protein-coding
chr17	28045738	28047289	+	exon (NM_181413, exon 1 of 25)	1553	1069	149	10.05	228	NM_181413	Anks1	ankyrin repeat and SAM domain containing 1	protein-coding
chr8	112190664	112191227	+	exon (NM_181544, exon 29 of 32)	565	184	23	8.43	26249	NM_028018	Ist1	increased sodium tolerance 1 homolog (yeast)	protein-coding
chr17	35032915	35033852	+	exon (NM_198886, exon 2 of 2)	939	430	158	24.58	1879	NM_198886	Zbtb12	zinc finger and BTB domain containing 12	protein-coding
chr18	4302982	4303550	+	Intergenic	570	327	56	10.34	49685	NM_007746	Map3k8	mitogen-activated protein kinase kinase kinase 8	protein-coding
chr8	115640550	115641113	+	Intergenic	565	202	31	7.26	49669	NR_033584	Gm10280	predicted gene 10280	miscRNA
chr2	150132073	150133510	+	Intergenic	1439	1004	111	15.04	49538	NM_001142410	Gm14124	predicted gene 14124	protein-coding
chr6	125395124	125395898	+	Intergenic	776	381	66	9.46	49262	NM_007657	Cd9	CD9 antigen	protein-coding
chr11	53963109	53964058	+	Intergenic	951	377	76	12.13	49157	NM_001136076	P4ha2	procollagen-proline, 2-oxoglutarate 4-dioxygenase (proline 4-hydroxylase), alpha II polypeptide	protein-coding
chr3	84518719	84519741	+	Intergenic	1024	491	110	10.03	49116	NM_177260	Tmem154	transmembrane protein 154	protein-coding
chr17	74202892	74203635	+	Intergenic	745	378	44	10.2	49082	NM_020578	Ehd3	EH-domain containing 3	protein-coding
chr1	156897075	156898757	+	Intergenic	1684	447	296	16.52	48850	NM_010500	Ier5	immediate early response 5	protein-coding
chr12	81165844	81166679	+	Intergenic	837	428	150	21.85	47739	NM_007564	Zfp36l1	zinc finger protein 36, C3H type-like 1	protein-coding
chr8	36511006	36511765	+	Intergenic	761	304	67	14.25	47202	NM_026067	Eri1	exoribonuclease 1	protein-coding
chr1	90551018	90552317	+	Intergenic	1301	451	93	6.1	47099	NM_177305	Arl4c	ADP-ribosylation factor-like 4C	protein-coding
chr10	18684533	18685236	+	Intergenic	705	351	64	9.38	46885	NM_001166402	Tnfaip3	tumor necrosis factor, alpha-induced protein 3	protein-coding
chr4	150182152	150183786	+	Intergenic	1636	650	250	17.44	46089	NR_040649	1700045H11Rik	RIKEN cDNA 1700045H11 gene	miscRNA
chr7	130067835	130068282	+	Intergenic	449	135	23	10.63	45915	NR_045614	4930413G21Rik	RIKEN cDNA 4930413G21 gene	miscRNA
chr15	82807472	82807887	+	Intergenic	417	138	18	9.83	45889	NM_001271411	Nfam1	Nfat activating molecule with ITAM motif 1	protein-coding
chrX	163462172	163463382	+	Intergenic	1212	786	56	7.23	45525	NM_001101606	Gm8817	predicted gene 8817	protein-coding
chr6	145244186	145244779	+	Intergenic	595	396	40	9.18	45410	NR_045598	Gm15706	predicted gene 15706	miscRNA
chr10	43576144	43576665	+	Intergenic	523	221	28	11.69	45138	NM_001081054	Qrsl1	glutaminyl-tRNA synthase (glutamine-hydrolyzing)-like 1	protein-coding
chr12	70517538	70518417	+	Intergenic	881	451	158	14.03	44840	NM_007481	Arf6	ADP-ribosylation factor 6	protein-coding
chr7	83037490	83038458	+	Intergenic	970	435	119	6.95	44750	NM_001122780	Klhl25	kelch-like 25 (Drosophila)	protein-coding
chr9	65382708	65383720	+	Intergenic	1014	724	108	8.33	44680	NM_153119	Plekho2	pleckstrin homology domain containing, family O member 2	protein-coding
chr4	133398651	133399792	+	Intergenic	1143	316	82	4.75	44493	NM_009097	Rps6ka1	ribosomal protein S6 kinase polypeptide 1	protein-coding
chr10	18608877	18609471	+	Intergenic	596	358	30	13.61	44297	NM_022032	Perp	PERP, TP53 apoptosis effector	protein-coding
chr18	36032854	36034578	+	Intergenic	1726	1390	155	4.55	44244	NM_133687	Cxxc5	CXXC finger 5	protein-coding
chr19	17369449	17370292	+	Intergenic	845	362	87	12.69	44125	NM_001136484	Gcnt1	glucosaminyl (N-acetyl) transferase 1, core 2	protein-coding
chr10	44123065	44124012	+	Intergenic	949	422	183	14.04	44056	NR_035450	Mir1929	microRNA 1929	miscRNA
chr2	11379571	11380102	+	Intergenic	533	160	27	10.36	43881	NM_172976	Pfkfb3	6-phosphofructo-2-kinase/fructose-2,6-biphosphatase 3	protein-coding
chr6	35323864	35324792	+	Intergenic	930	429	113	18.78	43482	NR_040526	1700065J11Rik	RIKEN cDNA 1700065J11 gene	miscRNA
chr1	163674918	163675540	+	Intergenic	624	227	37	10.2	43397	NM_001205243	Fasl	Fas ligand (TNF superfamily, member 6)	protein-coding
chr4	133400025	133400907	+	Intergenic	884	321	56	8.3	43248	NM_009097	Rps6ka1	ribosomal protein S6 kinase polypeptide 1	protein-coding
chr9	48346302	48347008	+	Intergenic	708	300	43	10.96	43207	NM_001004191	Gm5617	predicted gene 5617	protein-coding
chr13	30884006	30884606	+	Intergenic	602	257	34	7.85	43179	NM_013674	Irf4	interferon regulatory factor 4	protein-coding
chr1	130444940	130446587	+	Intergenic	1649	492	152	7.9	43113	NM_009911	Cxcr4	chemokine (C-X-C motif) receptor 4	protein-coding
chr7	83035803	83036755	+	Intergenic	954	290	50	6.44	43055	NM_001122780	Klhl25	kelch-like 25 (Drosophila)	protein-coding
chr6	86518772	86521636	+	Intergenic	2866	2178	373	21.9	42809	NR_037960	1600020E01Rik	RIKEN cDNA 1600020E01 gene	miscRNA
chr6	55030244	55031139	+	Intergenic	897	651	31	7.88	42696	NM_180678	Gars	glycyl-tRNA synthetase	protein-coding
chr14	120919902	120920499	+	Intergenic	599	376	33	7.23	42517	NM_029519	Rap2a	RAS related protein 2a	protein-coding
chr2	116767883	116768570	+	Intergenic	689	441	54	9.67	42338	NR_040335	D330050G23Rik	RIKEN cDNA D330050G23 gene	miscRNA
chr10	53837474	53838122	+	Intergenic	650	279	67	11.2	42070	NR_038016	Gm16998	predicted gene, 16998	miscRNA
chr5	23399605	23400585	+	Intergenic	982	598	200	18.75	42044	NR_028536	Snord93	small nucleolar RNA, C/D box 93	snoRNA
chr4	59243883	59245023	+	Intergenic	1142	562	119	8.75	42031	NM_011673	Ugcg	UDP-glucose ceramide glucosyltransferase	protein-coding
chr11	53984410	53985215	+	Intergenic	807	405	44	8.8	41978	NR_045506	4933405E24Rik	RIKEN cDNA 4933405E24 gene	miscRNA
chr17	84544773	84545854	+	Intergenic	1083	633	88	6.8	41974	NM_001001806	Zfp36l2	zinc finger protein 36, C3H type-like 2	protein-coding
chr15	52585156	52585682	+	Intergenic	528	306	42	10.03	41419	NM_027212	Med30	mediator complex subunit 30	protein-coding
chr2	154523341	154523919	+	Intergenic	580	279	23	11.96	40868	NM_029362	Chmp4b	charged multivesicular body protein 4B	protein-coding
chr12	70512762	70513550	+	Intergenic	790	392	97	20.77	40019	NM_007481	Arf6	ADP-ribosylation factor 6	protein-coding
chr10	117917816	117918418	+	Intergenic	604	292	50	9.25	40014	NM_008337	Ifng	interferon gamma	protein-coding
chr9	60903742	60904949	+	Intergenic	1209	879	102	7.35	39469	NR_040767	Gm5122	predicted gene 5122	miscRNA
chr10	96118619	96119513	+	Intergenic	896	469	63	18.46	39431	NM_007569	Btg1	B cell translocation gene 1, anti-proliferative	protein-coding
chr12	32853441	32854153	+	Intergenic	714	407	61	8.17	39406	NM_001146200	Pik3cg	phosphoinositide-3-kinase, catalytic, gamma polypeptide	protein-coding
chr13	19447835	19448958	+	Intergenic	1125	417	133	10.03	39225	NM_024270	Stard3nl	STARD3 N-terminal like	protein-coding
chr4	11853567	11854346	+	Intergenic	781	409	53	18.32	38904	NM_001033453	Pdp1	pyruvate dehyrogenase phosphatase catalytic subunit 1	protein-coding
chr7	97215709	97217151	+	Intergenic	1444	881	146	8.87	38761	NR_015614	E230029C05Rik	RIKEN cDNA E230029C05 gene	miscRNA
chr1	99519665	99520615	+	Intergenic	952	554	156	15.63	38455	NM_133825	D1Ertd622e	DNA segment, Chr 1, ERATO Doi 622, expressed	protein-coding
chr17	84515369	84516615	+	Intergenic	1248	400	140	5.97	37992	NR_045458	4933433H22Rik	RIKEN cDNA 4933433H22 gene	miscRNA
chr10	96116876	96117621	+	Intergenic	747	452	50	13.61	37613	NM_007569	Btg1	B cell translocation gene 1, anti-proliferative	protein-coding
chr8	74800925	74801767	+	Intergenic	844	484	118	19.47	37315	NM_007456	Ap1m1	adaptor-related protein complex AP-1, mu subunit 1	protein-coding
chr2	165365793	165367050	+	Intergenic	1259	847	85	10.37	36943	NM_130451	Slc2a10	solute carrier family 2 (facilitated glucose transporter), member 10	protein-coding
chr2	28097384	28098259	+	Intergenic	877	360	117	16.21	36612	NM_001038612	Olfm1	olfactomedin 1	protein-coding
chr2	150119225	150120106	+	Intergenic	883	337	41	8.01	36412	NM_001142410	Gm14124	predicted gene 14124	protein-coding
chr1	90483331	90484634	+	Intergenic	1305	816	150	8.33	35890	NR_037971	Gm19589	predicted gene, 19589	miscRNA
chr5	101067341	101068167	+	Intergenic	828	447	62	10.73	35521	NM_027978	Coq2	coenzyme Q2 homolog, prenyltransferase (yeast)	protein-coding
chr3	103010210	103010949	+	Intergenic	741	317	53	10.08	34945	NM_026602	Bcas2	breast carcinoma amplified sequence 2	protein-coding
chr6	131303242	131304176	+	Intergenic	936	499	97	9.46	34759	NM_011733	Csda	cold shock domain protein A	protein-coding
chr2	69253064	69253462	+	Intergenic	400	265	42	8.77	34744	NM_175512	Dhrs9	dehydrogenase/reductase (SDR family) member 9	protein-coding
chr4	59235721	59238348	+	Intergenic	2629	889	177	13.61	34612	NM_011673	Ugcg	UDP-glucose ceramide glucosyltransferase	protein-coding
chr17	29530073	29534436	+	Intergenic	4365	2496	699	17.63	34395	NM_001159538	Fgd2	FYVE, RhoGEF and PH domain containing 2	protein-coding
chr10	92832896	92833728	+	Intergenic	834	404	63	11.13	34335	NR_038014	Gm17745	predicted gene, 17745	miscRNA
chr13	107846295	107846895	+	Intergenic	602	343	25	10.24	33945	NR_015471	3830408C21Rik	RIKEN cDNA 3830408C21 gene	miscRNA
chr13	102428049	102429497	+	Intergenic	1450	1121	170	7.34	33829	NM_001024955	Pik3r1	phosphatidylinositol 3-kinase, regulatory subunit, polypeptide 1 (p85 alpha)	protein-coding
chr15	27526264	27527182	+	Intergenic	920	421	71	8.72	33725	NM_001013792	Fam105b	family with sequence similarity 105, member B	protein-coding
chrX	98527447	98528695	+	Intergenic	1250	850	105	7.52	33553	NM_172932	Nlgn3	neuroligin 3	protein-coding
chr16	55788509	55789284	+	Intergenic	777	405	56	8.82	33355	NM_001159394	Nfkbiz	nuclear factor of kappa light polypeptide gene enhancer in B cells inhibitor, zeta	protein-coding
chr1	90480877	90481744	+	Intergenic	869	419	103	22.71	33218	NR_037971	Gm19589	predicted gene, 19589	miscRNA
chr6	41503977	41505481	+	Intergenic	1506	509	201	8	32954	NM_009430	Prss2	protease, serine, 2	protein-coding
chr9	57820361	57821013	+	Intergenic	654	313	52	8.44	32745	NM_011352	Sema7a	sema domain, immunoglobulin domain (Ig), and GPI membrane anchor, (semaphorin) 7A	protein-coding
chr8	74796096	74796903	+	Intergenic	809	457	75	9.07	32468	NM_007456	Ap1m1	adaptor-related protein complex AP-1, mu subunit 1	protein-coding
chrX	163475579	163476234	+	Intergenic	657	411	76	20.28	32396	NM_001101606	Gm8817	predicted gene 8817	protein-coding
chr13	97726062	97726893	+	Intergenic	833	335	76	19.84	31833	NM_001166065	Gcnt4	glucosaminyl (N-acetyl) transferase 4, core 2 (beta-1,6-N-acetylglucosaminyltransferase)	protein-coding
chr7	75861626	75862972	+	Intergenic	1348	386	73	6.8	31825	NM_001042592	Arrdc4	arrestin domain containing 4	protein-coding
chr8	26384276	26385955	+	Intergenic	1681	614	169	6.22	31627	NR_040352	5430421F17Rik	RIKEN cDNA 5430421F17 gene	miscRNA
chr14	54841549	54842844	+	Intergenic	1297	716	159	6.3	31408	NM_001113358	Dad1	defender against cell death 1	protein-coding
chr8	129438282	129438986	+	Intergenic	706	352	44	7.36	31187	NM_024214	Tomm20	translocase of outer mitochondrial membrane 20 homolog (yeast)	protein-coding
chr2	30480483	30482416	+	Intergenic	1935	1527	216	5.89	30885	NM_030137	Cstad	CSA-conditional, T cell activation-dependent protein	protein-coding
chr1	140200338	140201973	+	Intergenic	1637	633	218	7.41	30840	NM_177397	Atp6v1g3	ATPase, H+ transporting, lysosomal V1 subunit G3	protein-coding
chr10	94910375	94910919	+	Intergenic	546	374	26	14.56	30638	NR_045338	5730420D15Rik	RIKEN cDNA 5730420D15 gene	miscRNA
chr19	53507244	53510452	+	Intergenic	3210	1388	336	18.67	30438	NR_028427	5830416P10Rik	RIKEN cDNA 5830416P10 gene	miscRNA
chr8	124400835	124403086	+	Intergenic	2253	1531	105	6.73	29626	NM_011404	Slc7a5	solute carrier family 7 (cationic amino acid transporter, y+ system), member 5	protein-coding
chr1	140199481	140200262	+	Intergenic	783	471	79	5.26	29556	NM_177397	Atp6v1g3	ATPase, H+ transporting, lysosomal V1 subunit G3	protein-coding
chr13	52823076	52823754	+	Intergenic	680	384	40	8.83	29159	NR_027893	BB123696	expressed sequence BB123696	miscRNA
chr14	54843572	54845387	+	Intergenic	1817	1392	216	6.38	29125	NM_001113358	Dad1	defender against cell death 1	protein-coding
chr10	59370406	59371235	+	Intergenic	831	347	86	7.69	28481	NM_019965	Dnajb12	DnaJ (Hsp40) homolog, subfamily B, member 12	protein-coding
chr6	128709903	128710527	+	Intergenic	626	336	59	8.52	28444	XM_003946192	Klrb1c	killer cell lectin-like receptor subfamily B member 1C	protein-coding
chr12	70546869	70549576	+	Intergenic	2709	2190	303	9.8	28315	NR_038060	5830428M24Rik	RIKEN cDNA 5830428M24 gene	miscRNA
chr6	129159935	129161002	+	Intergenic	1069	651	79	10.45	27595	NR_040265	2310001H17Rik	RIKEN cDNA 2310001H17 gene	miscRNA
chr4	122610945	122611920	+	Intergenic	977	526	80	16.01	26999	NM_029662	Mfsd2a	major facilitator superfamily domain containing 2A	protein-coding
chr19	12083679	12085377	+	Intergenic	1700	504	135	6.38	26702	NM_146680	Olfr1423	olfactory receptor 1423	protein-coding
chr7	3451554	3452643	+	Intergenic	1091	542	167	21.45	26675	NM_133183	Cacng6	calcium channel, voltage-dependent, gamma subunit 6	protein-coding
chr14	54846382	54848165	+	Intergenic	1785	897	239	6.91	26331	NM_001113358	Dad1	defender against cell death 1	protein-coding
chr1	192947796	192948627	+	Intergenic	833	415	54	8.87	25918	NM_030060	Batf3	basic leucine zipper transcription factor, ATF-like 3	protein-coding
chr3	84422933	84423411	+	Intergenic	480	273	29	8.4	25676	NM_207278	Tigd4	tigger transposable element derived 4	protein-coding
chr3	115392054	115392966	+	Intergenic	914	489	74	8.29	25463	NM_007901	S1pr1	sphingosine-1-phosphate receptor 1	protein-coding
chr1	140194308	140196741	+	Intergenic	2435	1966	172	8.8	25209	NM_177397	Atp6v1g3	ATPase, H+ transporting, lysosomal V1 subunit G3	protein-coding
chr6	47728127	47728888	+	Intergenic	763	202	57	6.61	25144	NR_030485	Mir704	microRNA 704	miscRNA
chr2	27395094	27396256	+	Intergenic	1164	437	137	7.72	25008	NM_080848	Wdr5	WD repeat domain 5	protein-coding
chr19	12085436	12087233	+	Intergenic	1799	743	159	6.21	24896	NM_146680	Olfr1423	olfactory receptor 1423	protein-coding
chr11	88885191	88885989	+	Intergenic	800	390	62	9.74	24873	NM_009546	Trim25	tripartite motif-containing 25	protein-coding
chr9	124060419	124061688	+	Intergenic	1271	867	97	12.6	24771	NM_009917	Ccr5	chemokine (C-C motif) receptor 5	protein-coding
chr11	121587946	121588597	+	Intergenic	653	403	45	9.18	24530	NM_144797	Metrnl	meteorin, glial cell differentiation regulator-like	protein-coding
chr2	164347066	164347873	+	Intergenic	809	307	139	13	24444	NM_133779	Pigt	phosphatidylinositol glycan anchor biosynthesis, class T	protein-coding
chr16	32520190	32520944	+	Intergenic	756	554	71	9.92	24200	NM_199309	Zdhhc19	zinc finger, DHHC domain containing 19	protein-coding
chr6	8435212	8436092	+	Intergenic	882	367	46	7.5	23509	NR_040452	A430035B10Rik	RIKEN cDNA A430035B10 gene	miscRNA
chr6	142728376	142729039	+	Intergenic	665	344	83	11.93	23501	NM_009908	Cmas	cytidine monophospho-N-acetylneuraminic acid synthetase	protein-coding
chr19	3730963	3731602	+	Intergenic	641	264	39	11.99	22949	NM_028077	1810055G02Rik	RIKEN cDNA 1810055G02 gene	protein-coding
chr11	96302460	96303555	+	Intergenic	1097	674	103	7.83	22854	NR_033524	Gm11529	predicted gene 11529	miscRNA
chr2	34793140	34795984	+	Intergenic	2846	1402	249	12.39	22730	NM_009421	Traf1	TNF receptor-associated factor 1	protein-coding
chr11	4189077	4189886	+	Intergenic	811	406	109	14.89	22383	NM_001039537	Lif	leukemia inhibitory factor	protein-coding
chr9	123958622	123959457	+	Intergenic	837	425	46	8.9	22336	NM_009914	Ccr3	chemokine (C-C motif) receptor 3	protein-coding
chr6	47731122	47731964	+	Intergenic	844	444	65	9.25	22108	NR_030485	Mir704	microRNA 704	miscRNA
chr1	166012899	166015608	+	Intergenic	2711	384	151	5.17	22046	NM_001164059	Sell	selectin, lymphocyte	protein-coding
chr16	64873108	64874125	+	Intergenic	1019	634	81	9.85	21705	NM_178647	Cggbp1	CGG triplet repeat binding protein 1	protein-coding
chr8	96936790	96938077	+	Intergenic	1289	817	235	14.46	21570	NR_015514	9330175E14Rik	RIKEN cDNA 9330175E14 gene	miscRNA
chr1	163695867	163698708	+	Intergenic	2843	1738	489	19.36	21339	NM_001205243	Fasl	Fas ligand (TNF superfamily, member 6)	protein-coding
chr14	54851828	54853680	+	Intergenic	1854	1407	159	7.35	20850	NM_001113358	Dad1	defender against cell death 1	protein-coding
chr13	21291782	21292839	+	Intergenic	1059	703	84	5.65	20510	NM_009054	Trim27	tripartite motif-containing 27	protein-coding
chr7	3445249	3445998	+	Intergenic	751	414	65	8.51	20200	NM_133183	Cacng6	calcium channel, voltage-dependent, gamma subunit 6	protein-coding
chr6	41491280	41492635	+	Intergenic	1357	727	109	5.92	20182	NM_009430	Prss2	protease, serine, 2	protein-coding
chr2	34796298	34798194	+	Intergenic	1898	576	143	8.63	20046	NM_009421	Traf1	TNF receptor-associated factor 1	protein-coding
chr11	83441975	83443864	+	Intergenic	1891	657	382	13.03	19961	NM_011337	Ccl3	chemokine (C-C motif) ligand 3	protein-coding
chr5	64839101	64839515	+	Intergenic	416	197	28	8.31	19873	NR_040681	1700027F09Rik	RIKEN cDNA 1700027F09 gene	miscRNA
chr17	29647346	29648287	+	Intergenic	943	526	88	6.75	19826	NM_008842	Pim1	proviral integration site 1	protein-coding
chr11	72155307	72156217	+	Intergenic	912	402	99	20.08	19620	NM_011569	Tekt1	tektin 1	protein-coding
chr4	132046325	132047262	+	Intergenic	939	429	75	15.57	19578	NM_144907	Sesn2	sestrin 2	protein-coding
chr17	32204288	32205092	+	Intergenic	806	345	97	20.69	19460	NM_001163734	Rrp1b	ribosomal RNA processing 1 homolog B (S. cerevisiae)	protein-coding
chr1	172967817	172969180	+	Intergenic	1365	918	113	5.16	19441	NM_144559	Fcgr4	Fc receptor, IgG, low affinity IV	protein-coding
chr7	121760092	121760836	+	Intergenic	746	342	54	7.36	19407	NM_001033954	Calca	calcitonin/calcitonin-related polypeptide, alpha	protein-coding
chr18	3262066	3262848	+	Intergenic	784	344	37	7.29	19288	NM_001110850	Crem	cAMP responsive element modulator	protein-coding
chr19	44462202	44464280	+	Intergenic	2080	441	281	13	18958	NM_009127	Scd1	stearoyl-Coenzyme A desaturase 1	protein-coding
chr3	104561205	104561879	+	Intergenic	676	309	31	8.9	18923	NM_183224	Fam19a3	family with sequence similarity 19, member A3	protein-coding
chr6	41489751	41491264	+	Intergenic	1515	245	70	5.88	18732	NM_009430	Prss2	protease, serine, 2	protein-coding
chr16	78236993	78237737	+	Intergenic	746	389	69	14.15	18334	NR_045698	E330011O21Rik	RIKEN cDNA E330011O21 gene	miscRNA
chr1	36382010	36383462	+	Intergenic	1454	939	119	7.71	18158	NM_001172205	Arid5a	AT rich interactive domain 5A (MRF1-like)	protein-coding
chr9	58118791	58119392	+	Intergenic	603	360	32	8.66	18120	NM_026942	Stoml1	stomatin-like 1	protein-coding
chr18	3262947	3264564	+	Intergenic	1619	580	78	9.64	17990	NM_001110850	Crem	cAMP responsive element modulator	protein-coding
chr13	53057682	53059271	+	Intergenic	1591	1195	73	6.42	17932	NM_017373	Nfil3	nuclear factor, interleukin 3, regulated	protein-coding
chr17	29248255	29248949	+	Intergenic	696	270	41	17.62	17885	NM_001111099	Cdkn1a	cyclin-dependent kinase inhibitor 1A (P21)	protein-coding
chr7	108686247	108687059	+	Intergenic	814	384	46	10.38	17663	NM_007490	Art2a-ps	ADP-ribosyltransferase 2a, pseudogene	protein-coding
chr6	86595168	86596474	+	Intergenic	1308	570	93	7.59	17653	NM_026414	Asprv1	aspartic peptidase, retroviral-like 1	protein-coding
chr16	10852362	10852708	+	Intergenic	348	143	41	16.58	17383	NM_001033278	Rmi2	RMI2, RecQ mediated genome instability 2, homolog (S. cerevisiae)	protein-coding
chr13	21477035	21477494	+	Intergenic	461	131	19	13.79	17360	NM_001145778	Zkscan3	zinc finger with KRAB and SCAN domains 3	protein-coding
chr13	18067444	18068261	+	Intergenic	819	400	85	14.04	17333	NM_025904	1600012F09Rik	RIKEN cDNA 1600012F09 gene	protein-coding
chr3	93375983	93376590	+	Intergenic	609	303	34	11.9	17247	NM_009112	S100a10	S100 calcium binding protein A10 (calpactin)	protein-coding
chr4	11648005	11649414	+	Intergenic	1411	701	213	8.3	17115	NM_010276	Gem	GTP binding protein (gene overexpressed in skeletal muscle)	protein-coding
chr9	123953477	123954085	+	Intergenic	610	374	46	9.48	17078	NM_009914	Ccr3	chemokine (C-C motif) receptor 3	protein-coding
chr8	96941449	96942431	+	Intergenic	984	285	89	9	17063	NR_015514	9330175E14Rik	RIKEN cDNA 9330175E14 gene	miscRNA
chr9	45059276	45061127	+	Intergenic	1853	984	235	16.09	17028	NM_008348	Il10ra	interleukin 10 receptor, alpha	protein-coding
chr9	107214749	107216248	+	Intergenic	1501	592	393	17.83	16478	NM_009895	Cish	cytokine inducible SH2-containing protein	protein-coding
chr13	53059323	53061047	+	Intergenic	1726	1382	77	7.45	16223	NM_017373	Nfil3	nuclear factor, interleukin 3, regulated	protein-coding
chrX	100704560	100705283	+	Intergenic	725	181	59	10.17	16006	NR_015508	Enox	expressed neighbor of Xist	miscRNA
chr18	80724986	80725692	+	Intergenic	708	376	99	9.79	15946	NR_028424	Gm2176	glucosamine-6-phosphate deaminase 1 pseudogene	pseudo
chr17	29643054	29643608	+	Intergenic	556	209	36	9.16	15341	NM_008842	Pim1	proviral integration site 1	protein-coding
chr17	23685541	23686171	+	Intergenic	632	241	53	11.9	15337	NM_001033496	Zfp213	zinc finger protein 213	protein-coding
chr11	48668561	48670794	+	Intergenic	2235	1577	227	6.96	15171	NM_008326	Irgm1	immunity-related GTPase family M member 1	protein-coding
chr6	47737938	47739221	+	Intergenic	1285	288	169	12.67	15072	NR_030485	Mir704	microRNA 704	miscRNA
chr9	42057079	42057603	+	Intergenic	526	329	27	7.29	15042	NM_172769	Sc5d	sterol-C5-desaturase (fungal ERG3, delta-5-desaturase) homolog (S. cerevisae)	protein-coding
chr9	119877214	119880263	+	Intergenic	3051	2562	176	3.73	15038	NM_153287	Csrnp1	cysteine-serine-rich nuclear protein 1	protein-coding
chr6	142504464	142505337	+	Intergenic	875	433	52	8.95	14976	NM_008428	Kcnj8	potassium inwardly-rectifying channel, subfamily J, member 8	protein-coding
chr10	17727681	17728495	+	Intergenic	816	421	61	14.46	14970	NM_028440	3110003A17Rik	RIKEN cDNA 3110003A17 gene	protein-coding
chr4	150268641	150269750	+	Intergenic	1111	749	58	9.18	14835	NM_020569	Park7	Parkinson disease (autosomal recessive, early onset) 7	protein-coding
chr1	95931264	95932488	+	Intergenic	1226	805	129	7.99	14806	NM_173772	Neu4	sialidase 4	protein-coding
chr12	99521096	99522192	+	Intergenic	1098	382	100	10.88	14799	NM_008152	Gpr65	G-protein coupled receptor 65	protein-coding
chr13	33071641	33072691	+	Intergenic	1052	326	46	5.78	14784	NM_011454	Serpinb6b	serine (or cysteine) peptidase inhibitor, clade B, member 6b	protein-coding
chr7	31132761	31133468	+	Intergenic	709	402	159	17.28	14677	NM_175478	Lrfn3	leucine rich repeat and fibronectin type III domain containing 3	protein-coding
chr19	53616536	53620334	+	Intergenic	3800	2609	285	5.49	14627	NM_001085390	Dusp5	dual specificity phosphatase 5	protein-coding
chr3	95476168	95478809	+	Intergenic	2643	2158	309	22.33	14293	NM_144899	Adamtsl4	ADAMTS-like 4	protein-coding
chr1	163702956	163706075	+	Intergenic	3121	2030	386	18.88	14111	NM_001205243	Fasl	Fas ligand (TNF superfamily, member 6)	protein-coding
chr7	148167528	148168512	+	Intergenic	986	267	97	7.33	14045	NM_001112715	Ifitm1	interferon induced transmembrane protein 1	protein-coding
chr1	58466393	58467460	+	Intergenic	1069	825	55	5.6	14006	NM_009905	Clk1	CDC-like kinase 1	protein-coding
chr6	129557987	129559520	+	Intergenic	1535	589	107	6.8	13936	NM_001083322	Klrk1	killer cell lectin-like receptor subfamily K, member 1	protein-coding
chr5	65309858	65310516	+	Intergenic	660	379	47	14.82	13751	NM_030682	Tlr1	toll-like receptor 1	protein-coding
chr3	94260456	94260961	+	Intergenic	507	302	22	8.84	13450	NM_030116	Mrpl9	mitochondrial ribosomal protein L9	protein-coding
chr13	113877259	113878385	+	Intergenic	1128	772	97	7.14	13367	NM_010370	Gzma	granzyme A	protein-coding
chr6	136915888	136916575	+	Intergenic	689	348	38	11.25	13187	NM_023898	Pde6h	phosphodiesterase 6H, cGMP-specific, cone, gamma	protein-coding
chr11	82890990	82892588	+	Intergenic	1600	702	170	12.06	13175	NM_011408	Slfn2	schlafen 2	protein-coding
chr7	4301990	4302724	+	Intergenic	736	302	31	6.8	13031	NM_010746	Ncr1	natural cytotoxicity triggering receptor 1	protein-coding
chr10	59401131	59401846	+	Intergenic	717	482	53	9.89	13030	NM_029083	Ddit4	DNA-damage-inducible transcript 4	protein-coding
chr5	30981651	30982509	+	Intergenic	860	498	49	10.53	12805	NM_007681	Cenpa	centromere protein A	protein-coding
chr4	133215196	133216556	+	Intergenic	1362	703	136	5.93	12686	NM_001145955	Pigv	phosphatidylinositol glycan anchor biosynthesis, class V	protein-coding
chr1	156933815	156934418	+	Intergenic	605	394	48	10.97	12650	NM_010500	Ier5	immediate early response 5	protein-coding
chr7	38999490	39001420	+	Intergenic	1932	1597	175	10.29	12558	NM_024413	Plekhf1	pleckstrin homology domain containing, family F (with FYVE domain) member 1	protein-coding
chr13	22088768	22089373	+	Intergenic	607	322	33	6.8	12540	NM_019429	Prss16	protease, serine, 16 (thymus)	protein-coding
chr9	107210831	107212200	+	Intergenic	1371	950	176	10.3	12495	NM_009895	Cish	cytokine inducible SH2-containing protein	protein-coding
chr13	5844180	5845553	+	Intergenic	1375	438	200	10.96	12472	NR_045891	1700016G22Rik	RIKEN cDNA 1700016G22 gene	miscRNA
chr10	18718811	18719822	+	Intergenic	1013	417	58	11.53	12453	NM_001166402	Tnfaip3	tumor necrosis factor, alpha-induced protein 3	protein-coding
chr9	13246612	13247337	+	Intergenic	727	277	110	13.68	12393	NM_008835	Phxr4	per-hexamer repeat gene 4	miscRNA
chr11	83450101	83451094	+	Intergenic	995	454	107	11.99	12283	NM_011337	Ccl3	chemokine (C-C motif) ligand 3	protein-coding
chr6	41482005	41486064	+	Intergenic	4061	742	417	11.54	12259	NM_009430	Prss2	protease, serine, 2	protein-coding
chr13	23544985	23546192	+	Intergenic	1209	356	77	7.05	12182	NM_013483	Btn1a1	butyrophilin, subfamily 1, member A1	protein-coding
chr13	30718729	30719301	+	Intergenic	574	186	27	7.69	12103	NR_045975	4930519D14Rik	RIKEN cDNA 4930519D14 gene	miscRNA
chr5	141094667	141096012	+	Intergenic	1347	548	116	4.54	12044	NM_008494	Lfng	LFNG O-fucosylpeptide 3-beta-N-acetylglucosaminyltransferase	protein-coding
chr7	26490281	26493818	+	Intergenic	3539	651	442	18.52	12023	NM_028771	Ccdc97	coiled-coil domain containing 97	protein-coding
chr17	5406531	5407072	+	Intergenic	543	308	32	9.6	11966	NM_175349	Ldhal6b	lactate dehydrogenase A-like 6B	protein-coding
chr11	98319088	98320272	+	Intergenic	1186	544	270	13.71	11532	NM_010346	Grb7	growth factor receptor bound protein 7	protein-coding
chr10	96090589	96091712	+	Intergenic	1125	682	74	6.07	11515	NM_007569	Btg1	B cell translocation gene 1, anti-proliferative	protein-coding
chr1	51521180	51526283	+	Intergenic	5105	2408	542	9.35	11512	NM_028696	Nabp1	nucleic acid binding protein 1	protein-coding
chr1	179386925	179387470	+	Intergenic	547	303	45	11.47	11245	NM_001012330	Zfp238	zinc finger protein 238	protein-coding
chr11	53594413	53595704	+	Intergenic	1293	343	71	7.77	11083	NM_001159393	Irf1	interferon regulatory factor 1	protein-coding
chrX	163636174	163636681	+	Intergenic	509	176	25	8.66	10723	NM_021278	Tmsb4x	thymosin, beta 4, X chromosome	protein-coding
chr10	60770756	60771814	+	Intergenic	1060	698	58	8.31	10701	NM_011073	Prf1	perforin 1 (pore forming protein)	protein-coding
chr14	103456347	103457259	+	Intergenic	914	548	46	8.42	10574	NM_008392	Irg1	immunoresponsive gene 1	protein-coding
chr18	62328516	62329635	+	Intergenic	1121	500	156	9.87	10538	NM_007420	Adrb2	adrenergic receptor, beta 2	protein-coding
chr1	163706232	163709952	+	Intergenic	3722	3208	318	10.6	10534	NM_001205243	Fasl	Fas ligand (TNF superfamily, member 6)	protein-coding
chr11	70587996	70588586	+	Intergenic	592	145	60	13.61	10342	NM_177565	Zfp3	zinc finger protein 3	protein-coding
chr13	113880572	113881756	+	Intergenic	1186	285	95	12.7	10025	NM_010370	Gzma	granzyme A	protein-coding
chr9	75205186	75205876	+	Intergenic	692	377	58	12.95	9966	NM_013479	Bcl2l10	Bcl2-like 10	protein-coding
chr19	12101061	12101619	+	Intergenic	560	254	36	10.63	9890	NM_146680	Olfr1423	olfactory receptor 1423	protein-coding
chr3	95471253	95473771	+	Intergenic	2520	1862	284	13.61	9869	NM_008562	Mcl1	myeloid cell leukemia sequence 1	protein-coding
chr5	141091826	141094428	+	Intergenic	2604	2085	433	10.53	9832	NM_008494	Lfng	LFNG O-fucosylpeptide 3-beta-N-acetylglucosaminyltransferase	protein-coding
chr16	10843652	10846144	+	Intergenic	2494	668	413	14.43	9746	NM_001033278	Rmi2	RMI2, RecQ mediated genome instability 2, homolog (S. cerevisiae)	protein-coding
chr2	73118990	73120140	+	Intergenic	1152	556	125	14.16	9582	NM_001005343	Sp9	trans-acting transcription factor 9	protein-coding
chr11	53592349	53594262	+	Intergenic	1915	1556	118	8.47	9330	NM_001159393	Irf1	interferon regulatory factor 1	protein-coding
chr6	82822158	82822878	+	Intergenic	722	332	43	11.34	9329	NR_040520	2310069B03Rik	RIKEN cDNA 2310069B03 gene	miscRNA
chr17	29636217	29638368	+	Intergenic	2153	1697	391	26.7	9302	NM_008842	Pim1	proviral integration site 1	protein-coding
chr6	48677155	48678628	+	Intergenic	1475	849	250	24.32	9271	NM_146167	Gimap7	GTPase, IMAP family member 7	protein-coding
chr6	48642090	48645380	+	Intergenic	3292	1992	282	11.25	9158	NM_001243199	Gimap4	GTPase, IMAP family member 4	protein-coding
chr11	83452299	83455414	+	Intergenic	3117	664	429	12.38	9024	NM_011337	Ccl3	chemokine (C-C motif) ligand 3	protein-coding
chr13	22118031	22118868	+	Intergenic	839	423	99	14.05	8972	NM_175659	Hist1h2ah	histone cluster 1, H2ah	protein-coding
chr7	19885953	19887008	+	Intergenic	1057	604	134	13.78	8914	NM_008036	Fosb	FBJ osteosarcoma oncogene B	protein-coding
chr10	60768227	60770527	+	Intergenic	2302	850	142	6.05	8793	NM_011073	Prf1	perforin 1 (pore forming protein)	protein-coding
chr8	3711639	3712182	+	Intergenic	545	194	28	11.34	8741	NM_029465	Clec4g	C-type lectin domain family 4, member g	protein-coding
chr1	132924496	132925017	+	Intergenic	523	327	32	11.07	8334	NM_010548	Il10	interleukin 10	protein-coding
chr19	8779367	8781215	+	Intergenic	1850	1464	87	8.86	8096	NM_001161413	Slc3a2	solute carrier family 3 (activators of dibasic and neutral amino acid transport), member 2	protein-coding
chr6	129178900	129181189	+	Intergenic	2291	1579	262	15.52	8019	NR_040265	2310001H17Rik	RIKEN cDNA 2310001H17 gene	miscRNA
chr15	74792952	74793591	+	Intergenic	641	263	46	7.69	7735	NM_001164036	Ly6e	lymphocyte antigen 6 complex, locus E	protein-coding
chrX	163639151	163639788	+	Intergenic	639	406	41	10.2	7681	NM_021278	Tmsb4x	thymosin, beta 4, X chromosome	protein-coding
chr6	48675304	48677056	+	Intergenic	1754	342	153	11.48	7560	NM_146167	Gimap7	GTPase, IMAP family member 7	protein-coding
chr9	123843914	123844727	+	Intergenic	815	441	60	7.13	7460	NM_009878	Cdkn2d	cyclin-dependent kinase inhibitor 2D (p19, inhibits CDK4)	protein-coding
chr11	53423057	53423830	+	Intergenic	775	522	37	6.32	7397	NM_021283	Il4	interleukin 4	protein-coding
chr12	35676507	35677150	+	Intergenic	645	282	39	8.04	7395	NM_029294	Prps1l1	phosphoribosyl pyrophosphate synthetase 1-like 1	protein-coding
chr7	19595835	19596661	+	Intergenic	828	354	46	6.34	6834	NM_178757	Irf2bp1	interferon regulatory factor 2 binding protein 1	protein-coding
chr5	125862860	125864302	+	Intergenic	1444	1004	89	6.77	6806	NM_019639	Ubc	ubiquitin C	protein-coding
chr9	107204296	107207237	+	Intergenic	2943	1263	215	5.64	6746	NM_009895	Cish	cytokine inducible SH2-containing protein	protein-coding
chr10	117884103	117885534	+	Intergenic	1433	430	79	9.2	6715	NM_008337	Ifng	interferon gamma	protein-coding
chr11	115273844	115275383	+	Intergenic	1541	859	212	7.94	6620	NM_027862	Atp5h	ATP synthase, H+ transporting, mitochondrial F0 complex, subunit d	protein-coding
chr14	51683962	51685361	+	Intergenic	1401	636	178	6.4	6456	NM_207558	Olfr750	olfactory receptor 750	protein-coding
chr17	29632887	29635619	+	Intergenic	2734	830	208	4.05	6263	NM_008842	Pim1	proviral integration site 1	protein-coding
chr1	132922176	132923052	+	Intergenic	878	430	118	20.67	6192	NM_010548	Il10	interleukin 10	protein-coding
chr8	87180125	87181150	+	Intergenic	1027	659	119	8.67	6114	NM_010499	Ier2	immediate early response 2	protein-coding
chr17	84579772	84583391	+	Intergenic	3621	649	371	4.84	5706	NM_001001806	Zfp36l2	zinc finger protein 36, C3H type-like 2	protein-coding
chr1	146089463	146091678	+	Intergenic	2217	1057	190	8.22	5664	NM_015811	Rgs1	regulator of G-protein signaling 1	protein-coding
chr13	21801604	21803265	+	Intergenic	1663	1265	120	6.31	5578	NM_178199	Hist1h2bl	histone cluster 1, H2bl	protein-coding
chr12	77628354	77629005	+	Intergenic	653	424	32	7.77	5520	NR_039597	Mir5135	microRNA 5135	miscRNA
chr2	152567003	152567891	+	Intergenic	890	359	58	9.83	5437	NM_010495	Id1	inhibitor of DNA binding 1	protein-coding
chr11	4123204	4124022	+	Intergenic	820	408	88	23.65	5359	NM_028022	Gatsl3	GATS protein-like 3	protein-coding
chr11	120214581	120215696	+	Intergenic	1117	832	181	6.3	5146	NR_038126	0610009L18Rik	RIKEN cDNA 0610009L18 gene	miscRNA
chr17	5804190	5805009	+	Intergenic	821	371	69	16.47	5109	NR_045079	3300005D01Rik	RIKEN cDNA 3300005D01 gene	miscRNA
chr4	155404213	155406705	+	Intergenic	2494	1946	269	16.56	5008	NM_009400	Tnfrsf18	tumor necrosis factor receptor superfamily, member 18	protein-coding
chr13	60993894	60994401	+	Intergenic	509	317	24	10.73	4661	NM_001145801	Ctla2b	cytotoxic T lymphocyte-associated protein 2 beta	protein-coding
chr8	108530662	108531671	+	Intergenic	1011	494	91	7.97	4220	NM_028038	Ddx28	DEAD (Asp-Glu-Ala-Asp) box polypeptide 28	protein-coding
chr6	48629210	48631094	+	Intergenic	1886	670	169	14.51	4018	NM_174960	Gimap9	GTPase, IMAP family member 9	protein-coding
chr11	120204727	120207120	+	Intergenic	2395	2149	220	7.67	3875	NM_009609	Actg1	actin, gamma, cytoplasmic 1	protein-coding
chr11	68875539	68878099	+	Intergenic	2562	1515	328	11.29	3542	NM_028005	2310047M10Rik	RIKEN cDNA 2310047M10 gene	protein-coding
chr7	4747400	4748165	+	Intergenic	767	385	43	10.06	3215	NM_009081	Rpl28	ribosomal protein L28	protein-coding
chr11	83478550	83479939	+	Intergenic	1391	672	146	7.65	3158	NM_013652	Ccl4	chemokine (C-C motif) ligand 4	protein-coding
chr11	62367348	62368651	+	Intergenic	1305	615	70	5.76	2993	NM_011664	Ubb	ubiquitin B	protein-coding
chr11	87567894	87575016	+	Intergenic	7124	1206	1554	8.84	1089	NR_029555	Mir142	microRNA 142	miscRNA
chr11	77989650	77992697	+	Intergenic	3049	1080	328	8.83	-1005	NM_080849	Nek8	NIMA (never in mitosis gene a)-related expressed kinase 8	protein-coding
chr2	132087640	132088315	+	Intergenic	677	435	62	12.47	-1016	NM_138651	Cds2	CDP-diacylglycerol synthase (phosphatidate cytidylyltransferase) 2	protein-coding
chr11	48631549	48632307	+	Intergenic	760	488	67	8.81	-1035	NM_145377	Trim41	tripartite motif-containing 41	protein-coding
chr9	92168765	92169981	+	Intergenic	1218	613	111	8.93	-1067	NM_001195084	Plscr2	phospholipid scramblase 2	protein-coding
chr13	47025825	47026486	+	Intergenic	663	411	33	7.33	-1068	NM_010617	Kif13a	kinesin family member 13A	protein-coding
chr2	146837327	146838121	+	Intergenic	796	439	59	9.89	-1072	NM_011917	Xrn2	5'-3' exoribonuclease 2	protein-coding
chr3	36760318	36761416	+	Intergenic	1100	295	57	9.98	-1161	NM_172679	4932438A13Rik	RIKEN cDNA 4932438A13 gene	protein-coding
chr11	100869270	100869931	+	Intergenic	663	335	42	10.8	-1166	NM_001243049	Atp6v0a1	ATPase, H+ transporting, lysosomal V0 subunit A1	protein-coding
chr19	40663676	40664576	+	Intergenic	902	318	190	20.41	-1173	NM_019698	Aldh18a1	aldehyde dehydrogenase 18 family, member A1	protein-coding
chr3	30992263	30993272	+	Intergenic	1011	484	110	6.8	-1213	NM_001039090	Skil	SKI-like	protein-coding
chr17	24845556	24846073	+	Intergenic	519	159	37	7.82	-1216	NM_145396	Tbl3	transducin (beta)-like 3	protein-coding
chr2	11562865	11563534	+	Intergenic	671	281	48	17.84	-1220	NM_008367	Il2ra	interleukin 2 receptor, alpha chain	protein-coding
chr1	173538305	173539138	+	Intergenic	835	418	60	16.58	-1230	NM_008534	Ly9	lymphocyte antigen 9	protein-coding
chr9	58428450	58429131	+	Intergenic	683	374	62	7.22	-1257	NM_009145	Nptn	neuroplastin	protein-coding
chr7	31945653	31946512	+	Intergenic	861	345	91	9.83	-1295	NR_046062	Gm10640	predicted gene 10640	miscRNA
chr1	34490674	34492097	+	Intergenic	1425	1181	124	11.59	-1341	NR_039562	Mir5103	microRNA 5103	miscRNA
chr11	72304444	72305170	+	Intergenic	728	429	68	8.66	-1385	NM_153060	Spns2	spinster homolog 2	protein-coding
chr6	149255961	149257119	+	Intergenic	1160	593	75	11.65	-1396	NM_026054	2810474O19Rik	RIKEN cDNA 2810474O19 gene	protein-coding
chr15	79176276	79177137	+	Intergenic	863	429	107	8.43	-1402	NM_010755	Maff	v-maf musculoaponeurotic fibrosarcoma oncogene family, protein F (avian)	protein-coding
chr1	87858675	87859408	+	Intergenic	735	319	48	7.77	-1411	NM_001033290	Gpr55	G protein-coupled receptor 55	protein-coding
chr5	28641940	28642655	+	Intergenic	717	334	48	11.34	-1432	NM_028234	Rbm33	RNA binding motif protein 33	protein-coding
chr12	107246620	107247433	+	Intergenic	815	382	68	9.38	-1447	NM_001029843	Vrk1	vaccinia related kinase 1	protein-coding
chr3	104622422	104623469	+	Intergenic	1049	652	122	13.61	-1464	NM_001163440	Mov10	Moloney leukemia virus 10	protein-coding
chr14	55137464	55138120	+	Intergenic	658	228	64	7.83	-1485	NM_013768	Prmt5	protein arginine N-methyltransferase 5	protein-coding
chr6	128674375	128674783	+	Intergenic	410	206	20	10.73	-1515	NM_001099918	Klrb1	killer cell lectin-like receptor subfamily B member 1	protein-coding
chr7	147506711	147507417	+	Intergenic	708	388	49	12.53	-1536	NM_146956	Olfr525	olfactory receptor 525	protein-coding
chr6	48686785	48688229	+	Intergenic	1446	538	102	5.65	-1539	NM_008376	Gimap1	GTPase, IMAP family member 1	protein-coding
chr11	31770086	31771252	+	Intergenic	1168	677	156	4.73	-1542	NM_026252	Cpeb4	cytoplasmic polyadenylation element binding protein 4	protein-coding
chr1	146097502	146098163	+	Intergenic	663	300	32	9.64	-1598	NM_015811	Rgs1	regulator of G-protein signaling 1	protein-coding
chr6	128777596	128778310	+	Intergenic	716	429	48	7	-1620	NM_030599	Klrb1b	killer cell lectin-like receptor subfamily B member 1B	protein-coding
chr9	57494223	57495104	+	Intergenic	883	400	90	10.2	-1676	NM_007783	Csk	c-src tyrosine kinase	protein-coding
chr5	125871671	125872503	+	Intergenic	834	419	101	14.28	-1700	NM_019639	Ubc	ubiquitin C	protein-coding
chr6	128574301	128575053	+	Intergenic	754	365	63	13.14	-1725	NM_001159902	Klrb1a	killer cell lectin-like receptor subfamily B member 1A	protein-coding
chr18	65554886	65555658	+	Intergenic	774	338	93	9.48	-1730	NM_001037294	Alpk2	alpha-kinase 2	protein-coding
chr3	87327322	87328182	+	Intergenic	862	492	86	13.33	-1748	NM_001083318	Etv3	ets variant gene 3	protein-coding
chr17	88522737	88523456	+	Intergenic	721	485	83	6.38	-1756	NM_001190356	Gm4832	predicted gene 4832	protein-coding
chr9	20765728	20766466	+	Intergenic	740	405	65	6.97	-1765	NM_001199431	Dnmt1	DNA methyltransferase (cytosine-5) 1	protein-coding
chr6	39329100	39330211	+	Intergenic	1113	811	88	7.98	-1772	NM_011226	Rab19	RAB19, member RAS oncogene family	protein-coding
chr17	21518615	21519183	+	Intergenic	570	289	25	8.82	-1813	NM_172486	Zfp677	zinc finger protein 677	protein-coding
chr9	21414221	21414975	+	Intergenic	756	364	135	11.31	-1825	NR_003372	Gm7904	predicted gene 7904	pseudo
chrX	74754352	74755128	+	Intergenic	778	313	50	10.99	-1826	NM_020601	Tbl1x	transducin (beta)-like 1 X-linked	protein-coding
chr13	23524182	23525316	+	Intergenic	1136	726	161	11.62	-1863	NR_015492	C230035I16Rik	RIKEN cDNA C230035I16 gene	miscRNA
chr18	80742538	80743879	+	Intergenic	1343	1192	95	4.89	-1923	NR_028424	Gm2176	glucosamine-6-phosphate deaminase 1 pseudogene	pseudo
chr14	51708000	51709635	+	Intergenic	1637	1213	206	9.03	-1935	NM_001161731	Ang	angiogenin, ribonuclease, RNase A family, 5	protein-coding
chr19	11540990	11542843	+	Intergenic	1855	660	79	8.68	-1942	NM_001166376	Ms4a6c	membrane-spanning 4-domains, subfamily A, member 6C	protein-coding
chr9	72507840	72508526	+	Intergenic	688	270	40	10.08	-1971	NM_010890	Nedd4	neural precursor cell expressed, developmentally down-regulated 4	protein-coding
chr11	97848841	97850635	+	Intergenic	1796	1397	154	6.8	-1978	NM_001163608	Plxdc1	plexin domain containing 1	protein-coding
chr5	73676538	73678452	+	Intergenic	1916	1561	246	22.52	-2072	NR_040687	1700025M24Rik	RIKEN cDNA 1700025M24 gene	miscRNA
chr15	96115372	96116342	+	Intergenic	972	587	133	13.45	-2096	NM_175251	Arid2	AT rich interactive domain 2 (ARID, RFX-like)	protein-coding
chr11	6422661	6423460	+	Intergenic	801	302	45	7.22	-2099	NM_178440	Myo1g	myosin IG	protein-coding
chr5	149366097	149366902	+	Intergenic	807	402	69	11.34	-2135	NM_011908	Ubl3	ubiquitin-like 3	protein-coding
chr6	144618636	144619867	+	Intergenic	1233	878	140	10.31	-2137	NR_040519	4933425H06Rik	RIKEN cDNA 4933425H06 gene	miscRNA
chr8	109814748	109815711	+	Intergenic	965	481	73	8.44	-2141	NM_018823	Nfat5	nuclear factor of activated T cells 5	protein-coding
chr6	67327877	67328699	+	Intergenic	824	372	109	25.39	-2157	NM_008354	Il12rb2	interleukin 12 receptor, beta 2	protein-coding
chr11	98457022	98457853	+	Intergenic	833	515	129	30.1	-2168	NM_001195544	Gm12	predicted gene 12	protein-coding
chr11	97520385	97524670	+	Intergenic	4287	1119	543	16.81	-2199	NM_139311	Mllt6	myeloid/lymphoid or mixed-lineage leukemia (trithorax homolog, Drosophila); translocated to, 6	protein-coding
chr2	11091368	11092236	+	Intergenic	870	400	219	24.03	-2207	NM_008859	Prkcq	protein kinase C, theta	protein-coding
chr8	73218968	73219869	+	Intergenic	903	466	155	9.25	-2220	NM_010592	Jund	Jun proto-oncogene related gene d	protein-coding
chr17	33772233	33773307	+	Intergenic	1076	791	35	11.58	-2231	NM_001002842	Pram1	PML-RAR alpha-regulated adaptor molecule 1	protein-coding
chr14	52642070	52643288	+	Intergenic	1220	588	137	9.92	-2271	NM_001253694	Zfp219	zinc finger protein 219	protein-coding
chr2	34657381	34658065	+	Intergenic	686	416	111	4.87	-2291	NM_145522	Rabepk	Rab9 effector protein with kelch motifs	protein-coding
chr12	113855145	113856718	+	Intergenic	1575	1312	111	7.2	-2327	NM_007421	Adssl1	adenylosuccinate synthetase like 1	protein-coding
chr7	148244338	148245353	+	Intergenic	1017	350	60	6.42	-2328	NM_177897	B4galnt4	beta-1,4-N-acetyl-galactosaminyl transferase 4	protein-coding
chr11	48636897	48637676	+	Intergenic	781	377	85	10.63	-2354	NM_053166	Trim7	tripartite motif-containing 7	protein-coding
chr6	129691180	129694585	+	Intergenic	3407	2617	217	5.92	-2380	XM_003946193	Klri2	killer cell lectin-like receptor family I member 2	protein-coding
chr12	53705197	53706243	+	Intergenic	1048	502	161	17.01	-2411	NR_045910	1700031P21Rik	RIKEN cDNA 1700031P21 gene	miscRNA
chr13	52676008	52676735	+	Intergenic	729	348	53	9.94	-2435	NM_001198977	Syk	spleen tyrosine kinase	protein-coding
chr19	11069743	11070659	+	Intergenic	918	463	79	9.99	-2461	NM_001034898	Ms4a15	membrane-spanning 4-domains, subfamily A, member 15	protein-coding
chr2	165154031	165154868	+	Intergenic	839	423	82	9	-2470	NM_080287	Elmo2	engulfment and cell motility 2	protein-coding
chr19	53963838	53964610	+	Intergenic	774	468	60	8.06	-2497	NM_001168491	Pdcd4	programmed cell death 4	protein-coding
chr1	145853460	145854199	+	Intergenic	741	394	78	9.04	-2550	NM_009061	Rgs2	regulator of G-protein signaling 2	protein-coding
chr4	150291410	150292013	+	Intergenic	605	203	53	9.57	-2553	NM_001077508	Tnfrsf9	tumor necrosis factor receptor superfamily, member 9	protein-coding
chr6	48631371	48632647	+	Intergenic	1278	556	159	17.28	-2568	NM_001243199	Gimap4	GTPase, IMAP family member 4	protein-coding
chr4	101089092	101089558	+	Intergenic	468	323	23	8.43	-2569	NM_001177602	Ak4	adenylate kinase 4	protein-coding
chr12	81215900	81217324	+	Intergenic	1426	809	187	4.5	-2612	NM_007564	Zfp36l1	zinc finger protein 36, C3H type-like 1	protein-coding
chr16	32176721	32177782	+	Intergenic	1063	351	109	11.43	-2635	NM_001033539	Bex6	brain expressed gene 6	protein-coding
chr17	44245075	44245728	+	Intergenic	655	381	60	7.49	-2644	NM_199016	Enpp4	ectonucleotide pyrophosphatase/phosphodiesterase 4	protein-coding
chr1	173048204	173050060	+	Intergenic	1858	1655	140	7.93	-2660	NM_001081275	1700009P17Rik	RIKEN cDNA 1700009P17 gene	protein-coding
chr6	129525308	129525933	+	Intergenic	627	266	32	7.92	-2684	NM_153590	Klre1	killer cell lectin-like receptor family E member 1	protein-coding
chr18	70692516	70693078	+	Intergenic	564	340	47	6.65	-2822	NM_001136090	Poli	polymerase (DNA directed), iota	protein-coding
chr5	77017285	77018449	+	Intergenic	1166	423	117	7.96	-2872	NM_199032	Cep135	centrosomal protein 135	protein-coding
chr16	23991245	23991903	+	Intergenic	660	236	60	8.59	-2876	NM_009744	Bcl6	B cell leukemia/lymphoma 6	protein-coding
chr19	37407846	37408284	+	Intergenic	440	241	27	12.56	-2962	NM_031156	Ide	insulin degrading enzyme	protein-coding
chr3	142156338	142157484	+	Intergenic	1148	344	95	11.59	-2987	NM_153564	Gbp5	guanylate binding protein 5	protein-coding
chr7	29165696	29168879	+	Intergenic	3185	520	558	17.62	-3040	NM_011756	Zfp36	zinc finger protein 36	protein-coding
chr13	33092814	33093828	+	Intergenic	1016	545	160	15.87	-3089	NM_009256	Serpinb9	serine (or cysteine) peptidase inhibitor, clade B, member 9	protein-coding
chr11	86623155	86625369	+	Intergenic	2216	1058	189	7.89	-3100	NM_026191	Dhx40	DEAH (Asp-Glu-Ala-His) box polypeptide 40	protein-coding
chr17	4991611	4992303	+	Intergenic	694	521	56	11.01	-3117	NM_001085355	Arid1b	AT rich interactive domain 1B (SWI-like)	protein-coding
chr3	87070313	87071070	+	Intergenic	759	399	43	12.09	-3245	NM_030707	Fcrls	Fc receptor-like S, scavenger receptor	protein-coding
chr4	144839696	144840422	+	Intergenic	728	374	78	8.31	-3286	NM_011610	Tnfrsf1b	tumor necrosis factor receptor superfamily, member 1b	protein-coding
chr9	43847767	43848564	+	Intergenic	799	423	68	11.97	-3302	NM_009382	Thy1	thymus cell antigen 1, theta	protein-coding
chr2	132512241	132513087	+	Intergenic	848	406	104	18.71	-3355	NM_028637	1110034G24Rik	RIKEN cDNA 1110034G24 gene	protein-coding
chr5	104343255	104343974	+	Intergenic	721	288	60	9.75	-3366	NM_178741	Klhl8	kelch-like 8 (Drosophila)	protein-coding
chr5	39271002	39271613	+	Intergenic	613	397	56	13.31	-3375	NM_013748	Clnk	cytokine-dependent hematopoietic cell linker	protein-coding
chr4	107036604	107037394	+	Intergenic	792	385	50	10.06	-3390	NM_028355	Tmem48	transmembrane protein 48	protein-coding
chr10	111437362	111438112	+	Intergenic	752	326	76	6.96	-3417	NM_028608	Glipr1	GLI pathogenesis-related 1 (glioma)	protein-coding
chr1	182129209	182129930	+	Intergenic	723	290	44	8.84	-3418	NM_001163290	Adck3	aarF domain containing kinase 3	protein-coding
chr7	85866090	85866971	+	Intergenic	883	453	68	7.46	-3424	NR_015542	E430016F16Rik	RIKEN cDNA E430016F16 gene	miscRNA
chr8	87505479	87507175	+	Intergenic	1698	1003	188	6.68	-3680	NM_008416	Junb	Jun-B oncogene	protein-coding
chr5	124485377	124486533	+	Intergenic	1158	731	199	16.82	-3686	NM_177876	Vps37b	vacuolar protein sorting 37B (yeast)	protein-coding
chr19	21848744	21849485	+	Intergenic	743	442	100	19.68	-3718	NM_001033759	Tmem2	transmembrane protein 2	protein-coding
chr9	123832538	123833699	+	Intergenic	1163	375	101	5.09	-3742	NM_009878	Cdkn2d	cyclin-dependent kinase inhibitor 2D (p19, inhibits CDK4)	protein-coding
chr17	35395902	35396618	+	Intergenic	718	312	60	10.21	-3779	NM_010380	H2-D1	histocompatibility 2, D region locus 1	protein-coding
chr13	115725737	115726345	+	Intergenic	610	195	48	10.35	-3792	NM_008396	Itga2	integrin alpha 2	protein-coding
chr4	124808484	124809390	+	Intergenic	908	517	136	20	-3812	NM_153159	Zc3h12a	zinc finger CCCH type containing 12A	protein-coding
chr6	40840625	40842000	+	Intergenic	1377	499	231	15.03	-3819	NM_139296	Moxd2	monooxygenase, DBH-like 2	protein-coding
chr13	54283266	54284072	+	Intergenic	808	449	77	11.26	-3829	NM_001010973	Hrh2	histamine receptor H2	protein-coding
chr13	113840002	113840875	+	Intergenic	875	488	146	20.6	-3842	NM_027127	Gpx8	glutathione peroxidase 8 (putative)	protein-coding
chr7	13546924	13547694	+	Intergenic	772	367	48	7.48	-3904	NM_178732	Zfp324	zinc finger protein 324	protein-coding
chr5	105944164	105944994	+	Intergenic	832	604	154	19.2	-3911	NM_133897	Lrrc8c	leucine rich repeat containing 8 family, member C	protein-coding
chr13	113894911	113895531	+	Intergenic	622	203	63	8.29	-4032	NM_010370	Gzma	granzyme A	protein-coding
chr14	56884787	56885483	+	Intergenic	698	347	46	14.07	-4038	NM_013542	Gzmb	granzyme B	protein-coding
chr2	84619316	84619995	+	Intergenic	681	333	54	9.55	-4069	NM_009776	Serping1	serine (or cysteine) peptidase inhibitor, clade G, member 1	protein-coding
chr4	82973317	82975013	+	Intergenic	1698	728	233	9.74	-4072	NM_025782	Ttc39b	tetratricopeptide repeat domain 39B	protein-coding
chr7	147399674	147400348	+	Intergenic	676	284	43	17.35	-4155	NM_172909	Cd163l1	CD163 molecule-like 1	protein-coding
chr12	70461658	70463001	+	Intergenic	1345	922	154	6.69	-4166	NM_181665	Nemf	nuclear export mediator factor	protein-coding
chr1	174524586	174525259	+	Intergenic	675	303	30	9.02	-4223	NM_029084	Slamf8	SLAM family member 8	protein-coding
chr11	83347455	83349159	+	Intergenic	1706	1261	156	8.44	-4287	NM_013653	Ccl5	chemokine (C-C motif) ligand 5	protein-coding
chr6	129536721	129538347	+	Intergenic	1628	347	102	11.25	-4295	NM_010654	Klrd1	killer cell lectin-like receptor, subfamily D, member 1	protein-coding
chr7	87520124	87521033	+	Intergenic	911	273	121	17.78	-4317	NM_172903	Man2a2	mannosidase 2, alpha 2	protein-coding
chr1	36359719	36360788	+	Intergenic	1071	706	73	9.68	-4325	NM_001172205	Arid5a	AT rich interactive domain 5A (MRF1-like)	protein-coding
chr17	57337518	57338406	+	Intergenic	890	442	79	12.37	-4353	NM_019418	Tnfsf14	tumor necrosis factor (ligand) superfamily, member 14	protein-coding
chr19	5849100	5850577	+	Intergenic	1479	1263	95	7.81	-4360	NR_003513	Neat1	nuclear paraspeckle assembly transcript 1 (non-protein coding)	miscRNA
chr19	21848036	21848738	+	Intergenic	704	201	65	8.99	-4445	NM_001033759	Tmem2	transmembrane protein 2	protein-coding
chr4	57318792	57319539	+	Intergenic	749	300	32	10.19	-4456	NM_011207	Ptpn3	protein tyrosine phosphatase, non-receptor type 3	protein-coding
chr13	23618035	23618782	+	Intergenic	749	339	59	11.34	-4505	NM_153173	Hist1h4h	histone cluster 1, H4h	protein-coding
chr7	134421695	134422474	+	Intergenic	781	466	93	8.91	-4511	NM_009266	Sephs2	selenophosphate synthetase 2	protein-coding
chr18	39651030	39651808	+	Intergenic	780	343	137	10.67	-4520	NM_008173	Nr3c1	nuclear receptor subfamily 3, group C, member 1	protein-coding
chrX	132259524	132260023	+	Intergenic	501	356	28	10.71	-4561	NM_030106	Tmsb15a	thymosin beta 15a	protein-coding
chr7	53034222	53035284	+	Intergenic	1064	404	184	8.67	-4564	NM_001005511	Lmtk3	lemur tyrosine kinase 3	protein-coding
chr11	68853335	68855775	+	Intergenic	2442	623	296	5.83	-4590	NM_011496	Aurkb	aurora kinase B	protein-coding
chr11	58115169	58116732	+	Intergenic	1565	613	194	4.83	-4621	NM_001040686	Zfp692	zinc finger protein 692	protein-coding
chr12	105447655	105448592	+	Intergenic	939	514	78	8.91	-4631	NM_001033335	Serpina3f	serine (or cysteine) peptidase inhibitor, clade A, member 3F	protein-coding
chr6	128577231	128578148	+	Intergenic	919	533	89	9.78	-4737	NM_001159902	Klrb1a	killer cell lectin-like receptor subfamily B member 1A	protein-coding
chr15	74946886	74947431	+	Intergenic	547	229	34	8.93	-4779	NM_001099217	Ly6c2	lymphocyte antigen 6 complex, locus C2	protein-coding
chr2	152732008	152732605	+	Intergenic	599	182	40	8.69	-4782	NM_001081044	Mylk2	myosin, light polypeptide kinase 2, skeletal muscle	protein-coding
chr3	95713048	95713663	+	Intergenic	617	384	31	15.43	-4793	NM_011797	Car14	carbonic anhydrase 14	protein-coding
chr8	93588991	93589406	+	Intergenic	417	281	32	8.16	-4795	NM_011250	Rbl2	retinoblastoma-like 2	protein-coding
chr7	73248789	73250374	+	Intergenic	1587	821	235	16.78	-4820	NM_001081163	Chsy1	chondroitin sulfate synthase 1	protein-coding
chr11	114746019	114747034	+	Intergenic	1017	638	50	8.26	-4829	NM_170758	Cd300a	CD300A antigen	protein-coding
chr3	93353780	93354478	+	Intergenic	700	336	62	8.44	-4910	NM_009112	S100a10	S100 calcium binding protein A10 (calpactin)	protein-coding
chr8	125686531	125687672	+	Intergenic	1143	317	142	20.41	-4921	NM_020564	Sult5a1	sulfotransferase family 5A, member 1	protein-coding
chr17	32545104	32545823	+	Intergenic	721	402	38	8.99	-4937	NM_178785	Rasal3	RAS protein activator like 3	protein-coding
chr8	124108852	124109877	+	Intergenic	1027	655	228	12.35	-5004	NM_026160	Map1lc3b	microtubule-associated protein 1 light chain 3 beta	protein-coding
chr13	30701573	30702214	+	Intergenic	643	288	39	8.75	-5019	NR_045975	4930519D14Rik	RIKEN cDNA 4930519D14 gene	miscRNA
chr6	149141702	149142805	+	Intergenic	1105	464	262	21.77	-5019	NM_001113424	Amn1	antagonist of mitotic exit network 1	protein-coding
chr11	114826416	114827382	+	Intergenic	968	540	134	9.12	-5168	NM_199225	Cd300c	CD300C antigen	protein-coding
chr13	53080821	53082350	+	Intergenic	1531	967	256	18.25	-5177	NM_017373	Nfil3	nuclear factor, interleukin 3, regulated	protein-coding
chr5	115938696	115940738	+	Intergenic	2044	705	232	6.95	-5224	NM_001167691	Sirt4	sirtuin 4 (silent mating type information regulation 2 homolog) 4 (S. cerevisiae)	protein-coding
chr5	147651005	147651768	+	Intergenic	765	453	31	8.66	-5261	NM_026864	Rasl11a	RAS-like, family 11, member A	protein-coding
chr14	21743070	21743685	+	Intergenic	617	368	46	7.77	-5278	NM_009502	Vcl	vinculin	protein-coding
chr5	112699783	112700973	+	Intergenic	1192	768	110	7.28	-5349	NM_009419	Tpst2	protein-tyrosine sulfotransferase 2	protein-coding
chr11	83467845	83468747	+	Intergenic	904	617	89	6.76	-5416	NM_011337	Ccl3	chemokine (C-C motif) ligand 3	protein-coding
chr3	108530282	108530994	+	Intergenic	714	226	40	7.71	-5421	NM_029522	Gpsm2	G-protein signalling modulator 2 (AGS3-like, C. elegans)	protein-coding
chr11	22765452	22766132	+	Intergenic	682	277	52	14.97	-5456	NM_001169114	B3gnt2	UDP-GlcNAc:betaGal beta-1,3-N-acetylglucosaminyltransferase 2	protein-coding
chr15	76142511	76143802	+	Intergenic	1293	886	146	11.09	-5481	NM_153122	Oplah	5-oxoprolinase (ATP-hydrolysing)	protein-coding
chr16	45088329	45089010	+	Intergenic	683	388	45	12.08	-5497	NM_026439	Ccdc80	coiled-coil domain containing 80	protein-coding
chrX	106386143	106387012	+	Intergenic	871	354	46	11.79	-5518	NM_001037917	Gm6377	predicted gene 6377	protein-coding
chr19	53469961	53471427	+	Intergenic	1468	343	163	9.93	-5631	NM_172429	Smndc1	survival motor neuron domain containing 1	protein-coding
chr1	52170122	52171037	+	Intergenic	917	613	215	12.2	-5703	NM_001205313	Stat1	signal transducer and activator of transcription 1	protein-coding
chrX	75046692	75047321	+	Intergenic	631	409	55	19.44	-5707	NM_016979	Prkx	protein kinase, X-linked	protein-coding
chr17	27962645	27963767	+	Intergenic	1124	410	126	9.94	-5719	NM_001033279	D17Wsu92e	DNA segment, Chr 17, Wayne State University 92, expressed	protein-coding
chr10	93971427	93972268	+	Intergenic	843	346	59	8.73	-5755	NM_001168684	Tmcc3	transmembrane and coiled coil domains 3	protein-coding
chr5	108160263	108160938	+	Intergenic	677	319	30	7.94	-5775	NM_001267621	Gfi1	growth factor independent 1	protein-coding
chr9	118332335	118333934	+	Intergenic	1601	1121	111	10.09	-5823	NR_040716	4933432G23Rik	RIKEN cDNA 4933432G23 gene	miscRNA
chr12	72068895	72070532	+	Intergenic	1639	1211	141	5.18	-5897	NM_011184	Psma3	proteasome (prosome, macropain) subunit, alpha type 3	protein-coding
chr17	7368271	7368757	+	Intergenic	488	208	49	7.29	-5950	NM_011299	Rps6ka2	ribosomal protein S6 kinase, polypeptide 2	protein-coding
chrX	13038424	13039236	+	Intergenic	814	460	83	6.8	-5968	NM_173415	Nyx	nyctalopin	protein-coding
chr13	22107300	22107994	+	Intergenic	696	421	85	13.41	-6037	NM_019429	Prss16	protease, serine, 16 (thymus)	protein-coding
chr1	174236122	174236808	+	Intergenic	688	421	54	11.01	-6073	NM_080419	Igsf8	immunoglobulin superfamily, member 8	protein-coding
chr10	60741975	60742644	+	Intergenic	671	393	53	11.49	-6123	NM_001081127	Adamts14	a disintegrin-like and metallopeptidase (reprolysin type) with thrombospondin type 1 motif, 14	protein-coding
chr6	48682445	48683396	+	Intergenic	953	655	169	12.97	-6126	NM_008376	Gimap1	GTPase, IMAP family member 1	protein-coding
chr6	145063877	145064373	+	Intergenic	498	222	71	8.38	-6134	NM_008511	Lrmp	lymphoid-restricted membrane protein	protein-coding
chr5	105574470	105575136	+	Intergenic	668	398	63	25.75	-6198	NM_001256005	Gbp4	guanylate binding protein 4	protein-coding
chr16	8823584	8824333	+	Intergenic	751	379	99	27.59	-6235	NM_001081400	1810013L24Rik	RIKEN cDNA 1810013L24 gene	protein-coding
chr7	54394973	54395841	+	Intergenic	870	443	54	8.5	-6353	NM_001163565	Ptpn5	protein tyrosine phosphatase, non-receptor type 5	protein-coding
chr15	85881333	85882138	+	Intergenic	807	446	125	16.28	-6390	NM_001205353	Gramd4	GRAM domain containing 4	protein-coding
chr1	53848095	53848807	+	Intergenic	714	262	65	7.81	-6392	NM_133810	Stk17b	serine/threonine kinase 17b (apoptosis-inducing)	protein-coding
chr11	83349857	83351051	+	Intergenic	1196	803	143	10.14	-6434	NM_013653	Ccl5	chemokine (C-C motif) ligand 5	protein-coding
chr13	22065895	22067180	+	Intergenic	1287	1015	100	5.71	-6513	NM_001162928	Pom121l2	POM121 membrane glycoprotein-like 2 (rat)	protein-coding
chr11	65607688	65608948	+	Intergenic	1262	831	149	24.07	-6519	NM_009157	Map2k4	mitogen-activated protein kinase kinase 4	protein-coding
chr6	129695850	129698208	+	Intergenic	2360	1675	318	8.31	-6527	XM_003946193	Klri2	killer cell lectin-like receptor family I member 2	protein-coding
chr1	21332788	21333573	+	Intergenic	787	391	49	10.03	-6578	NM_183322	Khdc1a	KH domain containing 1A	protein-coding
chr19	29415362	29416159	+	Intergenic	799	406	60	10.87	-6600	NM_011272	Rln1	relaxin 1	protein-coding
chr16	36985445	36986352	+	Intergenic	909	526	65	7.8	-6676	NM_001037321	Fbxo40	F-box protein 40	protein-coding
chr9	124029096	124030001	+	Intergenic	907	590	87	14.1	-6734	NM_009917	Ccr5	chemokine (C-C motif) receptor 5	protein-coding
chr1	82828624	82829830	+	Intergenic	1208	586	237	21.62	-6831	NM_010472	Agfg1	ArfGAP with FG repeats 1	protein-coding
chr11	87561339	87565720	+	Intergenic	4383	1904	558	6.12	-6837	NR_029555	Mir142	microRNA 142	miscRNA
chr6	54759417	54760601	+	Intergenic	1186	714	79	6.3	-6901	NM_199143	Znrf2	zinc and ring finger 2	protein-coding
chr4	44103668	44104252	+	Intergenic	586	238	28	11.96	-6911	NM_001190414	Gne	glucosamine (UDP-N-acetyl)-2-epimerase/N-acetylmannosamine kinase	protein-coding
chr3	88313316	88315094	+	Intergenic	1780	910	276	12.93	-6951	NM_001002011	Lmna	lamin A	protein-coding
chr7	85998686	85999556	+	Intergenic	872	448	106	18.22	-7024	NM_029585	Det1	de-etiolated homolog 1 (Arabidopsis)	protein-coding
chr8	74677660	74678418	+	Intergenic	760	400	34	8.84	-7060	NM_023126	Rab8a	RAB8A, member RAS oncogene family	protein-coding
chr13	106089771	106090565	+	Intergenic	796	516	33	8.42	-7074	NM_027934	Rnf180	ring finger protein 180	protein-coding
chr4	116861864	116862934	+	Intergenic	1072	660	77	6.33	-7170	NM_134471	Kif2c	kinesin family member 2C	protein-coding
chr9	75281664	75282655	+	Intergenic	993	385	130	9.9	-7172	NM_001006122	Leo1	Leo1, Paf1/RNA polymerase II complex component, homolog (S. cerevisiae)	protein-coding
chr10	33749921	33750521	+	Intergenic	602	333	58	15.87	-7182	NM_001162937	Bet3l	BET3 like (S. cerevisiae)	protein-coding
chr4	135584442	135585106	+	Intergenic	666	432	53	9.06	-7210	NM_013736	Tceb3	transcription elongation factor B (SIII), polypeptide 3	protein-coding
chr1	80761999	80762694	+	Intergenic	697	270	47	8.35	-7218	NM_175291	Dock10	dedicator of cytokinesis 10	protein-coding
chr13	23529265	23531035	+	Intergenic	1772	805	108	9.07	-7264	NR_015492	C230035I16Rik	RIKEN cDNA C230035I16 gene	miscRNA
chr8	86271343	86273608	+	Intergenic	2267	1358	306	11.65	-7265	NM_001163029	Cd97	CD97 antigen	protein-coding
chr15	78665366	78666252	+	Intergenic	888	404	65	7.81	-7268	NM_027219	Cdc42ep1	CDC42 effector protein (Rho GTPase binding) 1	protein-coding
chr6	108617437	108619007	+	Intergenic	1572	1110	243	18.51	-7294	NR_040757	0610040F04Rik	RIKEN cDNA 0610040F04 gene	miscRNA
chr13	21263877	21265101	+	Intergenic	1226	412	70	9.39	-7311	NM_009054	Trim27	tripartite motif-containing 27	protein-coding
chr3	78956649	78957589	+	Intergenic	942	491	80	8.12	-7322	NM_001099624	Rapgef2	Rap guanine nucleotide exchange factor (GEF) 2	protein-coding
chr13	51896066	51896741	+	Intergenic	677	417	35	11.09	-7390	NM_013660	Sema4d	sema domain, immunoglobulin domain (Ig), transmembrane domain (TM) and short cytoplasmic domain, (semaphorin) 4D	protein-coding
chr12	88232353	88234045	+	Intergenic	1694	1227	112	5.53	-7435	NM_145836	Irf2bpl	interferon regulatory factor 2 binding protein-like	protein-coding
chr3	122424160	122425088	+	Intergenic	930	436	133	26.46	-7452	NM_153422	Pde5a	phosphodiesterase 5A, cGMP-specific	protein-coding
chr9	88424780	88425594	+	Intergenic	816	408	67	10.08	-7452	NR_040721	Snhg5	small nucleolar RNA host gene 5	miscRNA
chr15	100291384	100292571	+	Intergenic	1189	565	87	6.8	-7488	NM_134093	Letmd1	LETM1 domain containing 1	protein-coding
chr11	79517191	79518611	+	Intergenic	1422	1033	175	6.48	-7570	NR_029579	Mir193	microRNA 193	miscRNA
chr1	173043808	173044616	+	Intergenic	810	403	109	7.44	-7580	NM_001081275	1700009P17Rik	RIKEN cDNA 1700009P17 gene	protein-coding
chr8	84231259	84231742	+	Intergenic	485	258	24	12.54	-7599	NM_001024617	Inpp4b	inositol polyphosphate-4-phosphatase, type II	protein-coding
chr10	53246100	53246716	+	Intergenic	618	272	30	10.33	-7613	NR_037973	Gm20597	predicted gene, 20597	miscRNA
chr15	78332431	78333860	+	Intergenic	1431	969	106	12.68	-7649	NM_008368	Il2rb	interleukin 2 receptor, beta chain	protein-coding
chr10	7544193	7545028	+	Intergenic	837	488	77	7.05	-7658	NM_172785	Zc3h12d	zinc finger CCCH type containing 12D	protein-coding
chr5	105782918	105783426	+	Intergenic	510	335	78	33.54	-7681	NM_001039647	Gbp11	guanylate binding protein 11	protein-coding
chr6	121187557	121188920	+	Intergenic	1365	874	100	11.25	-7686	NM_011909	Usp18	ubiquitin specific peptidase 18	protein-coding
chr8	97227242	97228440	+	Intergenic	1200	783	134	8.79	-7699	NM_026385	Pllp	plasma membrane proteolipid	protein-coding
chr6	140563141	140563811	+	Intergenic	672	375	30	9.89	-7708	NM_001005605	Aebp2	AE binding protein 2	protein-coding
chr6	142527412	142527914	+	Intergenic	504	247	25	7.94	-7787	NM_008428	Kcnj8	potassium inwardly-rectifying channel, subfamily J, member 8	protein-coding
chr4	144844099	144845076	+	Intergenic	979	450	181	23.81	-7814	NM_011610	Tnfrsf1b	tumor necrosis factor receptor superfamily, member 1b	protein-coding
chr11	57909448	57910184	+	Intergenic	738	451	55	8.61	-7839	NM_026949	Cnot8	CCR4-NOT transcription complex, subunit 8	protein-coding
chr3	19218912	19219622	+	Intergenic	712	344	45	9.07	-7945	NM_001122759	Pde7a	phosphodiesterase 7A	protein-coding
chr19	29416790	29417512	+	Intergenic	724	385	74	12.63	-7991	NM_011272	Rln1	relaxin 1	protein-coding
chr1	37600589	37601659	+	Intergenic	1072	731	211	35.71	-8020	NM_173870	Mgat4a	mannoside acetylglucosaminyltransferase 4, isoenzyme A	protein-coding
chr4	134961777	134962593	+	Intergenic	818	349	49	8.16	-8043	NM_001168498	Ncmap	noncompact myelin associated protein	protein-coding
chr6	128746347	128747088	+	Intergenic	743	351	60	10.35	-8058	XM_003946192	Klrb1c	killer cell lectin-like receptor subfamily B member 1C	protein-coding
chr18	64656597	64656986	+	Intergenic	391	198	18	9.96	-8071	NM_007998	Fech	ferrochelatase	protein-coding
chr10	93969197	93969854	+	Intergenic	659	312	49	11.05	-8077	NM_001168684	Tmcc3	transmembrane and coiled coil domains 3	protein-coding
chr11	4149069	4149866	+	Intergenic	799	342	107	13.78	-8104	NM_001039537	Lif	leukemia inhibitory factor	protein-coding
chr15	101088621	101089579	+	Intergenic	960	546	113	10.56	-8177	NM_010444	Nr4a1	nuclear receptor subfamily 4, group A, member 1	protein-coding
chr11	77021363	77022105	+	Intergenic	744	348	53	11.62	-8193	NM_177710	Ssh2	slingshot homolog 2 (Drosophila)	protein-coding
chrX	138833122	138833583	+	Intergenic	463	226	24	8.84	-8274	NM_001033600	Acsl4	acyl-CoA synthetase long-chain family member 4	protein-coding
chr11	109278478	109279439	+	Intergenic	963	433	171	19.46	-8302	NM_001252193	Amz2	archaelysin family metallopeptidase 2	protein-coding
chr15	96538126	96538779	+	Intergenic	655	471	110	27.92	-8323	NM_175121	Slc38a2	solute carrier family 38, member 2	protein-coding
chr16	42920259	42920911	+	Intergenic	654	459	35	7.23	-8402	NR_040402	Gm19522	predicted gene, 19522	miscRNA
chr14	62208267	62209009	+	Intergenic	744	581	40	5.06	-8425	NM_001164220	Trim13	tripartite motif-containing 13	protein-coding
chr17	35900594	35901344	+	Intergenic	752	336	56	12.85	-8426	NR_045459	4833427F10Rik	RIKEN cDNA 4833427F10 gene	miscRNA
chr2	32722710	32723594	+	Intergenic	886	382	73	8.16	-8502	NM_146119	Fam129b	family with sequence similarity 129, member B	protein-coding
chr3	157601360	157602239	+	Intergenic	881	473	71	22.88	-8631	NM_001013806	Ankrd13c	ankyrin repeat domain 13c	protein-coding
chr1	141310023	141310515	+	Intergenic	494	208	48	13.78	-8691	NM_172643	Zbtb41	zinc finger and BTB domain containing 41 homolog	protein-coding
chr5	115452514	115453137	+	Intergenic	625	318	25	12.24	-8708	NM_029012	Sppl3	signal peptide peptidase 3	protein-coding
chr8	122310714	122311389	+	Intergenic	677	345	53	7.76	-8735	NM_028883	4632415K11Rik	RIKEN cDNA 4632415K11 gene	protein-coding
chr2	122202790	122204041	+	Intergenic	1253	404	133	6.52	-8761	NM_001013829	Shf	Src homology 2 domain containing F	protein-coding
chr2	152977808	152978565	+	Intergenic	759	393	56	6.32	-8851	NM_133847	Tm9sf4	transmembrane 9 superfamily protein member 4	protein-coding
chr19	53473496	53474367	+	Intergenic	873	452	75	9.23	-8868	NM_172429	Smndc1	survival motor neuron domain containing 1	protein-coding
chr2	69690462	69691037	+	Intergenic	577	325	26	12.24	-8870	NM_001110145	Ssb	Sjogren syndrome antigen B	protein-coding
chr5	73656326	73657340	+	Intergenic	1016	590	76	9.52	-8976	NM_177136	Fryl	furry homolog-like (Drosophila)	protein-coding
chr16	23997021	23998435	+	Intergenic	1416	820	101	8.1	-9030	NM_009744	Bcl6	B cell leukemia/lymphoma 6	protein-coding
chr1	74273652	74274525	+	Intergenic	875	431	66	8.82	-9036	NM_029711	Arpc2	actin related protein 2/3 complex, subunit 2	protein-coding
chr5	53937541	53938421	+	Intergenic	882	167	37	6.55	-9037	NM_001080927	Rbpj	recombination signal binding protein for immunoglobulin kappa J region	protein-coding
chr1	137490469	137491477	+	Intergenic	1010	422	85	7.31	-9041	NM_173437	Nav1	neuron navigator 1	protein-coding
chr13	23613435	23614254	+	Intergenic	821	387	69	15.36	-9069	NM_153173	Hist1h4h	histone cluster 1, H4h	protein-coding
chr5	105491348	105491991	+	Intergenic	645	217	50	22.57	-9089	NM_029509	Gbp8	guanylate-binding protein 8	protein-coding
chr3	79139889	79140506	+	Intergenic	619	264	43	15.16	-9101	NM_001142953	Gm17359	predicted gene, 17359	protein-coding
chr1	107877070	107878507	+	Intergenic	1439	1035	231	18.9	-9195	NM_001122675	Zcchc2	zinc finger, CCHC domain containing 2	protein-coding
chr4	3573999	3574822	+	Intergenic	825	378	48	8.91	-9243	NR_040643	2210414B05Rik	RIKEN cDNA 2210414B05 gene	miscRNA
chr7	132737272	132738016	+	Intergenic	746	347	77	15.44	-9299	NM_021887	Il21r	interleukin 21 receptor	protein-coding
chr5	108163751	108164528	+	Intergenic	779	406	58	17.01	-9314	NM_001267621	Gfi1	growth factor independent 1	protein-coding
chr6	129234246	129235251	+	Intergenic	1007	368	109	5.51	-9361	NM_001033122	Cd69	CD69 antigen	protein-coding
chr7	97167951	97168519	+	Intergenic	570	299	32	10.63	-9434	NR_015614	E230029C05Rik	RIKEN cDNA E230029C05 gene	miscRNA
chr18	39655948	39656730	+	Intergenic	784	383	43	9.9	-9440	NM_008173	Nr3c1	nuclear receptor subfamily 3, group C, member 1	protein-coding
chr7	135263226	135263952	+	Intergenic	728	278	41	8	-9493	NM_021334	Itgax	integrin alpha X	protein-coding
chr5	23227605	23228399	+	Intergenic	796	376	71	22.11	-9517	NR_015554	AI506816	expressed sequence AI506816	miscRNA
chr10	19330745	19333888	+	Intergenic	3145	415	180	7.35	-9518	NM_178258	Il22ra2	interleukin 22 receptor, alpha 2	protein-coding
chr11	83550493	83551263	+	Intergenic	772	444	45	7.48	-9564	NM_183249	1100001G20Rik	RIKEN cDNA 1100001G20 gene	protein-coding
chr2	167183812	167184723	+	Intergenic	913	608	55	6.21	-9589	NM_019835	B4galt5	UDP-Gal:betaGlcNAc beta 1,4-galactosyltransferase, polypeptide 5	protein-coding
chr2	60038102	60038686	+	Intergenic	586	319	28	12.93	-9599	NM_020575	March7	membrane-associated ring finger (C3HC4) 7	protein-coding
chr10	19301877	19302428	+	Intergenic	553	390	42	10.12	-9612	NM_010511	Ifngr1	interferon gamma receptor 1	protein-coding
chr2	165807722	165809074	+	Intergenic	1354	595	190	6.61	-9739	NM_008679	Ncoa3	nuclear receptor coactivator 3	protein-coding
chr6	128747823	128749276	+	Intergenic	1455	653	144	6.22	-9890	XM_003946192	Klrb1c	killer cell lectin-like receptor subfamily B member 1C	protein-coding
chr13	21261301	21262431	+	Intergenic	1132	676	126	10.32	-9934	NM_009054	Trim27	tripartite motif-containing 27	protein-coding
chr7	146110745	146111522	+	Intergenic	779	306	44	7.34	-9944	NM_009760	Bnip3	BCL2/adenovirus E1B interacting protein 3	protein-coding
chr19	44356766	44359643	+	Intergenic	2879	952	317	20.1	-9962	NM_009128	Scd2	stearoyl-Coenzyme A desaturase 2	protein-coding
chr12	106257416	106258602	+	Intergenic	1188	202	199	23.71	-9990	NM_001042699	4831426I19Rik	RIKEN cDNA 4831426I19 gene	protein-coding
chr16	49969844	49971206	+	Intergenic	1364	987	132	8.16	-10048	NR_045001	Gm6936	predicted gene 6936	miscRNA
chr17	29062049	29062636	+	Intergenic	589	407	42	12.13	-10073	NM_172450	4930539E08Rik	RIKEN cDNA 4930539E08 gene	protein-coding
chr15	80053942	80054891	+	Intergenic	951	474	80	6.6	-10094	NM_178719	Smcr7l	Smith-Magenis syndrome chromosome region, candidate 7-like (human)	protein-coding
chr6	87310778	87311237	+	Intergenic	461	139	19	9.2	-10098	NM_025466	Gkn1	gastrokine 1	protein-coding
chr7	132736544	132737038	+	Intergenic	496	287	60	15.08	-10152	NM_021887	Il21r	interleukin 21 receptor	protein-coding
chr17	21615046	21616503	+	Intergenic	1459	613	78	6.05	-10178	NM_013843	Zfp53	zinc finger protein 53	protein-coding
chr6	120032489	120033652	+	Intergenic	1165	648	102	8.5	-10328	NM_016718	Ninj2	ninjurin 2	protein-coding
chr8	96899532	96900578	+	Intergenic	1048	783	46	6.89	-10345	NM_022331	Herpud1	homocysteine-inducible, endoplasmic reticulum stress-inducible, ubiquitin-like domain member 1	protein-coding
chr19	29474022	29476100	+	Intergenic	2080	1155	187	21.38	-10348	NM_021396	Pdcd1lg2	programmed cell death 1 ligand 2	protein-coding
chr1	173040832	173041973	+	Intergenic	1143	788	107	7.77	-10390	NM_001081275	1700009P17Rik	RIKEN cDNA 1700009P17 gene	protein-coding
chr19	21841906	21842884	+	Intergenic	980	516	92	7.26	-10437	NM_001033759	Tmem2	transmembrane protein 2	protein-coding
chr1	193017143	193018411	+	Intergenic	1270	658	224	20.61	-10565	NM_007498	Atf3	activating transcription factor 3	protein-coding
chr18	73924468	73925138	+	Intergenic	672	404	54	10.03	-10670	NM_053255	Elac1	elaC homolog 1 (E. coli)	protein-coding
chrX	18734448	18735174	+	Intergenic	728	269	71	14.49	-10714	NR_029807	Mir222	microRNA 222	miscRNA
chr5	101011278	101012631	+	Intergenic	1355	958	105	6.24	-10730	NM_139198	Plac8	placenta-specific 8	protein-coding
chr15	27570833	27571568	+	Intergenic	737	415	104	10.03	-10752	NM_001013792	Fam105b	family with sequence similarity 105, member B	protein-coding
chr1	36353271	36354357	+	Intergenic	1088	393	102	6.8	-10764	NM_001172205	Arid5a	AT rich interactive domain 5A (MRF1-like)	protein-coding
chr8	123248966	123250054	+	Intergenic	1090	448	134	9.02	-10766	NM_008320	Irf8	interferon regulatory factor 8	protein-coding
chr16	84702738	84704209	+	Intergenic	1473	752	242	12.2	-10912	NR_029565	Mir155	microRNA 155	miscRNA
chr1	46920911	46921756	+	Intergenic	847	392	183	15.92	-10979	NM_172653	Slc39a10	solute carrier family 39 (zinc transporter), member 10	protein-coding
chr13	33084869	33085948	+	Intergenic	1081	551	118	6.96	-11002	NM_009256	Serpinb9	serine (or cysteine) peptidase inhibitor, clade B, member 9	protein-coding
chr9	69290087	69290881	+	Intergenic	796	435	81	9.39	-11006	NM_007585	Anxa2	annexin A2	protein-coding
chr6	128749308	128750054	+	Intergenic	748	262	80	8	-11022	XM_003946192	Klrb1c	killer cell lectin-like receptor subfamily B member 1C	protein-coding
chr4	129571974	129572658	+	Intergenic	686	324	28	11.49	-11154	NR_045190	E330017L17Rik	RIKEN cDNA E330017L17 gene	miscRNA
chr14	103457312	103459089	+	Intergenic	1779	1076	81	9.42	-11233	NM_001033242	Cln5	ceroid-lipofuscinosis, neuronal 5	protein-coding
chr9	44345514	44346818	+	Intergenic	1306	873	148	6.35	-11662	NM_007551	Cxcr5	chemokine (C-X-C motif) receptor 5	protein-coding
chr18	65564802	65565614	+	Intergenic	814	371	40	9.42	-11666	NM_001037294	Alpk2	alpha-kinase 2	protein-coding
chr13	23610566	23611911	+	Intergenic	1347	959	83	8.11	-11675	NM_153173	Hist1h4h	histone cluster 1, H4h	protein-coding
chr4	134664297	134665366	+	Intergenic	1071	542	156	10.76	-11729	NM_019732	Runx3	runt related transcription factor 3	protein-coding
chr11	68677953	68678842	+	Intergenic	891	378	51	7.94	-11764	NM_023668	Ndel1	nuclear distribution gene E-like homolog 1 (A. nidulans)	protein-coding
chr7	87561725	87562566	+	Intergenic	843	443	57	6.8	-11828	NM_001081454	Furin	furin (paired basic amino acid cleaving enzyme)	protein-coding
chr11	96987882	96989229	+	Intergenic	1349	499	181	8.21	-11910	NM_019507	Tbx21	T-box 21	protein-coding
chr4	128657980	128659049	+	Intergenic	1071	593	204	23.01	-11954	NM_001033966	Ak2	adenylate kinase 2	protein-coding
chr6	129494812	129495742	+	Intergenic	932	437	116	20.12	-11975	NR_045270	1700101I11Rik	RIKEN cDNA 1700101I11 gene	miscRNA
chr7	19917852	19918787	+	Intergenic	937	479	135	6.66	-12101	NM_001127324	Ercc1	excision repair cross-complementing rodent repair deficiency, complementation group 1	protein-coding
chr13	21258994	21260403	+	Intergenic	1411	480	111	11.83	-12102	NM_009054	Trim27	tripartite motif-containing 27	protein-coding
chr13	33163320	33164409	+	Intergenic	1091	581	142	6.68	-12108	NM_173052	Serpinb1b	serine (or cysteine) peptidase inhibitor, clade B, member 1b	protein-coding
chr7	20518036	20519310	+	Intergenic	1276	1036	112	10.02	-12181	NM_027514	Pvr	poliovirus receptor	protein-coding
chr19	4408935	4409600	+	Intergenic	667	332	28	11.02	-12190	NM_001001984	Kdm2a	lysine (K)-specific demethylase 2A	protein-coding
chr16	13436853	13437889	+	Intergenic	1038	570	124	7.47	-12245	NR_030549	Mir193b	microRNA 193b	miscRNA
chr4	118020143	118020557	+	Intergenic	416	236	24	9.64	-12254	NM_026601	Hyi	hydroxypyruvate isomerase homolog (E. coli)	protein-coding
chr1	135994276	135996848	+	Intergenic	2574	425	242	8.21	-12257	NM_027979	Chit1	chitinase 1 (chitotriosidase)	protein-coding
chr19	40893114	40893832	+	Intergenic	720	363	48	15.18	-12296	NM_172839	Ccnj	cyclin J	protein-coding
chr5	105735022	105735533	+	Intergenic	513	183	41	19.73	-12559	NM_194336	Gbp6	guanylate binding protein 6	protein-coding
chr1	162735293	162736002	+	Intergenic	711	300	81	12.21	-12578	NM_001038621	Rabgap1l	RAB GTPase activating protein 1-like	protein-coding
chr12	105294898	105295697	+	Intergenic	801	497	79	7.56	-12644	NM_026535	Serpina12	serine (or cysteine) peptidase inhibitor, clade A (alpha-1 antiproteinase, antitrypsin), member 12	protein-coding
chr2	13478365	13479686	+	Intergenic	1323	661	114	10.93	-12734	NM_010067	Trdmt1	tRNA aspartic acid methyltransferase 1	protein-coding
chr2	28035347	28036158	+	Intergenic	813	489	91	10.65	-12861	NM_001038612	Olfm1	olfactomedin 1	protein-coding
chr8	84225870	84226604	+	Intergenic	736	228	48	8.23	-12862	NM_001024617	Inpp4b	inositol polyphosphate-4-phosphatase, type II	protein-coding
chr6	48612639	48613681	+	Intergenic	1044	501	102	8.2	-12974	NM_174960	Gimap9	GTPase, IMAP family member 9	protein-coding
chr5	101013771	101014641	+	Intergenic	872	629	71	8.9	-12982	NM_139198	Plac8	placenta-specific 8	protein-coding
chr2	153368507	153369115	+	Intergenic	610	337	38	8.16	-13104	NM_001001986	8430427H17Rik	RIKEN cDNA 8430427H17 gene	protein-coding
chr11	106873417	106874703	+	Intergenic	1288	773	183	9.35	-13221	NM_010655	Kpna2	karyopherin (importin) alpha 2	protein-coding
chr1	36350891	36351768	+	Intergenic	879	569	71	8.5	-13249	NM_001172205	Arid5a	AT rich interactive domain 5A (MRF1-like)	protein-coding
chr13	23608683	23610482	+	Intergenic	1801	419	163	6.8	-13331	NM_153173	Hist1h4h	histone cluster 1, H4h	protein-coding
chr15	66709239	66709857	+	Intergenic	620	250	29	11.53	-13407	NM_018865	Wisp1	WNT1 inducible signaling pathway protein 1	protein-coding
chr16	91533101	91534641	+	Intergenic	1542	1095	235	12.63	-13468	NM_008338	Ifngr2	interferon gamma receptor 2	protein-coding
chr3	153620765	153621405	+	Intergenic	642	299	26	12.85	-13478	NM_007382	Acadm	acyl-Coenzyme A dehydrogenase, medium chain	protein-coding
chr9	64644733	64645934	+	Intergenic	1203	713	86	9.15	-13485	NM_176935	Dennd4a	DENN/MADD domain containing 4A	protein-coding
chr18	75512935	75513723	+	Intergenic	790	326	49	8.51	-13690	NM_008543	Smad7	SMAD family member 7	protein-coding
chr5	37427906	37428741	+	Intergenic	837	440	70	10.47	-13773	NM_178394	Jakmip1	janus kinase and microtubule interacting protein 1	protein-coding
chr10	19297068	19298863	+	Intergenic	1797	859	157	5.61	-13799	NM_010511	Ifngr1	interferon gamma receptor 1	protein-coding
chr4	124693024	124693669	+	Intergenic	647	290	27	7.42	-13912	NM_145552	Gnl2	guanine nucleotide binding protein-like 2 (nucleolar)	protein-coding
chr14	56894875	56895265	+	Intergenic	392	309	19	11.34	-13973	NM_013542	Gzmb	granzyme B	protein-coding
chr11	83357543	83358451	+	Intergenic	910	404	92	7.56	-13977	NM_013653	Ccl5	chemokine (C-C motif) ligand 5	protein-coding
chr5	114113958	114114987	+	Intergenic	1031	327	115	19.05	-14073	NM_008153	Cmklr1	chemokine-like receptor 1	protein-coding
chr1	36350113	36350888	+	Intergenic	777	391	57	14.32	-14078	NM_001172205	Arid5a	AT rich interactive domain 5A (MRF1-like)	protein-coding
chr7	87564111	87564956	+	Intergenic	847	326	63	11.46	-14216	NM_001081454	Furin	furin (paired basic amino acid cleaving enzyme)	protein-coding
chr7	54277610	54278567	+	Intergenic	959	551	97	7.15	-14304	NM_175318	Spty2d1	SPT2, Suppressor of Ty, domain containing 1 (S. cerevisiae)	protein-coding
chr7	51526535	51527227	+	Intergenic	694	369	37	18.32	-14307	NM_001195034	Acpt	acid phosphatase, testicular	protein-coding
chr3	32320308	32321169	+	Intergenic	863	463	55	15.06	-14335	NM_008839	Pik3ca	phosphatidylinositol 3-kinase, catalytic, alpha polypeptide	protein-coding
chr11	54615047	54616099	+	Intergenic	1054	824	112	5.64	-14368	NM_178626	Cdc42se2	CDC42 small effector 2	protein-coding
chr6	48734956	48735517	+	Intergenic	563	337	32	10.63	-14386	NM_031247	Gimap3	GTPase, IMAP family member 3	protein-coding
chr16	55948911	55949827	+	Intergenic	918	437	113	15.7	-14408	NM_001159364	Cep97	centrosomal protein 97	protein-coding
chr3	114592542	114593139	+	Intergenic	599	263	40	15.14	-14441	NM_153157	Olfm3	olfactomedin 3	protein-coding
chr2	13481092	13481885	+	Intergenic	795	394	72	17.01	-14450	NM_011701	Vim	vimentin	protein-coding
chr7	132732061	132732824	+	Intergenic	765	326	91	17.64	-14501	NM_021887	Il21r	interleukin 21 receptor	protein-coding
chr15	11939725	11940949	+	Intergenic	1226	518	136	7.09	-14575	NM_011294	Sub1	SUB1 homolog (S. cerevisiae)	protein-coding
chr11	5405536	5406576	+	Intergenic	1042	461	161	26.2	-14588	NM_013842	Xbp1	X-box binding protein 1	protein-coding
chr6	87497360	87498279	+	Intergenic	921	712	91	9.31	-14590	NM_001037727	Arhgap25	Rho GTPase activating protein 25	protein-coding
chr7	16642375	16642982	+	Intergenic	609	339	47	8.29	-14613	NM_001099277	Zfp541	zinc finger protein 541	protein-coding
chr1	167652408	167653281	+	Intergenic	875	471	153	20.11	-14619	NM_001038846	Rcsd1	RCSD domain containing 1	protein-coding
chr11	72759679	72760374	+	Intergenic	697	275	37	10.69	-14645	NM_001163336	Atp2a3	ATPase, Ca++ transporting, ubiquitous	protein-coding
chr2	32375701	32376508	+	Intergenic	809	638	48	8.42	-14775	NM_153560	Fam102a	family with sequence similarity 102, member A	protein-coding
chr6	52427359	52427929	+	Intergenic	572	290	37	8.84	-14801	NR_046049	1700094M24Rik	RIKEN cDNA 1700094M24 gene	miscRNA
chr5	106113847	106114479	+	Intergenic	634	272	54	9.49	-14825	NM_001122768	Lrrc8d	leucine rich repeat containing 8D	protein-coding
chr12	100880722	100881377	+	Intergenic	657	400	53	10.7	-14865	NR_045288	1700064M15Rik	RIKEN cDNA 1700064M15 gene	miscRNA
chr19	53553744	53554727	+	Intergenic	985	580	89	6.87	-14949	NR_028427	5830416P10Rik	RIKEN cDNA 5830416P10 gene	miscRNA
chr4	149589952	149590622	+	Intergenic	672	308	42	9.14	-15043	NM_009802	Car6	carbonic anhydrase 6	protein-coding
chr1	140086660	140087352	+	Intergenic	694	302	55	14.27	-15124	NM_001111316	Ptprc	protein tyrosine phosphatase, receptor type, C	protein-coding
chr15	63906459	63907862	+	Intergenic	1405	516	220	9.82	-15150	NM_144846	Fam49b	family with sequence similarity 49, member B	protein-coding
chr2	34831717	34833418	+	Intergenic	1703	1200	136	9.38	-15275	NM_009421	Traf1	TNF receptor-associated factor 1	protein-coding
chr14	65731257	65733223	+	Intergenic	1968	1366	137	5.88	-15297	NM_018788	Extl3	exostoses (multiple)-like 3	protein-coding
chr2	169983212	169983738	+	Intergenic	528	277	35	10.31	-15300	NM_001033299	Zfp217	zinc finger protein 217	protein-coding
chr11	70011721	70012491	+	Intergenic	772	315	97	10.5	-15306	NM_001114970	Slc16a11	solute carrier family 16 (monocarboxylic acid transporters), member 11	protein-coding
chr10	117244547	117245652	+	Intergenic	1107	753	70	8.71	-15338	NM_134010	Nup107	nucleoporin 107	protein-coding
chr3	135132870	135133421	+	Intergenic	553	316	25	10.73	-15430	NM_027288	Manba	mannosidase, beta A, lysosomal	protein-coding
chr10	74798773	74799758	+	Intergenic	987	618	49	6.05	-15535	NR_033602	Gm5779	ribosomal protein, large, P0 pseudogene	pseudo
chr16	93816166	93817431	+	Intergenic	1267	702	133	6.8	-15568	NM_001045529	Morc3	microrchidia 3	protein-coding
chr15	78340376	78341786	+	Intergenic	1412	1020	115	7.63	-15585	NM_008368	Il2rb	interleukin 2 receptor, beta chain	protein-coding
chr13	113851620	113852748	+	Intergenic	1130	516	141	12.93	-15588	NM_027127	Gpx8	glutathione peroxidase 8 (putative)	protein-coding
chr10	92607555	92608327	+	Intergenic	774	448	69	7.4	-15680	NM_146239	Cdk17	cyclin-dependent kinase 17	protein-coding
chr11	98965788	98966882	+	Intergenic	1096	726	180	15.87	-15715	NM_172564	Tns4	tensin 4	protein-coding
chr13	33159785	33160674	+	Intergenic	891	489	72	5.23	-15743	NM_173052	Serpinb1b	serine (or cysteine) peptidase inhibitor, clade B, member 1b	protein-coding
chr3	19527717	19529501	+	Intergenic	1786	1102	282	7.31	-15851	NM_001081281	Trim55	tripartite motif-containing 55	protein-coding
chr9	119948216	119948977	+	Intergenic	763	399	48	10.4	-15880	NM_001081339	Xirp1	xin actin-binding repeat containing 1	protein-coding
chr13	99601002	99601580	+	Intergenic	580	228	43	21.7	-15887	NM_172591	Fcho2	FCH domain only 2	protein-coding
chr11	21122451	21123457	+	Intergenic	1008	666	76	6.59	-15938	NM_139061	Vps54	vacuolar protein sorting 54 (yeast)	protein-coding
chr1	21323416	21324174	+	Intergenic	760	445	70	11.83	-15963	NM_183322	Khdc1a	KH domain containing 1A	protein-coding
chr9	57125913	57126871	+	Intergenic	960	385	72	6.35	-15986	NM_028820	1700017B05Rik	RIKEN cDNA 1700017B05 gene	protein-coding
chr18	65574267	65574943	+	Intergenic	678	303	53	7.94	-16046	NM_172833	Malt1	mucosa associated lymphoid tissue lymphoma translocation gene 1	protein-coding
chr5	125885608	125887308	+	Intergenic	1702	906	150	8.96	-16071	NM_019639	Ubc	ubiquitin C	protein-coding
chr13	56252584	56253405	+	Intergenic	823	333	74	12.09	-16083	NM_001159513	H2afy	H2A histone family, member Y	protein-coding
chr19	9178219	9178942	+	Intergenic	725	466	48	8.4	-16134	NM_011681	Scgb1a1	secretoglobin, family 1A, member 1 (uteroglobin)	protein-coding
chr6	120026862	120027464	+	Intergenic	604	337	37	12.87	-16235	NM_016718	Ninj2	ninjurin 2	protein-coding
chr2	145051479	145052407	+	Intergenic	930	457	84	8.72	-16404	NM_053195	Slc24a3	solute carrier family 24 (sodium/potassium/calcium exchanger), member 3	protein-coding
chr2	158000472	158002017	+	Intergenic	1547	501	268	11.41	-16500	NR_036606	1700060C20Rik	RIKEN cDNA 1700060C20 gene	miscRNA
chr2	163629622	163630202	+	Intergenic	582	200	64	7.12	-16658	NM_016873	Wisp2	WNT1 inducible signaling pathway protein 2	protein-coding
chr10	68021120	68021563	+	Intergenic	445	215	31	8.95	-16718	NM_028491	1700040L02Rik	RIKEN cDNA 1700040L02 gene	protein-coding
chr4	129480390	129481033	+	Intergenic	645	368	31	14.29	-17012	NM_001164745	Ptp4a2	protein tyrosine phosphatase 4a2	protein-coding
chr3	94719639	94720324	+	Intergenic	687	381	30	10.29	-17024	NM_009150	Selenbp1	selenium binding protein 1	protein-coding
chrX	35826447	35827021	+	Intergenic	576	364	48	7.31	-17102	NM_001017959	Lamp2	lysosomal-associated membrane protein 2	protein-coding
chr18	4617481	4617917	+	Intergenic	438	307	19	7.66	-17228	NM_001081963	9430020K01Rik	RIKEN cDNA 9430020K01 gene	protein-coding
chr13	99602240	99603095	+	Intergenic	857	293	80	18.95	-17263	NM_172591	Fcho2	FCH domain only 2	protein-coding
chr2	127143592	127145591	+	Intergenic	2001	382	171	7.13	-17304	NM_010090	Dusp2	dual specificity phosphatase 2	protein-coding
chr13	30094893	30095588	+	Intergenic	697	382	35	9.72	-17308	NM_010093	E2f3	E2F transcription factor 3	protein-coding
chr4	134658014	134660414	+	Intergenic	2402	1887	338	13.53	-17346	NM_019732	Runx3	runt related transcription factor 3	protein-coding
chr17	32245514	32246070	+	Intergenic	558	192	60	35.53	-17424	NR_027316	Pdxk-ps	pyridoxal (pyridoxine, vitamin B6) kinase, pseudogene	pseudo
chr16	52470155	52470961	+	Intergenic	808	371	65	17.86	-17448	NM_009655	Alcam	activated leukocyte cell adhesion molecule	protein-coding
chr10	98359971	98360694	+	Intergenic	725	344	54	15.04	-17454	NM_026482	Atp2b1	ATPase, Ca++ transporting, plasma membrane 1	protein-coding
chr11	52112855	52113613	+	Intergenic	760	386	107	6.93	-17482	NM_009331	Tcf7	transcription factor 7, T cell specific	protein-coding
chr9	119910742	119911854	+	Intergenic	1114	546	298	19.61	-17522	NM_153287	Csrnp1	cysteine-serine-rich nuclear protein 1	protein-coding
chr19	53481465	53483833	+	Intergenic	2370	611	224	11.54	-17586	NM_172429	Smndc1	survival motor neuron domain containing 1	protein-coding
chr15	63909252	63910043	+	Intergenic	793	529	89	11.13	-17637	NM_144846	Fam49b	family with sequence similarity 49, member B	protein-coding
chr3	95178332	95179237	+	Intergenic	907	531	67	8.79	-17660	NM_001163641	Setdb1	SET domain, bifurcated 1	protein-coding
chr13	53093627	53094598	+	Intergenic	973	366	144	8.38	-17704	NM_017373	Nfil3	nuclear factor, interleukin 3, regulated	protein-coding
chr13	21252282	21252987	+	Intergenic	707	389	59	9.32	-17710	NM_146534	Olfr1368	olfactory receptor 1368	protein-coding
chr5	5397822	5398536	+	Intergenic	716	393	32	9.13	-17928	NM_011074	Cdk14	cyclin-dependent kinase 14	protein-coding
chr9	64640315	64641384	+	Intergenic	1071	506	100	8.75	-17969	NM_176935	Dennd4a	DENN/MADD domain containing 4A	protein-coding
chr11	21120541	21121209	+	Intergenic	670	387	37	10.63	-18017	NM_139061	Vps54	vacuolar protein sorting 54 (yeast)	protein-coding
chr9	118817256	118818004	+	Intergenic	750	353	53	19.79	-18024	NM_133710	Ctdspl	CTD (carboxy-terminal domain, RNA polymerase II, polypeptide A) small phosphatase-like	protein-coding
chr6	31030450	31031786	+	Intergenic	1338	386	95	5.57	-18025	NR_029532	Mir29b-1	microRNA 29b-1	miscRNA
chr13	13664224	13665017	+	Intergenic	795	384	55	10.37	-18056	NM_010748	Lyst	lysosomal trafficking regulator	protein-coding
chrX	91594174	91594570	+	Intergenic	398	265	18	7.66	-18077	NM_001199337	Apoo	apolipoprotein O	protein-coding
chr13	54269004	54269788	+	Intergenic	786	442	43	9.87	-18102	NM_001010973	Hrh2	histamine receptor H2	protein-coding
chr11	61410981	61411695	+	Intergenic	716	294	45	17.32	-18149	NM_001252188	Epn2	epsin 2	protein-coding
chr9	104258174	104258583	+	Intergenic	411	145	20	12.85	-18326	NM_019807	Acpp	acid phosphatase, prostate	protein-coding
chr9	65043223	65045091	+	Intergenic	1870	431	200	6.32	-18340	NM_177460	Parp16	poly (ADP-ribose) polymerase family, member 16	protein-coding
chr1	196821106	196821985	+	Intergenic	881	530	131	10.08	-18392	NR_033564	Gm16897	predicted gene, 16897	miscRNA
chr1	183790513	183791362	+	Intergenic	851	491	101	9.07	-18405	NM_133815	Lbr	lamin B receptor	protein-coding
chr4	46435151	46436088	+	Intergenic	939	562	83	6.98	-18564	NM_053149	Hemgn	hemogen	protein-coding
chr12	52948616	52949651	+	Intergenic	1037	392	303	30.71	-18610	NM_144788	Hectd1	HECT domain containing 1	protein-coding
chr17	48079726	48080746	+	Intergenic	1022	558	73	6.8	-18655	NM_001110824	Foxp4	forkhead box P4	protein-coding
chr17	28887208	28887899	+	Intergenic	693	504	35	8.96	-18709	NM_011950	Mapk13	mitogen-activated protein kinase 13	protein-coding
chrX	163526569	163527580	+	Intergenic	1013	407	72	6.8	-18772	NM_001101606	Gm8817	predicted gene 8817	protein-coding
chr14	25981138	25982048	+	Intergenic	912	599	94	15.51	-18866	NR_045718	4930572O13Rik	RIKEN cDNA 4930572O13 gene	miscRNA
chr2	167192700	167194643	+	Intergenic	1945	1441	225	9	-18993	NM_019835	B4galt5	UDP-Gal:betaGlcNAc beta 1,4-galactosyltransferase, polypeptide 5	protein-coding
chr5	125888956	125889851	+	Intergenic	897	503	63	7.89	-19016	NM_019639	Ubc	ubiquitin C	protein-coding
chr1	173031821	173033625	+	Intergenic	1806	1144	177	5.58	-19069	NM_001081275	1700009P17Rik	RIKEN cDNA 1700009P17 gene	protein-coding
chr17	31175129	31175992	+	Intergenic	865	422	58	12.95	-19079	NM_009593	Abcg1	ATP-binding cassette, sub-family G (WHITE), member 1	protein-coding
chr5	24282317	24283205	+	Intergenic	890	516	79	5.86	-19100	NM_153076	Crygn	crystallin, gamma N	protein-coding
chr7	31179105	31180065	+	Intergenic	962	543	98	9.43	-19222	NM_011662	Tyrobp	TYRO protein tyrosine kinase binding protein	protein-coding
chr1	34535570	34536509	+	Intergenic	941	290	136	10.42	-19236	NM_009355	Prss39	protease, serine, 39	protein-coding
chr16	35918660	35919648	+	Intergenic	990	686	94	10	-19402	NM_030253	Parp9	poly (ADP-ribose) polymerase family, member 9	protein-coding
chr19	29465477	29466402	+	Intergenic	927	479	122	26.46	-19470	NM_021396	Pdcd1lg2	programmed cell death 1 ligand 2	protein-coding
chr7	36019436	36020253	+	Intergenic	819	423	107	7.35	-19480	NM_001024707	Lrp3	low density lipoprotein receptor-related protein 3	protein-coding
chr7	116134548	116135246	+	Intergenic	700	414	71	18.37	-19497	NM_021885	Tub	tubby candidate gene	protein-coding
chr6	70774495	70775466	+	Intergenic	973	694	80	8.27	-19541	NM_010121	Eif2ak3	eukaryotic translation initiation factor 2 alpha kinase 3	protein-coding
chr10	19412348	19413334	+	Intergenic	988	706	75	8.02	-19552	NM_172786	Il20ra	interleukin 20 receptor, alpha	protein-coding
chr11	109178789	109179503	+	Intergenic	716	360	56	10.07	-19651	NM_001165934	Rgs9	regulator of G-protein signaling 9	protein-coding
chr1	94708187	94708905	+	Intergenic	720	398	51	11.79	-19717	NM_016696	Gpc1	glypican 1	protein-coding
chr19	11429882	11430937	+	Intergenic	1057	614	167	14.38	-19773	NM_001025610	Ms4a7	membrane-spanning 4-domains, subfamily A, member 7	protein-coding
chr2	163626354	163627236	+	Intergenic	884	411	101	13.78	-19775	NM_016873	Wisp2	WNT1 inducible signaling pathway protein 2	protein-coding
chr1	130508397	130508926	+	Intergenic	531	221	72	12.13	-19785	NM_009911	Cxcr4	chemokine (C-X-C motif) receptor 4	protein-coding
chr13	113910542	113911456	+	Intergenic	916	544	53	7.88	-19810	NM_010370	Gzma	granzyme A	protein-coding
chr11	83363394	83364336	+	Intergenic	944	493	75	6.64	-19845	NM_013653	Ccl5	chemokine (C-C motif) ligand 5	protein-coding
chr15	66682844	66683749	+	Intergenic	907	445	106	12.34	-19905	NM_001029841	Sla	src-like adaptor	protein-coding
chr5	124501709	124502685	+	Intergenic	978	694	76	5.85	-19928	NM_177876	Vps37b	vacuolar protein sorting 37B (yeast)	protein-coding
chr4	11611205	11611720	+	Intergenic	517	286	47	10.84	-20132	NM_010276	Gem	GTP binding protein (gene overexpressed in skeletal muscle)	protein-coding
chr13	98309422	98310149	+	Intergenic	729	358	50	11.46	-20170	NR_046157	Gm5086	predicted gene 5086	miscRNA
chr12	21443183	21443816	+	Intergenic	635	381	44	9.64	-20202	NM_011739	Ywhaq	tyrosine 3-monooxygenase/tryptophan 5-monooxygenase activation protein, theta polypeptide	protein-coding
chr16	50092908	50093542	+	Intergenic	636	263	53	8.17	-20260	NM_175010	Gm4827	predicted gene 4827	miscRNA
chr6	67346154	67346702	+	Intergenic	550	209	23	10.88	-20297	NM_008354	Il12rb2	interleukin 12 receptor, beta 2	protein-coding
chr8	123238887	123241057	+	Intergenic	2172	448	356	14.25	-20304	NM_008320	Irf8	interferon regulatory factor 8	protein-coding
chr1	163738882	163739583	+	Intergenic	703	381	51	8.97	-20606	NM_001205243	Fasl	Fas ligand (TNF superfamily, member 6)	protein-coding
chr1	173557689	173558633	+	Intergenic	946	505	72	7.98	-20670	NM_008534	Ly9	lymphocyte antigen 9	protein-coding
chr6	136446222	136446963	+	Intergenic	743	293	84	8.58	-20780	NM_019426	Atf7ip	activating transcription factor 7 interacting protein	protein-coding
chr9	26983740	26984144	+	Intergenic	406	175	20	9.52	-20936	NM_023277	Jam3	junction adhesion molecule 3	protein-coding
chr1	37017271	37017871	+	Intergenic	602	344	25	8.16	-21199	NM_018872	Tmem131	transmembrane protein 131	protein-coding
chr2	127139490	127141862	+	Intergenic	2374	899	236	10.83	-21219	NM_010090	Dusp2	dual specificity phosphatase 2	protein-coding
chr7	113379535	113380983	+	Intergenic	1450	869	155	12.14	-21405	NM_001039160	Gvin1	GTPase, very large interferon inducible 1	protein-coding
chr2	131713857	131714434	+	Intergenic	579	351	40	8.35	-21519	NM_011170	Prnp	prion protein	protein-coding
chr17	51993842	51994463	+	Intergenic	623	347	40	19.65	-21537	NM_001163630	Satb1	special AT-rich sequence binding protein 1	protein-coding
chr9	64636793	64637672	+	Intergenic	881	484	153	14.09	-21586	NM_176935	Dennd4a	DENN/MADD domain containing 4A	protein-coding
chr16	36476638	36477512	+	Intergenic	876	559	64	6.91	-21597	NM_025288	Stfa3	stefin A3	protein-coding
chr16	22460997	22461496	+	Intergenic	501	245	27	12.37	-21603	NM_023794	Etv5	ets variant gene 5	protein-coding
chr18	62360898	62361542	+	Intergenic	646	243	29	10.99	-21607	NM_007420	Adrb2	adrenergic receptor, beta 2	protein-coding
chr17	64929020	64929719	+	Intergenic	701	275	83	26.01	-21620	NM_008549	Man2a1	mannosidase 2, alpha 1	protein-coding
chr1	184473077	184473833	+	Intergenic	758	432	96	14.61	-21683	NM_001145806	Capn8	calpain 8	protein-coding
chr4	63304971	63305471	+	Intergenic	502	193	24	13.03	-21758	NM_029324	1700018C11Rik	RIKEN cDNA 1700018C11 gene	protein-coding
chr7	97155338	97156307	+	Intergenic	971	601	94	7.15	-21847	NR_015614	E230029C05Rik	RIKEN cDNA E230029C05 gene	miscRNA
chr12	32100707	32101388	+	Intergenic	683	305	39	16.75	-22037	NM_021353	Slc26a3	solute carrier family 26, member 3	protein-coding
chr14	56902389	56903944	+	Intergenic	1557	835	134	8.45	-22069	NM_013542	Gzmb	granzyme B	protein-coding
chr16	78537991	78538970	+	Intergenic	981	475	90	9.64	-22081	NR_040569	4930478L05Rik	RIKEN cDNA 4930478L05 gene	miscRNA
chr1	173558748	173560582	+	Intergenic	1836	709	201	13.61	-22174	NM_008534	Ly9	lymphocyte antigen 9	protein-coding
chr1	184293463	184294392	+	Intergenic	931	420	114	11.18	-22190	NM_175127	Fbxo28	F-box protein 28	protein-coding
chr2	167735075	167736181	+	Intergenic	1108	578	53	8.5	-22199	NM_011201	Ptpn1	protein tyrosine phosphatase, non-receptor type 1	protein-coding
chr1	95970888	95971889	+	Intergenic	1003	255	47	9.89	-22258	NM_008798	Pdcd1	programmed cell death 1	protein-coding
chr1	80358912	80359635	+	Intergenic	725	294	58	10.12	-22268	NM_016716	Cul3	cullin 3	protein-coding
chr4	6403367	6404118	+	Intergenic	753	447	53	16.28	-22324	NM_010945	Nsmaf	neutral sphingomyelinase (N-SMase) activation associated factor	protein-coding
chr5	63182457	63182957	+	Intergenic	502	180	48	8.91	-22355	NM_001170705	Gm17384	predicted gene, 17384	protein-coding
chr6	131219448	131220197	+	Intergenic	751	347	33	16.33	-22442	NM_001170851	Klra2	killer cell lectin-like receptor, subfamily A, member 2	protein-coding
chr5	114122206	114123487	+	Intergenic	1283	475	144	11.02	-22447	NM_008153	Cmklr1	chemokine-like receptor 1	protein-coding
chr4	9674779	9675692	+	Intergenic	915	625	57	11.49	-22497	NR_030693	4930412C18Rik	RIKEN cDNA 4930412C18 gene	miscRNA
chr5	143690365	143691582	+	Intergenic	1219	515	165	7.84	-22570	NM_007393	Actb	actin, beta	protein-coding
chr10	59436731	59437474	+	Intergenic	745	302	73	9.39	-22584	NM_029083	Ddit4	DNA-damage-inducible transcript 4	protein-coding
chr18	62362023	62362427	+	Intergenic	406	140	23	11.49	-22612	NM_007420	Adrb2	adrenergic receptor, beta 2	protein-coding
chrX	148214800	148215401	+	Intergenic	603	300	41	10.03	-22725	NM_021523	Huwe1	HECT, UBA and WWE domain containing 1	protein-coding
chr7	132722908	132725510	+	Intergenic	2604	1872	281	7.44	-22734	NM_021887	Il21r	interleukin 21 receptor	protein-coding
chr19	14695018	14695440	+	Intergenic	424	196	35	7.5	-22756	NM_011600	Tle4	transducin-like enhancer of split 4, homolog of Drosophila E(spl)	protein-coding
chr1	52664394	52665073	+	Intergenic	681	427	30	9.07	-22816	NM_172654	Tmem194b	transmembrane protein 194B	protein-coding
chr11	77443761	77444541	+	Intergenic	782	364	74	11.19	-22834	NM_144825	Taok1	TAO kinase 1	protein-coding
chr15	74760614	74764445	+	Intergenic	3833	385	401	7.77	-22952	NM_001164036	Ly6e	lymphocyte antigen 6 complex, locus E	protein-coding
chr13	117836841	117837865	+	Intergenic	1026	561	97	8	-23030	NM_001081009	Parp8	poly (ADP-ribose) polymerase family, member 8	protein-coding
chr15	66686041	66686862	+	Intergenic	823	493	90	8.06	-23060	NM_001029841	Sla	src-like adaptor	protein-coding
chr16	58546276	58546753	+	Intergenic	479	150	26	8.16	-23089	NM_018784	St3gal6	ST3 beta-galactoside alpha-2,3-sialyltransferase 6	protein-coding
chr4	128711786	128712979	+	Intergenic	1195	585	328	27.03	-23133	NM_029219	Rnf19b	ring finger protein 19B	protein-coding
chr11	61416014	61416754	+	Intergenic	742	379	63	10.66	-23195	NM_001252188	Epn2	epsin 2	protein-coding
chr7	97152450	97153059	+	Intergenic	611	237	47	8.04	-23268	NM_021876	Eed	embryonic ectoderm development	protein-coding
chr1	164545682	164546176	+	Intergenic	496	145	54	36.01	-23352	NM_010865	Myoc	myocilin	protein-coding
chr6	67349264	67350111	+	Intergenic	849	449	80	9.4	-23556	NM_008354	Il12rb2	interleukin 12 receptor, beta 2	protein-coding
chr11	62565433	62566877	+	Intergenic	1446	424	154	20.15	-23560	NM_133208	Zfp287	zinc finger protein 287	protein-coding
chr7	86394258	86394880	+	Intergenic	624	424	59	9.9	-23583	NM_018811	Abhd2	abhydrolase domain containing 2	protein-coding
chr1	87894548	87895156	+	Intergenic	610	314	29	11.13	-23665	NM_001122732	Spata3	spermatogenesis associated 3	protein-coding
chr4	40727887	40729546	+	Intergenic	1661	1189	122	6.8	-23798	NM_021535	Smu1	smu-1 suppressor of mec-8 and unc-52 homolog (C. elegans)	protein-coding
chr5	105924014	105924991	+	Intergenic	979	366	117	6.8	-23988	NM_133897	Lrrc8c	leucine rich repeat containing 8 family, member C	protein-coding
chr1	146119925	146120657	+	Intergenic	734	384	48	8.16	-24057	NM_015811	Rgs1	regulator of G-protein signaling 1	protein-coding
chr1	168363821	168364699	+	Intergenic	880	431	75	22.22	-24301	NM_001142948	Pogk	pogo transposable element with KRAB domain	protein-coding
chr4	133598898	133599239	+	Intergenic	343	205	31	8.16	-24337	NM_145833	Lin28a	lin-28 homolog A (C. elegans)	protein-coding
chr11	90086066	90086772	+	Intergenic	708	292	67	8.5	-24371	NM_026178	Mmd	monocyte to macrophage differentiation-associated	protein-coding
chr9	118314075	118314948	+	Intergenic	875	629	63	8.37	-24446	NR_040716	4933432G23Rik	RIKEN cDNA 4933432G23 gene	miscRNA
chr11	76693076	76693884	+	Intergenic	810	416	48	10.33	-24567	NM_025655	Tmigd1	transmembrane and immunoglobulin domain containing 1	protein-coding
chr3	96303161	96305891	+	Intergenic	2732	1127	291	12.52	-24582	NM_027126	Hfe2	hemochromatosis type 2 (juvenile) (human homolog)	protein-coding
chr1	166889805	166890812	+	Intergenic	1009	532	82	7.94	-24667	NM_008510	Xcl1	chemokine (C motif) ligand 1	protein-coding
chr13	113861014	113861839	+	Intergenic	827	409	78	19.91	-24830	NM_027127	Gpx8	glutathione peroxidase 8 (putative)	protein-coding
chr1	21313430	21313935	+	Intergenic	507	140	26	9.42	-25289	NR_002858	Gm4956	predicted gene 4956	pseudo
chr17	46992975	46994933	+	Intergenic	1960	1683	188	5.17	-25592	NM_001100452	BC032203	cDNA sequence BC032203	protein-coding
chr5	143693484	143694565	+	Intergenic	1083	432	135	11.24	-25621	NM_007393	Actb	actin, beta	protein-coding
chr10	20906441	20907078	+	Intergenic	639	449	34	7.73	-25969	NM_033597	Myb	myeloblastosis oncogene	protein-coding
chr19	11436150	11437154	+	Intergenic	1006	575	91	24.94	-26016	NM_001025610	Ms4a7	membrane-spanning 4-domains, subfamily A, member 7	protein-coding
chr14	106321503	106322931	+	Intergenic	1430	756	168	9.55	-26181	NM_011897	Spry2	sprouty homolog 2 (Drosophila)	protein-coding
chr10	51173209	51174772	+	Intergenic	1565	1207	79	15.13	-26495	NM_008147	Gp49a	glycoprotein 49 A	protein-coding
chr10	25922729	25923223	+	Intergenic	496	185	42	15.06	-26537	NM_001013766	Samd3	sterile alpha motif domain containing 3	protein-coding
chr12	85586319	85587277	+	Intergenic	960	628	71	6.8	-26967	NM_001163501	C130039O16Rik	RIKEN cDNA C130039O16 gene	protein-coding
chr3	65788829	65789405	+	Intergenic	578	243	35	11.34	-26970	NM_001025442	Ccnl1	cyclin L1	protein-coding
chr3	32307801	32308401	+	Intergenic	602	336	30	6.8	-26972	NM_008839	Pik3ca	phosphatidylinositol 3-kinase, catalytic, alpha polypeptide	protein-coding
chr4	144931575	144932477	+	Intergenic	904	647	64	7.94	-26976	NM_009401	Tnfrsf8	tumor necrosis factor receptor superfamily, member 8	protein-coding
chr6	100263972	100264732	+	Intergenic	762	402	31	10.51	-27000	NM_019743	Rybp	RING1 and YY1 binding protein	protein-coding
chr11	98977028	98978544	+	Intergenic	1518	453	141	18.93	-27166	NM_172564	Tns4	tensin 4	protein-coding
chr8	97694040	97694512	+	Intergenic	474	330	19	8.43	-27836	NM_001145831	Kifc3	kinesin family member C3	protein-coding
chr12	36247362	36248129	+	Intergenic	769	377	55	11.27	-28084	NM_013464	Ahr	aryl-hydrocarbon receptor	protein-coding
chr12	88259275	88260032	+	Intergenic	759	196	31	7.27	-28340	NM_173735	2310044G17Rik	RIKEN cDNA 2310044G17 gene	protein-coding
chr5	39296277	39296985	+	Intergenic	710	448	51	8.05	-28699	NM_013748	Clnk	cytokine-dependent hematopoietic cell linker	protein-coding
chr4	134352203	134353229	+	Intergenic	1028	367	65	8.28	-28797	NM_145554	Ldlrap1	low density lipoprotein receptor adaptor protein 1	protein-coding
chr5	147970680	147971525	+	Intergenic	847	389	43	7.6	-29170	NM_008178	Gsx1	GS homeobox 1	protein-coding
chr3	83872711	83873840	+	Intergenic	1131	364	54	7.69	-29192	NM_172681	D930015E06Rik	RIKEN cDNA D930015E06 gene	protein-coding
chr7	88328975	88329550	+	Intergenic	577	310	37	8.59	-29428	NM_008803	Pde8a	phosphodiesterase 8A	protein-coding
chr10	96049321	96050034	+	Intergenic	715	366	46	8.21	-29958	NM_007569	Btg1	B cell translocation gene 1, anti-proliferative	protein-coding
chr5	39297706	39298448	+	Intergenic	744	406	39	10.78	-30145	NM_013748	Clnk	cytokine-dependent hematopoietic cell linker	protein-coding
chr13	112445802	112446663	+	Intergenic	863	413	86	10.2	-30154	NM_172593	Mier3	mesoderm induction early response 1, family member 3	protein-coding
chr15	80420780	80421801	+	Intergenic	1023	523	105	13.22	-30390	NM_001163189	Enthd1	ENTH domain containing 1	protein-coding
chr6	131368642	131369199	+	Intergenic	559	324	32	10.99	-30452	NM_011733	Csda	cold shock domain protein A	protein-coding
chr5	117072045	117072644	+	Intergenic	601	328	23	8.43	-30518	NM_026886	Srrm4	serine/arginine repetitive matrix 4	protein-coding
chr13	44342179	44342616	+	Intergenic	439	237	25	9.89	-30541	NR_045088	A330076C08Rik	RIKEN cDNA A330076C08 gene	miscRNA
chr1	166895846	166896827	+	Intergenic	983	438	96	7.11	-30695	NM_008510	Xcl1	chemokine (C motif) ligand 1	protein-coding
chr18	38790909	38792333	+	Intergenic	1426	496	171	11.26	-30699	NM_011898	Spry4	sprouty homolog 4 (Drosophila)	protein-coding
[truncated: 2,050 more rows]

## Sheet: STAT5 ChIPseq ev vivo NK rep2
Genotype	Stat5a+/+ Stat5b+/+ (Wild Type)
Cell Type	Splenic NK cells (negative selection)
Culture Condition	Ex vivo
[truncated: 5,572 more rows]

[truncated: 1 more sheets: STAT5 ChIPseq IL-15 NK rep2]
