# Supplementary material for: Subset- and tissue-defined STAT5 thresholds control homeostasis and function of innate lymphoid cells
Source: J Exp Med. 2017 Oct 2;214(10):2999–3014. doi: 10.1084/jem.20150907 (PMC5626390; doi:10.1084/jem.20150907)
Supplement: Tables S1-S4 (zipped Excel files) [file JEM_20150907_TablesS1-S4.zip › JEM_20150907_TablesS1-S4/JEM_20150907_TableS3.xlsx]

## Sheet: Enriched under IL15 peaks
Enrichment Dataset	STAT5 peaks detected only in IL-15-treated NK cells
Peak Number (Enrichment Dataset)	8238
Comparitor Dataset	Scramble of STAT5 peaks detected only in IL-15-treated NK cells
Peak Number (Comparitor Dataset)	8238
Database	JASPAR
Statistical test	Wilcoxon rank­sum test
P Value Correction	Bonferroni
Motif Rank	Motif ID	Motif Name	Corrected pValue
1	MA0041.1	Foxd3	0
2	MA0050.2	IRF1	0
3	MA0062.2	GABPA	0
4	MA0073.1	RREB1	0
5	MA0076.2	ELK4	0
6	MA0079.3	SP1	0
7	MA0080.3	Spi1	0
8	MA0098.2	Ets1	0
9	MA0136.1	ELF5	0
10	MA0162.2	EGR1	0
11	MA0472.1	EGR2	0
12	MA0473.1	ELF1	0
13	MA0474.1	Erg	0
14	MA0475.1	FLI1	0
15	MA0481.1	FOXP1	0
16	MA0516.1	SP2	0
17	MA0517.1	STAT2::STAT1	0
18	MA0528.1	ZNF263	0
19	MA0599.1	KLF5	0
20	MA0002.2	RUNX1	1.16E-318
21	MA0598.1	EHF	2.73E-310
22	MA0149.1	EWSR1	1.33e-306
23	MA0511.1	RUNX2	1.32e-298
24	MA0497.1	MEF2C	2.7e-279
25	MA0156.1	FEV	6.78e-277
26	MA0039.2	Klf4	4.32e-267
27	MA0042.1	FOXI1	3.97e-266
28	MA0068.1	Pax4	4.4e-249
29	MA0033.1	FOXL1	5.54e-230
30	MA0052.2	MEF2A	1.6e-218
31	MA0081.1	SPIB	7.09e-204
32	MA0518.1	Stat4	4.52e-197
33	MA0593.1	FOXP2	3.81e-194
34	MA0108.2	TBP	8.22e-192
35	MA0137.3	STAT1	8.58e-185
36	MA0508.1	PRDM1	2.8e-174
37	MA0519.1	Stat5a::Stat5b	8.6e-173
38	MA0471.1	E2F6	3.19e-156
39	MA0493.1	Klf1	3.69e-137
40	MA0469.1	E2F3	1.57e-132
41	MA0259.1	HIF1A::ARNT	2.79e-129
42	MA0144.2	STAT3	1.53e-128
43	MA0030.1	FOXF2	4.76e-124
44	MA0046.1	HNF1A	6.71e-117
45	MA0135.1	Lhx3	3.75e-112
46	MA0028.1	ELK1	1.82e-111
47	MA0006.1	Arnt::Ahr	8.17e-111
48	MA0514.1	Sox3	2.92e-105
49	MA0024.2	E2F1	1.16e-83
50	MA0047.2	Foxa2	2.43e-82
51	MA0489.1	JUN	2.22e-79
52	MA0040.1	Foxq1	1.12e-77
53	MA0507.1	POU2F2	4.84e-76
54	MA0148.3	FOXA1	1.31e-75
55	MA0465.1	CDX2	1.58e-70
56	MA0157.1	FOXO3	1.52e-69
57	MA0051.1	IRF2	1.93e-68
58	MA0037.2	GATA3	1e-67
59	MA0478.1	FOSL2	3.26e-66
60	MA0520.1	Stat6	6.21e-66
61	MA0482.1	Gata4	7.88e-61
62	MA0491.1	JUND	3.51e-53
63	MA0490.1	JUNB	1.4e-52
64	MA0480.1	Foxo1	7.5e-51
65	MA0147.2	Myc	8.65e-51
66	MA0095.2	YY1	4.39e-49
67	MA0477.1	FOSL1	3.21e-47
68	MA0124.1	NKX3-1	1.09e-45
69	MA0470.1	E2F4	2.89e-43
70	MA0058.2	MAX	6.63e-43
71	MA0152.1	NFATC2	5e-42
72	MA0476.1	FOS	1.59e-41
73	MA0591.1	Bach1::Mafk	2.49e-41
74	MA0059.1	MYC::MAX	3.53e-41
75	MA0504.1	NR2C2	5.66e-40
76	MA0025.1	NFIL3	7.36e-40
77	MA0084.1	SRY	3.13e-39
78	MA0142.1	Pou5f1::Sox2	4.54e-39
79	MA0104.3	Mycn	3.7e-38
80	MA0513.1	SMAD2::SMAD3::SMAD4	1.47e-37
81	MA0088.1	znf143	6.86e-36
82	MA0151.1	ARID3A	3.66e-34
83	MA0464.1	Bhlhe40	8.44e-34
84	MA0004.1	Arnt	2.03e-32
85	MA0442.1	SOX10	5.27e-27
86	MA0499.1	Myod1	7.02e-26
87	MA0515.1	Sox6	7.18e-26
88	MA0498.1	Meis1	4.81e-25
89	MA0031.1	FOXD1	2.05e-24
90	MA0462.1	BATF::JUN	3.19e-22
91	MA0485.1	Hoxc9	4.01e-22
92	MA0501.1	NFE2::MAF	1.13e-21
93	MA0463.1	Bcl6	1.73e-21
94	MA0526.1	USF2	2.15e-21
95	MA0029.1	Mecom	9.41e-20
96	MA0035.3	Gata1	4.85e-19
97	MA0130.1	ZNF354C	1.23e-18
98	MA0056.1	MZF1	8.57e-17
99	MA0112.2	ESR1	1.02e-15
100	MA0500.1	Myog	2.21e-15
101	MA0146.2	Zfx	2.44e-15
102	MA0048.1	NHLH1	3.03e-15
103	MA0150.2	Nfe2l2	3.82e-15
104	MA0522.1	Tcf3	6.32e-15
105	MA0007.2	AR	3.69e-14
106	MA0099.2	JUN::FOS	2.22e-13
107	MA0510.1	RFX5	5.04e-13
108	MA0506.1	NRF1	7.81e-13
109	MA0600.1	RFX2	2.54e-12
110	MA0065.2	PPARG::RXRA	4.4e-12
111	MA0488.1	JUN	2.45e-11
112	MA0523.1	TCF7L2	3.22e-11
113	MA0521.1	Tcf12	4.89e-11
114	MA0139.1	CTCF	1.11e-09
115	MA0483.1	Gfi1b	2.03e-09
116	MA0492.1	JUND	6.69e-09
117	MA0036.2	GATA2	1.96e-08
118	MA0509.1	Rfx1	3.11e-08
119	MA0093.2	USF1	2.33e-07
120	MA0258.2	ESR2	1.95e-06
121	MA0486.1	HSF1	6.36e-05
122	MA0594.1	Hoxa9	7.82e-05
123	MA0018.2	CREB1	0.000189
124	MA0597.1	THAP1	0.000555
125	MA0527.1	ZBTB33	0.000559
126	MA0111.1	Spz1	0.00185
127	MA0138.2	REST	0.00287
128	MA0461.1	Atoh1	0.00396
129	MA0163.1	PLAG1	0.00553
130	MA0153.1	HNF1B	0.00858
131	MA0505.1	Nr5a2	0.0219
132	MA0067.1	Pax2	0.0473

## Sheet: Enriched under shared peaks
Enrichment Dataset	STAT5 peaks detected in ex vivo and IL-15-treated NK cells
Peak Number (Enrichment Dataset)	2835
Comparitor Dataset	Scramble of STAT5 peaks detected in ex vivo and IL-15-treated NK cells
Peak Number (Comparitor Dataset)	2835
Database	JASPAR
Statistical test	Wilcoxon rank­sum test
P Value Correction	Bonferroni
Motif Rank	Motif ID	Motif Name	Corrected pValue
1	MA0528.1	ZNF263	9.23E­313
2	MA0050.2	IRF1	8.93E­285
3	MA0481.1	FOXP1	2.25E­273
4	MA0472.1	EGR2	1.41E­263
5	MA0073.1	RREB1	1.64E­232
6	MA0041.1	Foxd3	1.23E­221
7	MA0098.2	Ets1	7.06E­217
8	MA0516.1	SP2	7.28E­213
9	MA0079.3	SP1	1.51E­207
10	MA0475.1	FLI1	3.00E­202
11	MA0162.2	EGR1	3.63E­198
12	MA0474.1	Erg	3.81E­197
13	MA0599.1	KLF5	1.37E­194
14	MA0473.1	ELF1	1.22E­172
15	MA0517.1	STAT2::STAT1	4.14E­172
16	MA0497.1	MEF2C	4.75E­172
17	MA0068.1	Pax4	1.32E­156
18	MA0039.2	Klf4	2.23E­148
19	MA0080.3	Spi1	3.65E­145
20	MA0042.1	FOXI1	4.14E­138
21	MA0076.2	ELK4	3.85E­133
22	MA0052.2	MEF2A	4.38E­131
23	MA0149.1	EWSR1­FLI1	1.80E­125
24	MA0033.1	FOXL1	6.23E­115
25	MA0136.1	ELF5	3.62E­113
26	MA0593.1	FOXP2	8.17E­105
27	MA0062.2	GABPA	3.84E­102
28	MA0508.1	PRDM1	1.49E­99
29	MA0598.1	EHF	8.59E­98
30	MA0095.2	YY1	2.10E­92
31	MA0156.1	FEV	8.03E­83
32	MA0135.1	Lhx3	4.42E­82
33	MA0108.2	TBP	4.40E­81
34	MA0081.1	SPIB	7.37E­73
35	MA0493.1	Klf1	4.49E­71
36	MA0511.1	RUNX2	1.17E­70
37	MA0030.1	FOXF2	1.43E­70
38	MA0471.1	E2F6	7.66E­70
39	MA0002.2	RUNX1	5.51E­69
40	MA0469.1	E2F3	1.66E­65
41	MA0046.1	HNF1A	1.33E­63
42	MA0507.1	POU2F2	6.25E­56
43	MA0047.2	Foxa2	8.44E­55
44	MA0040.1	Foxq1	3.73E­54
45	MA0514.1	Sox3	7.29E­53
46	MA0084.1	SRY	7.03E­50
47	MA0148.3	FOXA1	4.26E­44
48	MA0480.1	Foxo1	3.05E­43
49	MA0151.1	ARID3A	7.46E­40
50	MA0006.1	Arnt::Ahr	5.34E­39
51	MA0465.1	CDX2	1.96E­37
52	MA0051.1	IRF2	1.49E­35
53	MA0157.1	FOXO3	3.18E­35
54	MA0142.1	Pou5f1::Sox2	6.59E­34
55	MA0037.2	GATA3	2.16E­33
56	MA0124.1	NKX3­1	4.97E­32
57	MA0029.1	Mecom	3.64E­29
58	MA0259.1	HIF1A::ARNT	1.31E­27
59	MA0031.1	FOXD1	4.24E­26
60	MA0506.1	NRF1	5.04E­25
61	MA0025.1	NFIL3	2.19E­23
62	MA0028.1	ELK1	3.71E­21
63	MA0470.1	E2F4	5.55E­21
64	MA0024.2	E2F1	3.83E­20
65	MA0515.1	Sox6	4.62E­19
66	MA0504.1	NR2C2	5.28E­19
67	MA0146.2	Zfx	6.92E­18
68	MA0482.1	Gata4	1.21E­17
69	MA0130.1	ZNF354C	2.74E­17
70	MA0498.1	Meis1	7.41E­17
71	MA0137.3	STAT1	1.80E­16
72	MA0152.1	NFATC2	2.99E­15
73	MA0088.1	znf143	3.52E­15
74	MA0513.1	SMAD2::SMAD3::SMAD4	1.63E­13
75	MA0144.2	STAT3	4.11E­13
76	MA0518.1	Stat4	6.04E­13
77	MA0464.1	Bhlhe40	8.02E­13
78	MA0519.1	Stat5a::Stat5b	1.69E­12
79	MA0485.1	Hoxc9	1.74E­12
80	MA0048.1	NHLH1	1.99E­11
81	MA0056.1	MZF1_1­4	7.80E­11
82	MA0489.1	JUN	1.99E­10
83	MA0499.1	Myod1	7.62E­10
84	MA0442.1	SOX10	8.47E­10
85	MA0520.1	Stat6	1.80E­8
86	MA0007.2	AR	4.36E­7
87	MA0526.1	USF2	5.30E­7
88	MA0075.1	Prrx2	1.44E­6
89	MA0058.2	MAX	2.51E­6
90	MA0488.1	JUN	4.33E­6
91	MA0093.2	USF1	8.58E­6
92	MA0057.1	MZF1_5­13	2.80E­5
93	MA0147.2	Myc	3.88E­5
94	MA0163.1	PLAG1	3.93E­5
95	MA0153.1	HNF1B	6.36E­5
96	MA0035.3	Gata1	7.63E­5
97	MA0059.1	MYC::MAX	8.51E­5
98	MA0500.1	Myog	1.03E­4
99	MA0594.1	Hoxa9	1.78E­4
100	MA0492.1	JUND	3.02E­4
101	MA0491.1	JUND	3.18E­4
102	MA0139.1	CTCF	3.37E­4
103	MA0112.2	ESR1	1.32E­3
104	MA0521.1	Tcf12	2.15E­3
105	MA0522.1	Tcf3	4.52E­3
106	MA0483.1	Gfi1b	5.33E­3
107	MA0104.3	Mycn	6.19E­3
108	MA0018.2	CREB1	7.04E­3
109	MA0477.1	FOSL1	7.32E­3
110	MA0478.1	FOSL2	1.16E­2
111	MA0523.1	TCF7L2	1.33E­2
112	MA0490.1	JUNB	1.44E­2
113	MA0036.2	GATA2	1.71E­2
114	MA0476.1	FOS	2.02E­2
115	MA0527.1	ZBTB33	4.44E­2

## Sheet: Enriched under ex vivo peaks
Enrichment Dataset	STAT5 peaks detected only in ex vivo NK cells
Peak Number (Enrichment Dataset)	1645
Comparitor Dataset	Scramble of STAT5 peaks detected only in ex vivo NK cells
Peak Number (Comparitor Dataset)	1645
Database	JASPAR
Statistical test	Wilcoxon rank­sum test
P Value Correction	Bonferroni
Motif Rank	Motif ID	Motif Name	Corrected pValue
1	MA0528.1	ZNF263	5.75E­142
2	MA0050.2	IRF1	6.77E­131
3	MA0481.1	FOXP1	5.61E­128
4	MA0098.2	Ets1	5.10E­102
5	MA0472.1	EGR2	1.77E­99
6	MA0475.1	FLI1	1.55E­96
7	MA0474.1	Erg	9.47E­96
8	MA0073.1	RREB1	1.06E­95
9	MA0517.1	STAT2::STAT1	3.97E­90
10	MA0041.1	Foxd3	6.01E­86
11	MA0162.2	EGR1	7.54E­82
12	MA0593.1	FOXP2	1.02E­75
13	MA0080.3	Spi1	1.45E­75
14	MA0497.1	MEF2C	1.55E­72
15	MA0042.1	FOXI1	6.70E­70
16	MA0473.1	ELF1	7.48E­70
17	MA0068.1	Pax4	6.52E­65
18	MA0039.2	Klf4	2.12E­62
19	MA0149.1	EWSR1­FLI1	3.11E­62
20	MA0076.2	ELK4	1.31E­59
21	MA0052.2	MEF2A	1.58E­58
22	MA0136.1	ELF5	4.28E­56
23	MA0033.1	FOXL1	6.36E­55
24	MA0508.1	PRDM1	2.62E­54
25	MA0062.2	GABPA	7.27E­46
26	MA0598.1	EHF	5.54E­45
27	MA0046.1	HNF1A	1.03E­41
28	MA0030.1	FOXF2	6.20E­41
29	MA0135.1	Lhx3	1.14E­37
30	MA0081.1	SPIB	4.52E­36
31	MA0156.1	FEV	9.60E­35
32	MA0047.2	Foxa2	2.18E­34
33	MA0108.2	TBP	2.79E­34
34	MA0511.1	RUNX2	5.61E­33
35	MA0493.1	Klf1	8.30E­33
36	MA0157.1	FOXO3	2.57E­31
37	MA0480.1	Foxo1	2.96E­31
38	MA0471.1	E2F6	4.10E­31
39	MA0040.1	Foxq1	1.43E­30
40	MA0148.3	FOXA1	2.79E­29
41	MA0469.1	E2F3	8.42E­29
42	MA0514.1	Sox3	3.15E­28
43	MA0084.1	SRY	9.29E­27
44	MA0002.2	RUNX1	2.44E­21
45	MA0507.1	POU2F2	1.83E­18
46	MA0037.2	GATA3	2.38E­18
47	MA0259.1	HIF1A::ARNT	1.43E­17
48	MA0465.1	CDX2	2.37E­17
49	MA0031.1	FOXD1	2.84E­17
50	MA0051.1	IRF2	6.03E­16
51	MA0504.1	NR2C2	4.80E­14
52	MA0482.1	Gata4	2.45E­13
53	MA0006.1	Arnt::Ahr	7.86E­13
54	MA0151.1	ARID3A	8.71E­13
55	MA0142.1	Pou5f1::Sox2	3.46E­12
56	MA0152.1	NFATC2	3.56E­12
57	MA0025.1	NFIL3	2.37E­11
58	MA0095.2	YY1	2.96E­11
59	MA0506.1	NRF1	5.68E­11
60	MA0024.2	E2F1	1.52E­10
61	MA0124.1	NKX3­1	2.56E­10
62	MA0028.1	ELK1	4.13E­10
63	MA0515.1	Sox6	1.69E­9
64	MA0470.1	E2F4	1.33E­8
65	MA0485.1	Hoxc9	1.54E­7
66	MA0059.1	MYC::MAX	2.22E­7
67	MA0130.1	ZNF354C	3.43E­7
68	MA0029.1	Mecom	4.22E­7
69	MA0498.1	Meis1	8.73E­7
70	MA0058.2	MAX	1.37E­6
71	MA0442.1	SOX10	2.05E­6
72	MA0464.1	Bhlhe40	6.55E­6
73	MA0035.3	Gata1	6.07E­5
74	MA0147.2	Myc	9.09E­5
75	MA0004.1	Arnt	1.55E­4
76	MA0513.1	SMAD2::SMAD3::SMAD4	1.69E­4
77	MA0499.1	Myod1	9.67E­4
78	MA0104.3	Mycn	2.31E­3
79	MA0048.1	NHLH1	2.95E­3
80	MA0526.1	USF2	5.11E­3
81	MA0007.2	AR	9.45E­3
82	MA0139.1	CTCF	1.10E­2
83	MA0056.1	MZF1_1­4	1.69E­2
84	MA0500.1	Myog	2.27E­2
85	MA0088.1	znf143	2.35E­2
86	MA0479.1	FOXH1	2.47E­2

## Sheet: Enriched in IL15 vs ex vivo
Enrichment Dataset	STAT5 peaks detected only in IL-15-treated NK cells
Peak Number (Enrichment Dataset)	8238
Comparitor Dataset	STAT5 peaks detected only in ex vivo NK cells
Peak Number (Comparitor Dataset)	1645
Database	JASPAR
Statistical test	Wilcoxon rank­sum test
P Value Correction	Bonferroni
Motif Rank	Motif ID	Motif Name	Corrected pValue
1	MA0519.1	Stat5a::Stat5b	9.42e-70
2	MA0033.1	FOXL1	5.76e-60
3	MA0518.1	Stat4	3.12e-57
4	MA0137.3	STAT1	1.08e-52
5	MA0099.2	JUN::FOS	1.77e-52
6	MA0489.1	JUN	5.56e-48
7	MA0476.1	FOS	1.3e-44
8	MA0144.2	STAT3	4.29e-43
9	MA0462.1	BATF::JUN	1.14e-42
10	MA0477.1	FOSL1	4.13e-42
11	MA0490.1	JUNB	1.93e-41
12	MA0109.1	Hltf	4.45e-39
13	MA0491.1	JUND	2.46e-38
14	MA0520.1	Stat6	5.18e-34
15	MA0089.1	NFE2L1::MafG	4.72e-32
16	MA0002.2	RUNX1	5.71e-31
17	MA0478.1	FOSL2	7.02e-31
18	MA0032.1	FOXC1	2.31e-30
19	MA0027.1	En1	4.36e-30
20	MA0158.1	HOXA5	1.11e-29
21	MA0124.1	NKX31	7.87e-29
22	MA0063.1	Nkx25	1.28e-25
23	MA0442.1	SOX10	1.63e-24
24	MA0075.1	Prrx2	1.19e-23
25	MA0463.1	Bcl6	1.34e-22
26	MA0142.1	Pou5f1::Sox2	4.28e-21
27	MA0132.1	Pdx1	7.98e-21
28	MA0501.1	NFE2::MAF	1.56e-20
29	MA0153.1	HNF1B	3.58e-20
30	MA0084.1	SRY	1.02e-19
31	MA0135.1	Lhx3	2.08e-19
32	MA0125.1	Nobox	5.81e-19
33	MA0077.1	SOX9	3.07e-18
34	MA0485.1	Hoxc9	3.65e-18
35	MA0594.1	Hoxa9	3.86e-18
36	MA0151.1	ARID3A	6.65e-17
37	MA0523.1	TCF7L2	3.16e-16
38	MA0052.2	MEF2A	2.31e-15
39	MA0497.1	MEF2C	1.01e-14
40	MA0108.2	TBP	1.04e-14
41	MA0046.1	HNF1A	1.74e-14
42	MA0150.2	Nfe2l2	2.39e-14
43	MA0070.1	PBX1	4.06e-14
44	MA0025.1	NFIL3	2.88e-13
45	MA0511.1	RUNX2	4.79e-13
46	MA0040.1	Foxq1	5.48e-13
47	MA0087.1	Sox5	1.36e-12
48	MA0507.1	POU2F2	1.62e-12
49	MA0037.2	GATA3	5.9e-12
50	MA0495.1	MAFF	1.79e-11
51	MA0047.2	Foxa2	3.52e-11
52	MA0072.1	RORA_2	3.84e-11
53	MA0465.1	CDX2	5.23e-11
54	MA0136.1	ELF5	5.29e-11
55	MA0029.1	Mecom	1.07e-10
56	MA0036.2	GATA2	1.24e-10
57	MA0483.1	Gfi1b	2.45e-08
58	MA0078.1	Sox17	2.65e-08
59	MA0038.1	Gfi1	3.54e-08
60	MA0496.1	MAFK	3.26e-07
61	MA0042.1	FOXI1	4.84e-07
62	MA0035.3	Gata1	5.84e-07
63	MA0031.1	FOXD1	7.98e-07
64	MA0148.3	FOXA1	1.24e-06
65	MA0041.1	Foxd3	1.37e-06
66	MA0468.1	DUX4	3.26e-06
67	MA0043.1	HLF	8.37e-06
68	MA0122.1	Nkx32	8.51e-06
69	MA0157.1	FOXO3	1.1e-05
70	MA0156.1	FEV	1.45e-05
71	MA0482.1	Gata4	2.49e-05
72	MA0071.1	RORA_1	2.71e-05
73	MA0091.1	TAL1::TCF3	0.000114
74	MA0479.1	FOXH1	0.000335
75	MA0067.1	Pax2	0.000454
76	MA0140.2	TAL1::GATA1	0.00106
77	MA0160.1	NR4A2	0.00321
78	MA0492.1	JUND	0.00349
79	MA0143.3	Sox2	0.00357
80	MA0466.1	CEBPB	0.00405
81	MA0030.1	FOXF2	0.00465
82	MA0068.1	Pax4	0.0136
83	MA0113.2	NR3C1	0.0138
84	MA0102.3	CEBPA	0.02
85	MA0081.1	SPIB	0.0242
86	MA0083.2	SRF	0.026
87	MA0069.1	Pax6	0.033
88	MA0494.1	Nr1h3::Rxra	0.0449

## Sheet: Enriched in IL15 vs shared
Enrichment Dataset	STAT5 peaks detected only in IL-15-treated NK cells
Peak Number (Enrichment Dataset)	8238
Comparitor Dataset	STAT5 peaks detected in ex vivo and IL-15-treated NK cells
Peak Number (Comparitor Dataset)	2835
Database	JASPAR
Statistical test	Wilcoxon rank­sum test
P Value Correction	Bonferroni
Motif Rank	Motif ID	Motif Name	Corrected pValue
1	MA0109.1	Hltf	1.2e-47
2	MA0099.2	JUN::FOS	2.99e-43
3	MA0089.1	NFE2L1::MafG	1.87e-39
4	MA0442.1	SOX10	6.7e-38
5	MA0032.1	FOXC1	2.19e-31
6	MA0027.1	En1	2.25e-31
7	MA0033.1	FOXL1	9.24e-24
8	MA0519.1	Stat5a::Stat5b	1.75e-21
9	MA0002.2	RUNX1	2.45e-21
10	MA0489.1	JUN	2.49e-15
11	MA0518.1	Stat4	6.45e-15
12	MA0490.1	JUNB	1.63e-14
13	MA0462.1	BATF::JUN	8.04e-13
14	MA0477.1	FOSL1	9.24e-13
15	MA0476.1	FOS	1.47e-12
16	MA0491.1	JUND	4.04e-11
17	MA0478.1	FOSL2	1.24e-10
18	MA0137.3	STAT1	1.56e-10
19	MA0144.2	STAT3	2.41e-10
20	MA0160.1	NR4A2	2.86e-10
21	MA0136.1	ELF5	1.58e-08
22	MA0158.1	HOXA5	8.14e-08
23	MA0067.1	Pax2	1.01e-07
24	MA0495.1	MAFF	2.91e-07
25	MA0077.1	SOX9	7.47e-07
26	MA0063.1	Nkx25	1.22e-06
27	MA0501.1	NFE2::MAF	1.76e-06
28	MA0511.1	RUNX2	1.14e-05
29	MA0122.1	Nkx32	6.4e-05
30	MA0150.2	Nfe2l2	0.000546
31	MA0143.3	Sox2	0.000691
32	MA0132.1	Pdx1	0.0118
33	MA0161.1	NFIC	0.0204
34	MA0084.1	SRY	0.0243
35	MA0092.1	Hand1::Tcfe2a	0.0291

## Sheet: Enriched in shared vs ex vivo
Enrichment Dataset	STAT5 peaks detected in ex vivo and IL-15-treated NK cells
Peak Number (Enrichment Dataset)	2835
Comparitor Dataset	STAT5 peaks detected only in ex vivo NK cells
Peak Number (Comparitor Dataset)	1645
Database	JASPAR
Statistical test	Wilcoxon rank­sum test
P Value Correction	Bonferroni
Motif Rank	Motif ID	Motif Name	Corrected pValue
1	MA0095.2	YY1	8.97e-29
2	MA0135.1	Lhx3	5.96e-22
3	MA0519.1	Stat5a::Stat5b	6.03e-19
4	MA0041.1	Foxd3	8.23e-18
5	MA0520.1	Stat6	1.68e-17
6	MA0052.2	MEF2A	1.82e-17
7	MA0497.1	MEF2C	2.95e-17
8	MA0137.3	STAT1	1.61e-16
9	MA0124.1	NKX3-1	1.65e-16
10	MA0507.1	POU2F2	2.04e-16
11	MA0481.1	FOXP1	8.57e-16
12	MA0518.1	Stat4	1.79e-15
13	MA0108.2	TBP	8.41e-13
14	MA0465.1	CDX2	1.45e-12
15	MA0144.2	STAT3	4.81e-12
16	MA0476.1	FOS	5.61e-11
17	MA0068.1	Pax4	6.88e-11
18	MA0042.1	FOXI1	1.12e-10
19	MA0485.1	Hoxc9	1.13e-10
20	MA0046.1	HNF1A	2e-10
21	MA0033.1	FOXL1	2.31e-10
22	MA0489.1	JUN	2.6e-10
23	MA0075.1	Prrx2	2.87e-10
24	MA0462.1	BATF::JUN	2.9e-10
25	MA0073.1	RREB1	3.5e-10
26	MA0029.1	Mecom	7.54e-10
27	MA0153.1	HNF1B	1.41e-09
28	MA0468.1	DUX4	1.69e-09
29	MA0477.1	FOSL1	3.17e-09
30	MA0151.1	ARID3A	6.18e-09
31	MA0025.1	NFIL3	9.2e-09
32	MA0463.1	Bcl6	1.38e-08
33	MA0040.1	Foxq1	1.62e-08
34	MA0472.1	EGR2	1.82e-08
35	MA0491.1	JUND	2.32e-08
36	MA0050.2	IRF1	3.48e-08
37	MA0087.1	Sox5	6.56e-08
38	MA0523.1	TCF7L2	8.15e-08
39	MA0490.1	JUNB	8.72e-08
40	MA0142.1	Pou5f1::Sox2	9.75e-08
41	MA0158.1	HOXA5	4.15e-07
42	MA0132.1	Pdx1	5.09e-07
43	MA0594.1	Hoxa9	5.5e-07
44	MA0466.1	CEBPB	7.04e-07
45	MA0062.2	GABPA	1.39e-06
46	MA0063.1	Nkx2-5	2.33e-06
47	MA0036.2	GATA2	2.8e-06
48	MA0125.1	Nobox	4.26e-06
49	MA0084.1	SRY	5.51e-06
50	MA0076.2	ELK4	1.2e-05
51	MA0478.1	FOSL2	1.4e-05
52	MA0035.3	Gata1	1.67e-05
53	MA0072.1	RORA_2	1.72e-05
54	MA0593.1	FOXP2	2.69e-05
55	MA0091.1	TAL1::TCF3	2.75e-05
56	MA0047.2	Foxa2	3.57e-05
57	MA0107.1	RELA	5.58e-05
58	MA0102.3	CEBPA	5.92e-05
59	MA0009.1	T	0.000157
60	MA0031.1	FOXD1	0.00016
61	MA0528.1	ZNF263	0.000232
62	MA0473.1	ELF1	0.000328
63	MA0156.1	FEV	0.000343
64	MA0467.1	Crx	0.000364
65	MA0482.1	Gata4	0.000377
66	MA0030.1	FOXF2	0.000505
67	MA0043.1	HLF	0.000542
68	MA0492.1	JUND	0.000922
69	MA0069.1	Pax6	0.00122
70	MA0479.1	FOXH1	0.00135
71	MA0508.1	PRDM1	0.0016
72	MA0148.3	FOXA1	0.00164
73	MA0163.1	PLAG1	0.00221
74	MA0515.1	Sox6	0.00242
75	MA0149.1	EWSR1-FLI1	0.00242
76	MA0037.2	GATA3	0.00259
77	MA0074.1	RXRA::VDR	0.00322
78	MA0501.1	NFE2::MAF	0.00333
79	MA0101.1	REL	0.0035
80	MA0070.1	PBX1	0.00352
81	MA0051.1	IRF2	0.00556
82	MA0083.2	SRF	0.00879
83	MA0038.1	Gfi1	0.0105
84	MA0483.1	Gfi1b	0.0109
85	MA0517.1	STAT2::STAT1	0.011
86	MA0066.1	PPARG	0.0169
87	MA0099.2	JUN::FOS	0.0207
88	MA0077.1	SOX9	0.0308
89	MA0162.2	EGR1	0.0319
90	MA0150.2	Nfe2l2	0.0426

## Sheet: Enriched in ex vivo vs IL15
Enrichment Dataset	STAT5 peaks detected only in ex vivo NK cells
Peak Number (Enrichment Dataset)	1645
Comparitor Dataset	STAT5 peaks detected only in IL-15-treated NK cells
Peak Number (Comparitor Dataset)	8238
Database	JASPAR
Statistical test	Wilcoxon rank­sum test
P Value Correction	Bonferroni
Motif Rank	Motif ID	Motif Name	Corrected pValue
1	MA0506.1	NRF1	6.74e-55
2	MA0470.1	E2F4	3.42e-52
3	MA0527.1	ZBTB33	1.1e-48
4	MA0024.2	E2F1	3.07e-48
5	MA0146.2	Zfx	2.05e-38
6	MA0469.1	E2F3	8.57e-35
7	MA0516.1	SP2	1.04e-34
8	MA0259.1	HIF1A::ARNT	2.95e-31
9	MA0162.2	EGR1	3.15e-28
10	MA0131.1	HINFP	1.05e-27
11	MA0079.3	SP1	3.06e-25
12	MA0599.1	KLF5	3.78e-23
13	MA0145.2	Tcfcp2l1	4.55e-23
14	MA0006.1	Arnt::Ahr	5.04e-23
15	MA0597.1	THAP1	6.49e-23
16	MA0524.1	TFAP2C	4.61e-22
17	MA0039.2	Klf4	1.53e-21
18	MA0003.2	TFAP2A	2.67e-20
19	MA0056.1	MZF1_14	2.27e-19
20	MA0163.1	PLAG1	3.76e-18
21	MA0471.1	E2F6	7.41e-18
22	MA0014.2	PAX5	7.13e-17
23	MA0117.1	Mafb	7.72e-17
24	MA0004.1	Arnt	1.54e-14
25	MA0139.1	CTCF	5.25e-13
26	MA0048.1	NHLH1	7.57e-13
27	MA0028.1	ELK1	1.9e-12
28	MA0116.1	Zfp423	9.79e-11
29	MA0138.2	REST	9.41e-09
30	MA0504.1	NR2C2	2.95e-06
31	MA0155.1	INSM1	4.41e-06
32	MA0493.1	Klf1	1.95e-05
33	MA0057.1	MZF1_513	7.19e-05
34	MA0472.1	EGR2	0.000319
35	MA0112.2	ESR1	0.00256
36	MA0062.2	GABPA	0.00364

## Sheet: Enriched in shared vs IL15
Enrichment Dataset	STAT5 peaks detected in ex vivo and IL-15-treated NK cells
Peak Number (Enrichment Dataset)	2835
Comparitor Dataset	STAT5 peaks detected only in IL-15-treated NK cells
Peak Number (Comparitor Dataset)	8238
Database	JASPAR
Statistical test	Wilcoxon rank­sum test
P Value Correction	Bonferroni
Motif Rank	Motif ID	Motif Name	Corrected pValue
1	MA0470.1	E2F4	2.15e-140
2	MA0506.1	NRF1	4.73e-124
3	MA0527.1	ZBTB33	2.14e-119
4	MA0024.2	E2F1	6.79e-115
5	MA0469.1	E2F3	9.28e-98
6	MA0516.1	SP2	2.9e-94
7	MA0162.2	EGR1	3.36e-88
8	MA0146.2	Zfx	8.8e-83
9	MA0131.1	HINFP	1.21e-78
10	MA0079.3	SP1	6.72e-74
11	MA0163.1	PLAG1	1.62e-69
12	MA0095.2	YY1	1.16e-65
13	MA0006.1	Arnt::Ahr	1.6e-64
14	MA0259.1	HIF1A::ARNT	3.74e-64
15	MA0599.1	KLF5	4.33e-63
16	MA0039.2	Klf4	1.07e-58
17	MA0471.1	E2F6	1.58e-56
18	MA0472.1	EGR2	9.02e-49
19	MA0003.2	TFAP2A	2.05e-44
20	MA0524.1	TFAP2C	2.78e-44
21	MA0062.2	GABPA	7.32e-44
22	MA0028.1	ELK1	4.08e-43
23	MA0073.1	RREB1	7.5e-38
24	MA0056.1	MZF1_1-4	6.62e-35
25	MA0004.1	Arnt	9.45e-32
26	MA0155.1	INSM1	2.63e-31
27	MA0528.1	ZNF263	2.92e-30
28	MA0014.2	PAX5	4.59e-30
29	MA0597.1	THAP1	3.85e-28
30	MA0116.1	Zfp423	3.94e-27
31	MA0057.1	MZF1_5-13	5.6e-27
32	MA0048.1	NHLH1	1.05e-26
33	MA0076.2	ELK4	1.23e-26
34	MA0117.1	Mafb	4.9e-26
35	MA0149.1	EWSR1-FLI1	2.2e-25
36	MA0493.1	Klf1	1.43e-24
37	MA0139.1	CTCF	8.69e-23
38	MA0145.2	Tcfcp2l1	1.32e-21
39	MA0504.1	NR2C2	1.8e-20
40	MA0138.2	REST	4.46e-19
41	MA0107.1	RELA	3.97e-17
42	MA0481.1	FOXP1	8.36e-16
43	MA0088.1	znf143	1.15e-13
44	MA0119.1	TLX1::NFIC	5.6e-11
45	MA0154.2	EBF1	9.09e-10
46	MA0074.1	RXRA::VDR	5.74e-09
47	MA0101.1	REL	1.18e-08
48	MA0502.1	NFYB	1.49e-08
49	MA0050.2	IRF1	3.76e-08
50	MA0059.1	MYC::MAX	5.41e-08
51	MA0051.1	IRF2	8.97e-08
52	MA0105.3	NFKB1	2.31e-07
53	MA0112.2	ESR1	2.98e-07
54	MA0509.1	Rfx1	4.44e-07
55	MA0600.1	RFX2	1.41e-06
56	MA0510.1	RFX5	3.18e-06
57	MA0041.1	Foxd3	3.2e-06
58	MA0500.1	Myog	3.55e-06
59	MA0525.1	TP63	3.69e-06
60	MA0068.1	Pax4	8.94e-06
61	MA0499.1	Myod1	1.02e-05
62	MA0104.3	Mycn	2.72e-05
63	MA0018.2	CREB1	3.14e-05
64	MA0060.2	NFYA	0.000132
65	MA0526.1	USF2	0.000156
66	MA0505.1	Nr5a2	0.000383
67	MA0103.2	ZEB1	0.000524
68	MA0517.1	STAT2::STAT1	0.000703
69	MA0159.1	RXR::RAR_DR5	0.00134
70	MA0521.1	Tcf12	0.002
71	MA0473.1	ELF1	0.00723
72	MA0508.1	PRDM1	0.0113
73	MA0486.1	HSF1	0.0129
74	MA0522.1	Tcf3	0.0452
75	MA0595.1	SREBF1	0.0484
