# Supplementary material for: Subset- and tissue-defined STAT5 thresholds control homeostasis and function of innate lymphoid cells
Source: J Exp Med. 2017 Oct 2;214(10):2999–3014. doi: 10.1084/jem.20150907 (PMC5626390; doi:10.1084/jem.20150907)
Supplement: Tables S1-S4 (zipped Excel files) [file JEM_20150907_TablesS1-S4.zip › JEM_20150907_TablesS1-S4/JEM_20150907_TableS4.xlsx]

## Sheet: IL15-STAT5 Signature 1
Name	IL-15/STAT5 Signature in NK cells		Gene Set (mouse symbols)
Criteria 1	STAT5 bound in gene body or +/- 50kb TSS		1600020E01Rik
Criteria 2	>2 RPKM fold change in IL-15-treated versus ex vivo NK cells		1700017B05Rik
Criteria 3	<0.05 RPKM p Value in IL-15-treated versus ex vivo NK cells		1810026B05Rik
Element Count	513		2010012O05Rik
Associated Figure(s)	Figure 6C-6E		2310001H17Rik
			2610035D17Rik
			2900060B14Rik
			4930523C07Rik
			4933426M11Rik
			5830416P10Rik
			A430078G23Rik
			A630033H20Rik
			Aacs
			Abca1
			Abcb1a
			Abce1
			Abcg1
			Abcg3
			Abtb2
			Acot7
			Acss2os
			Adamts10
			Adamts14
			Add3
			Adk
			Adrb2
			Ahcy
			AI662270
			AI847159
			Aim2
			Akap8l
			Alcam
			Alg3
			Amd2
			Apoo
			Arhgap4
			Arhgef3
			Arhgef4
			Arid4a
			Arl4c
			Arl4d
			As3mt
			Asb2
			Atp10d
			Atp1a3
			Atp2a3
			Atxn7
			Aurkb
			Axin2
			B3gnt5
			Bank1
			Bax
			Bbs12
			Bcl2
			Bcl6
			Bspry
			Btg1
			Btg2
			Bzw2
			C1qbp
			Calcoco1
			Capg
			Card6
			Casp3
			Cbx7
			Ccdc58
			Ccl1
			Ccl5
			Ccr5
			Cd22
			Cd38
			Cd3d
			Cd7
			Cd97
			Cdc42ep3
			Cdc45
			Cdh22
			Cdk14
			Cdk6
			Cdkn1a
			Cdkn2d
			Cerkl
			Chd2
			Chek1
			Cir1
			Cish
			Cited4
			Cmklr1
			Cndp2
			Coro1c
			Cpne7
			Crebrf
			Crem
			Cxcl10
			Cxcr4
			Cycs
			Cyp17a1
			Cytip
			D17Wsu104e
			D930028M14Rik
			Dcp1b
			Ddx21
			Dhrs3
			Dip2a
			Dnajb1
			Dph1
			Dusp1
			Dusp2
			Dyrk2
			E130012A19Rik
			E130102H24Rik
			Eef1e1
			Egr2
			Egr3
			Ehd3
			Eif4a1
			Eif5a
			Emp1
			Enc1
			Enpp1
			Epcam
			Eprs
			Ergic1
			Erh
			Etv3
			Exosc6
			F2rl2
			Fam129b
			Fam43a
			Fam46a
			Fam49a
			Fam65b
			Fbxl12
			Fcgr2b
			Fdx1l
			Fignl1
			Fndc3a
			Fos
			Fosb
			Fosl1
			Foxn3
			Foxo1
			Foxo3
			Fpgs
			Frat2
			Fubp1
			Gadd45a
			Gadd45b
			Gcsh
			Gdpd5
			Gfer
			Gins2
			Glrx
			Gm11346
			Gm11974
			Gm17745
			Gm4956
			Gm5069
			Gm5547
			Gm6981
			Gnl3
			Gp1bb
			Gpatch4
			Gpr160
			Gpr18
			Gprc5a
			Gramd3
			Grwd1
			Gsap
			Gspt1
			Gt(ROSA)26Sor
			Gtf2h4
			Gzmb
			Gzmm
			Hbp1
			Heatr1
			Hemgn
			Hes1
			Hexb
			Hid1
			Hip1
			Hist1h1c
			Hist2h2bb
			Hmgcr
			Hnrnpab
			Hpcal1
			Hs3st3b1
			Hsd17b12
			Hsp90ab1
			Hspa9
			Hspbp1
			Hspe1
			I730030J21Rik
			Iars
			Icam2
			Ier2
			Ier3
			Ier5
			Ifng
			Ifrd2
			Il10ra
			Il12rb1
			Il18r1
			Il2ra
			Il7r
			Ildr1
			Impdh2
			Ing2
			Inpp4a
			Ipo4
			Isg15
			Isoc2b
			Itga1
			Itga2
			Itga4
			Itgad
			Itgam
			Itgb2
			Jade2
			Jak1
			Jakmip1
			Jun
			Junb
			Kat2b
			Kcnip3
			Kcnj8
			Kdm2b
			Kdm3a
			Kdm7a
			Kif21b
			Klf10
			Klf2
			Klf3
			Klf4
			Klhl6
			Klra14-ps
			Klra23
			Klrb1
			Klrc2
			Klrc3
			Klrg1
			Klrk1
			Kpna2
			Lats2
			Ldha
			Lgals3
			Lilrb4
			Litaf
			Lmna
			Lmnb1
			Lpin1
			Lrp8
			Lrrc61
			Lss
			Lta
			Ly86
			Maf
			Maff
			Mafg
			Mag
			Magohb
			Manf
			Map2k6
			Mbp
			Mcm5
			Mcm6
			Mdm1
			Mettl13
			Mfsd2a
			Mgst2
			Mrpl12
			Mrpl42
			Mrps10
			Mrto4
			Ms4a6b
			Mtfp1
			Mthfd2
			Mxd1
			Mxi1
			Mybbp1a
			Myc
			Mylip
			N4bp2l1
			Naa25
			Nasp
			Nat10
			Ncald
			Ncf1
			Ndc1
			Ndufa12
			Ndufab1
			Nek6
			Nfe2
			Nfkbia
			Nfkbie
			Nfkbiz
			Nhsl2
			Nifk
			Nkrf
			Nme1
			Noc4l
			Nod1
			Nol10
			Nol6
			Nolc1
			Nop2
			Nop56
			Npm3
			Nr4a1
			Nr4a2
			Nup205
			Oas3
			Oxr1
			P2ry14
			Pabpc4
			Pald1
			Pdcd4
			Pde2a
			Pdgfa
			Pdgfb
			Pdss1
			Pecr
			Peg13
			Pelo
			Pglyrp1
			Phactr3
			Phb
			Phf21a
			Phlda1
			Picalm
			Pilrb1
			Pisd-ps1
			Pitrm1
			Plek
			Plekhf1
			Plk4
			Plp2
			Plscr1
			Plxnc1
			Pmaip1
			Pmepa1
			Pnrc1
			Pogk
			Pold2
			Polr1a
			Polr1b
			Polr3e
			Ppan
			Ppp1r15a
			Ppp1r3b
			Ppp2r2c
			Prdm1
			Prep
			Prex1
			Prmt5
			Prpf31
			Prune
			Psmd1
			Ptpn5
			Pwp2
			Pydc4
			Qprt
			Qrfp
			Rap1gap2
			Rap2a
			Rarg
			Rasa3
			Rbm19
			Rbpj
			Rcc2
			Rdm1
			Rell1
			Rgs1
			Rgs2
			Rmi2
			Rn4.5s
			Rnf138
			Rpf2
			Rpl22l1
			Rrm1
			Rrp15
			Rrp1b
			Runx1
			Rxrb
			S100a6
			S1pr1
			S1pr4
			S1pr5
			Samhd1
			Sat1
			Sbk1
			Scd1
			Scml4
			Sdad1
			Sell
			Senp7
			Serinc5
			Serpinb6a
			Serpinb6b
			Sgk1
			Sgsh
			Sh3kbp1
			Shmt2
			Shq1
			Sidt1
			Siglecg
			Sik1
			Sike1
			Sla
			Slamf6
			Slc16a1
			Slc16a6
			Slc25a5
			Slc38a1
			Slc39a14
			Slc44a2
			Slc6a6
			Slc7a1
			Slc7a5
			Slc9a7
			Slfn5
			Smad3
			Smad7
			Smim3
			Smpdl3a
			Snhg7
			Snhg8
			Snrk
			Snrpa1
			Snrpd1
			Soat2
			Socs1
			Socs3
			Spp1
			Spred1
			Spred2
			Spry2
			Spry4
			Srsf3
			St6galnac4
			Stard10
			Stk10
			Suv420h1
			Syk
			Syne1
			Sytl3
			Tbl3
			Tbrg4
			Tbx21
			Tcf7
			Tecpr1
			Tef
			Tfap4
			Tfdp1
			Tgfb3
			Thg1l
			Tigit
			Timm10
			Timm50
			Tk1
			Tm6sf2
			Tmem151a
			Tmem154
			Tmem2
			Tmem51
			Tmem71
			Tmem97
			Tnf
			Tnfaip3
			Tnfrsf12a
			Tnfrsf9
			Tnrc6b
			Tob1
			Tomm40l
			Top2a
			Trim8
			Trp53inp1
			Tsc22d3
			Tsga10
			Tshz3
			Tspan32
			Tsr1
			Ttc27
			Tuba1a
			Tubb5
			Txnip
			Tyk2
			Ube2h
			Uck2
			Use1
			Usp11
			Ust
			Utp20
			Wbscr16
			Wdr4
			Wdr43
			Wdr75
			Wee1
			Xbp1
			Xcl1
			Xdh
			Ybx3
			Ydjc
			Ypel3
			Zbp1
			Zbtb32
			Zeb2
			Zfhx2
			Zfp36
			Zfp36l2
			Zfp677
			Zfp831
			Zscan2

## Sheet: IL15-STAT5 Signature 2
Name	IL-15/STAT5 Signature in NK cells		Gene Set (mouse symbols)
Criteria 1	STAT5 bound in gene body or +/- 50kb TSS		2900060B14Rik
Criteria 2	Total tags for at least one associated peak within top 25% of all peaks		5830416P10Rik
Criteria 3	>3 RPKM fold change in IL-15-treated versus ex vivo NK cells		Abcg1
Criteria 4	<0.05 RPKM p Value in IL-15-treated versus ex vivo NK cells		Adrb2
Element Count	73		Bbs12
Associated Figure(s)	Figure 6E		Bcl6
			Btg2
			Capg
			Ccl5
			Cdk14
			Cdkn1a
			Cish
			Cpne7
			Crem
			Cxcl10
			Cxcr4
			Dusp1
			Dusp2
			Egr2
			Etv3
			F2rl2
			Fosb
			Fpgs
			Gadd45a
			Gadd45b
			Gm11346
			Gt(ROSA)26Sor
			Gzmb
			Hes1
			Hist1h1c
			Hspa9
			Ier2
			Ier5
			Il2ra
			Jun
			Junb
			Kif21b
			Klf2
			Klf3
			Klrg1
			Litaf
			Mcm5
			Mtfp1
			Mxd1
			Mylip
			Nek6
			Nfkbia
			Nme1
			Nr4a1
			P2ry14
			Pdgfa
			Plscr1
			Pmepa1
			Pnrc1
			Ppp1r3b
			Ptpn5
			Rdm1
			Rgs2
			Rrp1b
			Scd1
			Sell
			Slc38a1
			Socs3
			Spry4
			Tigit
			Tk1
			Tnfaip3
			Tnfrsf12a
			Tnfrsf9
			Tob1
			Zfp36
			Zfp36l2

## Sheet: NK Cell Signature 1
Name	NK Cell signature genes		Gene Set (mouse symbols)
Criteria 1	Sourced from Bezman et al. (2011)		Abcg2
Element Count	76		Adamts14
Associated Figure(s)	Figure 4B and 6D		Agpat2
			Angpt1
			Aoah
			Arsb
			Camk2n1
			Car2
			Car5b
			Ccl5
			Cdc42ep3
			Chrne
			Chsy1
			Cldnd2
			Cma1
			Ctsw
			Cuedc1
			Cym
			Cyp17a1
			Dapk2
			Eomes
			Fbxl2
			Fzd5
			Gem
			Gm11435
			Gzma
			Gzmb
			Igsf5
			Il12rb2
			Il18rap
			Itga2
			Itgam
			Kcnj8
			Khdc1a
			Klf12
			Klhl30
			Klhl4
			Klrb1c
			Klrc2
			Klrc3
			Klrd1
			Klre1
			Klrg1
			Klri2
			Klrk1
			Lpin1
			Mcam
			Ncr1
			Ndnf
			Nfil3
			Nkg7
			Nrarp
			Nsmf
			Osbpl3
			Oxr1
			Pam
			Plscr4
			Pogk
			Prf1
			Ptpn12
			Rap1gap2
			Rap2a
			Rasl12
			Rbpms
			S1pr5
			Samd3
			Serpinb9
			Serpinb9b
			Slc25a24
			Sos2
			Spn
			St5
			Styk1
			Syne3
			Sytl3
			Xdh

## Sheet: NK Cell Maturation Genes
Name	NK Cell signature genes		Gene Set (mouse symbols)
Criteria 1	Sourced from Vosshenrich & Di Santo (2013)		Atxn1
Element Count	39		Cd244
Associated Figure(s)	Figure 4C		Cd27
			Cd69
			Eomes
			Ets1
			Flt3
			Gata3
			Gfi1
			Id2
			Ikzf1
			Ikzf2
			Il2ra
			Il2rb
			Il7r
			Itga2
			Itgam
			Itgav
			Kit
			Klra19
			Klrd1
			Klrg1
			Klrk1
			Ncr1
			Nfil3
			Notch1
			Notch2
			Notch3
			Notch4
			Prdm1
			RORa
			RORc
			Runx3
			Spn
			Stat5a
			Stat5b
			Tbx21
			Tnfsf10
			Tox

## Sheet: STAT5 Bound, IL-15 Regulated
Name	IL-15-regulated + STAT5 bound		Gene Set (mouse symbols)
Criteria 1	STAT5 bound in gene body or +/- 50kb TSS		0610039K10Rik
Criteria 2	>1.5 RPKM fold change in IL-15-treated versus ex vivo NK cells		1110034G24Rik
Criteria 3	<0.05 RPKM p Value in IL-15-treated versus ex vivo NK cells		1600014C10Rik
Element Count	1117		1600020E01Rik
Associated Figure(s)	Figure 6A-6B		1700017B05Rik
			1810026B05Rik
			2010012O05Rik
			2310001H17Rik
			2410002F23Rik
			2610035D17Rik
			2810001G20Rik
			2810013P06Rik
			2900060B14Rik
			4833420G17Rik
			4930523C07Rik
			4933426M11Rik
			5830416P10Rik
			5830432E09Rik
			9130401M01Rik
			A430005L14Rik
			A430078G23Rik
			A630033H20Rik
			Aacs
			Aars
			Abca1
			Abca7
			Abcb1a
			Abce1
			Abcg1
			Abcg3
			Abi1
			Abtb2
			Acot7
			Acss2os
			Actb
			Actr8
			Adamts10
			Adamts14
			Adap1
			Adck2
			Add3
			Adk
			Adora2a
			Adrb2
			Adssl1
			Aff3
			Ahcy
			Ahnak
			AI506816
			AI662270
			AI847159
			Aim2
			Ak2
			Akap8l
			Akirin2
			Alcam
			Aldh2
			Alg3
			Amd2
			Ankrd11
			Ankrd28
			Ankrd50
			Anp32b
			Antxr2
			Ap4b1
			Apbb1ip
			Apobec3
			Apoo
			Arap2
			Arhgap15
			Arhgap27
			Arhgap4
			Arhgef3
			Arhgef4
			Arid1a
			Arid3b
			Arid4a
			Arid4b
			Arid5a
			Arl4c
			Arl4d
			Arl5a
			Arl6ip5
			Armc7
			As3mt
			Asap1
			Asb2
			Atg16l2
			Atp10d
			Atp11b
			Atp1a3
			Atp1b3
			Atp2a2
			Atp2a3
			Atp5d
			Atp5g1
			Atp5g3
			Atp5k
			Atp5o
			Atp5sl
			Atxn7
			Atxn7l1
			Aurkb
			Axin1
			Axin2
			Azi2
			B3gnt2
			B3gnt5
			B4galt7
			Bank1
			Bax
			Baz2a
			Bbc3
			Bbs12
			Bckdha
			Bcl2
			Bcl3
			Bcl6
			Bcl7b
			Bcl9l
			Birc2
			Bola3
			Bscl2
			Bsdc1
			Bspry
			Btg1
			Btg2
			Bysl
			Bzw2
			C1qbp
			Cacybp
			Calcoco1
			Capg
			Caprin1
			Card6
			Casp3
			Cbl
			Cbx7
			Ccdc117
			Ccdc58
			Ccl1
			Ccl3
			Ccl5
			Ccm2
			Ccnd2
			Ccng1
			Ccni
			Ccnl1
			Ccnl2
			Ccr2
			Ccr5
			Cd2
			Cd22
			Cd226
			Cd247
			Cd38
			Cd3d
			Cd48
			Cd7
			Cd82
			Cd84
			Cd9
			Cd97
			Cdc42ep3
			Cdc45
			Cdh22
			Cdk14
			Cdk6
			Cdkn1a
			Cdkn2d
			Cecr5
			Cep120
			Cerk
			Cerkl
			Cfdp1
			Chchd1
			Chd2
			Chek1
			Chic2
			Cir1
			Cirbp
			Cish
			Cited4
			Ciz1
			Clk1
			Clk3
			Clk4
			Clnk
			Cmah
			Cmklr1
			Cndp2
			Cnot6l
			Cops7a
			Coq2
			Coro1c
			Coro2a
			Cotl1
			Cox5a
			Cpeb4
			Cpne7
			Crebrf
			Crem
			Crim1
			Crtc3
			Ctbp2
			Ctse
			Ctss
			Cxcl10
			Cxcr4
			Cxxc5
			Cyc1
			Cycs
			Cyp17a1
			Cysltr2
			Cyth1
			Cyth4
			Cytip
			D17Wsu104e
			D1Ertd622e
			D930015E06Rik
			D930028M14Rik
			Dapp1
			Dbi
			Dcp1b
			Ddit3
			Ddit4
			Ddx21
			Ddx5
			Dennd4a
			Dennd5a
			Denr
			Dgkz
			Dhrs3
			Dhx33
			Dip2a
			Dnajb1
			Dnajc11
			Dnajc19
			Dnmt1
			Dock11
			Dopey2
			Dpagt1
			Dph1
			Dus2
			Dusp1
			Dusp12
			Dusp2
			Dusp6
			Dyrk1a
			Dyrk2
			E030024N20Rik
			E130012A19Rik
			E130102H24Rik
			Eef1e1
			Egr2
			Egr3
			Ehd3
			Eif2b5
			Eif2s2
			Eif3a
			Eif3d
			Eif3f
			Eif3g
			Eif4a1
			Eif5a
			Elf1
			Elf2
			Elf4
			Elk4
			Emp1
			Enc1
			Enpp1
			Epc1
			Epc2
			Epcam
			Eprs
			Epsti1
			Ergic1
			Erh
			Errfi1
			Etf1
			Ets1
			Etv3
			Exosc2
			Exosc4
			Exosc6
			Exosc8
			F2r
			F2rl2
			Fam105a
			Fam129b
			Fam13b
			Fam193b
			Fam43a
			Fam46a
			Fam49a
			Fam65b
			Fam69a
			Far1
			Farsa
			Fau
			Fbxl12
			Fbxo11
			Fbxo28
			Fcgr2b
			Fcgr3
			Fcho2
			Fdx1l
			Fes
			Fgl2
			Fhl2
			Fignl1
			Flt3l
			Fndc3a
			Fos
			Fosb
			Fosl1
			Foxj2
			Foxn3
			Foxo1
			Foxo3
			Foxp1
			Fpgs
			Frat2
			Ftl1
			Fubp1
			Fus
			Fyn
			G6pc3
			Gabbr1
			Gadd45a
			Gadd45b
			Gadd45g
			Galnt2
			Gars
			Gata3
			Gbp5
			Gbp9
			Gclc
			Gcnt1
			Gcsh
			Gdpd5
			Gfer
			Gfm1
			Gimap6
			Gimap9
			Gins2
			Glrx
			Gltscr2
			Gm11346
			Gm11974
			Gm12669
			Gm13031
			Gm17745
			Gm4759
			Gm4956
			Gm5069
			Gm5547
			Gm6793
			Gm6981
			Gm7367
			Gna13
			Gna15
			Gnl3
			Golga7
			Golim4
			Golm1
			Gp1bb
			Gpatch4
			Gpr160
			Gpr171
			Gpr18
			Gpr65
			Gpr68
			Gprc5a
			Gramd1a
			Gramd3
			Grk4
			Grk5
			Grwd1
			Gsap
			Gsg2
			Gspt1
			Gt(ROSA)26Sor
			Gtf2h4
			Gusb
			Gzmb
			Gzmm
			H2-M3
			H2-Q4
			H2-T24
			H2afz
			Hbp1
			Heatr1
			Heatr2
			Hemgn
			Herpud2
			Hes1
			Hexb
			Hid1
			Hint1
			Hip1
			Hip1r
			Hist1h1c
			Hist1h4d
			Hist2h2bb
			Hivep2
			Hmg20a
			Hmga1-rs1
			Hmgcr
			Hmha1
			Hnrnpa1
			Hnrnpa3
			Hnrnpab
			Hnrnpd
			Hnrnpu
			Hpcal1
			Hrh2
			Hs3st3b1
			Hsd17b12
			Hsp90ab1
			Hspa9
			Hspbp1
			Hspe1
			I730030J21Rik
			Iars
			Icam1
			Icam2
			Ide
			Ier2
			Ier3
			Ier5
			Ifitm10
			Ifng
			Ifrd2
			Igbp1
			Igtp
			Ikzf1
			Il10ra
			Il12rb1
			Il17ra
			Il18r1
			Il18rap
			Il2ra
			Il7r
			Ildr1
			Impa2
			Impdh2
			Ing1
			Ing2
			Ing4
			Inpp1
			Inpp4a
			Inpp5k
			Ip6k2
			Ipcef1
			Ipo4
			Iqsec1
			Irf1
			Irf2bp1
			Irf9
			Isg15
			Isoc2b
			Itga1
			Itga2
			Itga4
			Itgad
			Itgam
			Itgax
			Itgb2
			Itm2c
			Itpk1
			Izumo4
			Jade2
			Jak1
			Jak2
			Jak3
			Jakmip1
			Jun
			Junb
			Jund
			Kat2b
			Kbtbd2
			Kcnip3
			Kcnj8
			Kdelr1
			Kdelr2
			Kdm2b
			Kdm3a
			Kdm3b
			Kdm7a
			Kif13b
			Kif21b
			Klf10
			Klf13
			Klf2
			Klf3
			Klf4
			Klf6
			Klhdc2
			Klhdc4
			Klhl6
			Klra14-ps
			Klra23
			Klrb1
			Klrc2
			Klrc3
			Klre1
			Klrg1
			Klri2
			Klrk1
			Kmt2e
			Kpna2
			Kpna4
			Kpnb1
			Larp1
			Lats2
			Lax1
			Lbh
			Lcp1
			Ldha
			Ldlrap1
			Lgals3
			Lgals8
			Lilrb4
			Limd1
			Litaf
			Llph
			Lman1
			Lmna
			Lmnb1
			Lpar5
			Lpin1
			Lrp8
			Lrrc59
			Lrrc61
			Lrrfip2
			Lsm4
			Lss
			Lta
			Ly6c2
			Ly86
			Ly9
			Maf
			Maff
			Mafg
			Mag
			Magoh
			Magohb
			Malat1
			Man1c1
			Man2a2
			Manf
			Map1lc3b
			Map2k3
			Map2k6
			Mapk6
			Mapkapk3
			Mark2
			Mbp
			Mcl1
			Mcm5
			Mcm6
			Mdm1
			Mdm4
			Med13
			Med13l
			Mef2a
			Memo1
			Metap2
			Metrnl
			Mettl13
			Mettl16
			Mfap1b
			Mfsd2a
			Mgst2
			Mical1
			Mknk2
			Mkrn1
			Mllt3
			Mlxip
			Mogs
			Morf4l2
			Mppe1
			Mrpl12
			Mrpl2
			Mrpl20
			Mrpl38
			Mrpl42
			Mrpl52
			Mrps10
			Mrps2
			Mrps22
			Mrto4
			Ms4a4b
			Ms4a6b
			Msh6
			Msl2
			Mtfp1
			Mthfd1l
			Mthfd2
			Mtmr14
			Mxd1
			Mxi1
			Mybbp1a
			Myc
			Mylip
			Myo1f
			N4bp1
			N4bp2l1
			Naa15
			Naa25
			Naa60
			Nab1
			Nabp1
			Nadk
			Nans
			Nasp
			Nat10
			Ncald
			Ncf1
			Ncf4
			Ncr1
			Ndc1
			Ndufa12
			Ndufa5
			Ndufab1
			Ndufb2
			Ndufb7
			Ndufc1
			Ndufc2
			Ndufs6
			Ndufv1
			Nek6
			Nfatc3
			Nfe2
			Nfkbia
			Nfkbie
			Nfkbiz
			Nhsl2
			Nifk
			Nipal3
			Nkrf
			Nme1
			Nob1
			Noc3l
			Noc4l
			Nod1
			Nol10
			Nol6
			Nol9
			Nolc1
			Nop10
			Nop2
			Nop56
			Npm3
			Nptn
			Nr3c1
			Nr4a1
			Nr4a2
			Nrip1
			Nub1
			Nucks1
			Nup107
			Nup205
			Nus1
			Oas3
			Os9
			Osbpl5
			Osm
			Ostc
			Otud5
			Oxr1
			P2ry14
			Pabpc4
			Pald1
			Pan3
			Paqr7
			Park7
			Parp8
			Pcmtd1
			Pdap1
			Pdcd4
			Pde2a
			Pde7a
			Pdgfa
			Pdgfb
			Pdss1
			Pecr
			Peg13
			Pelo
			Per1
			Pex6
			Pfdn1
			Pfdn5
			Pglyrp1
			Phactr3
			Phb
			Phb2
			Phf21a
			Phlda1
			Picalm
			Pik3ap1
			Pik3c3
			Pik3r5
			Pilrb1
			Pim1
			Pim2
			Pip5k1c
			Pisd-ps1
			Pitrm1
			Pkm
			Plek
			Plekha5
			Plekhf1
			Plk4
			Plp2
			Plscr1
			Plxnc1
			Pmaip1
			Pmepa1
			Pnrc1
			Pnrc2
			Pogk
			Pold2
			Pole2
			Polg
			Polm
			Polr1a
			Polr1b
			Polr3e
			Pomp
			Pop5
			Ppan
			Ppia
			Ppif
			Ppih
			Ppil2
			Ppp1r12a
			Ppp1r15a
			Ppp1r21
			Ppp1r37
			Ppp1r3b
			Ppp1r9b
			Ppp2r2c
			Ppp2r5c
			Ppp3ca
			Ppp4r2
			Prdm1
			Prdx1
			Prep
			Prex1
			Prim2
			Prkca
			Prkcb
			Prkch
			Prkd2
			Prmt5
			Prpf31
			Prr14
			Prrc2b
			Prune
			Psap
			Psma1
			Psma3
			Psmb3
			Psmb5
			Psmb6
			Psmc1
			Psmc5
			Psmd1
			Psmd11
			Psmd12
			Psmd3
			Psmd6
			Psmd7
			Psmg1
			Psmg4
			Ptma
			Ptms
			Ptpn12
			Ptpn4
			Ptpn5
			Pttg1ip
			Pwp2
			Pydc4
			Qprt
			Qrfp
			Qtrt1
			Rab19
			Rab33b
			Rab37
			Rab43
			Rab5a
			Rabgap1l
			Rad23a
			Rad23b
			Rai1
			Ranbp10
			Rangap1
			Rap1b
			Rap1gap2
			Rap2a
			Rap2b
			Rara
			Rarg
			Rasa3
			Rbm19
			Rbm33
			Rbm39
			Rbmxl1
			Rbpj
			Rcc2
			Rdm1
			Rell1
			Relt
			Rere
			Rgl2
			Rgs1
			Rgs2
			Ric8
			Rin3
			Rmi2
			Rn4.5s
			Rnasel
			Rnf111
			Rnf125
			Rnf138
			Rnf216
			Romo1
			Rpf2
			Rpl22l1
			Rpl7l1
			Rpp30
			Rps19bp1
			Rrm1
			Rrp15
			Rrp1b
			Rsl24d1
			Rsrc2
			Runx1
			Runx3
			Rxrb
			S100a6
			S1pr1
			S1pr4
			S1pr5
			Samd3
			Samhd1
			Sat1
			Sbk1
			Scd1
			Scfd2
			Scml4
			Sdad1
			Sell
			Senp7
			Serbp1
			Serinc5
			Serpinb6a
			Serpinb6b
			Sertad1
			Sesn1
			Set
			Sf3b4
			Sfxn1
			Sgk1
			Sgsh
			Sh3gl1
			Sh3kbp1
			Shmt2
			Shq1
			Sidt1
			Siglecg
			Sik1
			Sike1
			Sirt7
			Sla
			Slamf6
			Slamf7
			Slc14a1
			Slc16a1
			Slc16a6
			Slc1a5
			Slc25a39
			Slc25a5
			Slc2a3
			Slc38a1
			Slc39a14
			Slc39a6
			Slc44a2
			Slc6a6
			Slc7a1
			Slc7a5
			Slc9a7
			Slfn2
			Slfn5
			Slfn8
			Smad3
			Smad4
			Smad7
			Smarca2
			Smim14
			Smim3
			Smpd5
			Smpdl3a
			Snd1
			Snhg3
			Snhg7
			Snhg8
			Snrk
			Snrpa1
			Snrpd1
			Snrpd3
			Snrpf
			Snx10
			Snx20
			Snx5
			Soat2
			Socs1
			Socs3
			Sp4
			Spata13
			Spcs3
			Spn
			Spop
			Spp1
			Sppl2b
			Sppl3
			Spred1
			Spred2
			Spry2
			Spry4
			Sqstm1
			Srsf2
			Srsf3
			Srsf7
			Ssh1
			Ssh2
			St6galnac4
			Stard10
			Stat4
			Stim1
			Stk10
			Stk24
			Stk4
			Sub1
			Supt4a
			Suv420h1
			Syf2
			Syk
			Syncrip
			Syne1
			Sytl3
			Taf1d
			Taf8
			Tars
			Tbc1d1
			Tbc1d9b
			Tbl1xr1
			Tbl3
			Tbrg4
			Tbx21
			Tcerg1
			Tcf7
			Tecpr1
			Tef
			Tespa1
			Tfap4
			Tfdp1
			Tgfb3
			Thg1l
			Thtpa
			Thy1
			Tigit
			Timm10
			Timm13
			Timm50
			Tk1
			Tle3
			Tle4
			Tm6sf1
			Tm6sf2
			Tmc8
			Tmem109
			Tmem151a
			Tmem154
			Tmem2
			Tmem234
			Tmem37
			Tmem50a
			Tmem51
			Tmem71
			Tmem97
			Tnf
			Tnfaip3
			Tnfaip8l2
			Tnfrsf12a
			Tnfrsf26
			Tnfrsf9
			Tnfsf14
			Tnfsf8
			Tnik
			Tnk2
			Tnrc6b
			Tob1
			Tomm40l
			Top2a
			Tox
			Tpst2
			Tpt1
			Trafd1
			Trap1
			Trim24
			Trim30a
			Trim8
			Trp53
			Trp53inp1
			Tsc22d3
			Tsga10
			Tshz3
			Tspan32
			Tsr1
			Ttc17
			Ttc27
			Tuba1a
			Tuba4a
			Tubb2a
			Tubb5
			Tug1
			Txnip
			Txnl1
			Txnrd1
			Tyk2
			Tyrobp
			Ubac2
			Ubald1
			Ubap2
			Ubb
			Ubc
			Ube2g2
			Ube2h
			Ublcp1
			Ubp1
			Uck2
			Unc93b1
			Uqcrq
			Use1
			Usf1
			Usf2
			Usp11
			Usp3
			Usp30
			Usp33
			Usp48
			Ust
			Utp20
			Utrn
			Uxs1
			Vcl
			Vcpkmt
			Vdac1
			Vezf1
			Vgll4
			Vopp1
			Vps13d
			Vps37b
			Wars
			Wbp1l
			Wbscr16
			Wdr18
			Wdr4
			Wdr43
			Wdr75
			Wee1
			Xbp1
			Xcl1
			Xdh
			Xpo1
			Xpot
			Yars
			Yars2
			Ybx1
			Ybx3
			Ydjc
			Ypel1
			Ypel3
			Zbp1
			Zbtb32
			Zbtb4
			Zcchc11
			Zcwpw1
			Zdhhc20
			Zeb2
			Zer1
			Zfand3
			Zfhx2
			Zfp110
			Zfp212
			Zfp260
			Zfp36
			Zfp362
			Zfp367
			Zfp36l1
			Zfp36l2
			Zfp51
			Zfp512
			Zfp53
			Zfp677
			Zfp831
			Zhx2
			Zmiz1
			Zmym5
			Znhit3
			Zranb1
			Zranb2
			Zscan2

## Sheet: Unbound, IL-15 Regulated
Name	IL-15-regulated + STAT5 unbound		Gene Set (mouse symbols)
Criteria 1	Not STAT5 bound (not in gene body or >50kb TSS)		Sept4
Criteria 2	>1.5 RPKM fold change in IL-15-treated versus ex vivo NK cells		0610007P14Rik
Criteria 3	<0.05 RPKM p Value in IL-15-treated versus ex vivo NK cells		1110038B12Rik
Element Count	1087		1190007I07Rik
Associated Figure(s)	Figure 6A-6B		1500011K16Rik
			1700026L06Rik
			1810022K09Rik
			1810034E14Rik
			1810043H04Rik
			2010204K13Rik
			2210039B01Rik
			2210404O07Rik
			2310044G17Rik
			2410006H16Rik
			2410127L17Rik
			2610318N02Rik
			2810004N23Rik
			2810417H13Rik
			2810428I15Rik
			3000002C10Rik
			3110082I17Rik
			4632428N05Rik
			4921524J17Rik
			4930414L22Rik
			4930470H14Rik
			4930481A15Rik
			4930503L19Rik
			4930544D05Rik
			4930562F07Rik
			4930581F22Rik
			4931431B13Rik
			9930111J21Rik1
			A130077B15Rik
			AA467197
			Aaed1
			Aarsd1
			Aatf
			AB124611
			Abcb6
			Abcd1
			Abcf2
			Abtb1
			Acat1
			Acat3
			Acox3
			Acp1
			Acp5
			Acpl2
			Acrbp
			Acsbg1
			Acss1
			Acss2
			Acta1
			Actg1
			Actl6a
			Acyp1
			Adam8
			Adcy7
			Adsl
			Aen
			Afmid
			Agpat5
			Agtrap
			Aimp2
			Akr1b10
			Akt3
			Alad
			Aldoa
			Alg8
			Alyref
			Anapc15
			Angpt1
			Angptl4
			Ankrd10
			Ankrd49
			Ankrd52
			Anks3
			Apex1
			Apitd1
			Appl2
			Aprt
			Arel1
			Arhgef18
			Arhgef2
			Arl4a
			Arl5c
			Armc5
			Armc6
			Asf1b
			Asns
			Asrgl1
			Atad3a
			Atad5
			Atg13
			Atg2a
			Atg4d
			Atic
			Atp13a2
			Atp1b1
			Atp5b
			Atp5j
			Atpif1
			Avil
			AW011738
			B3galnt2
			B3gat3
			Bag2
			Baiap3
			Banf1
			Bbs2
			BC049352
			BC056474
			BC064078
			Bcap29
			Bccip
			Bcl7c
			Bend3
			Birc5
			Blk
			Blnk
			Bnip3l
			Bola2
			Bop1
			Bphl
			Brix1
			Bst2
			Btbd11
			C1ql3
			Cacng8
			Cad
			Calhm2
			Calr
			Camk2n1
			Cant1
			Canx
			Carm1
			Carns1
			Casp1
			Cbfa2t3
			Cbr1
			Cbx4
			Cbx5
			Ccdc107
			Ccdc125
			Ccdc28a
			Ccdc28b
			Ccdc86
			Ccndbp1
			Ccng2
			Ccpg1
			Ccrl2
			Cct2
			Cct3
			Cct4
			Cct5
			Cct6a
			Cct7
			Cct8
			Cd160
			Cd180
			Cd19
			Cd1d1
			Cd200r4
			Cd24a
			Cd320
			Cd3e
			Cd3eap
			Cd3g
			Cd5
			Cd72
			Cd74
			Cd79a
			Cd79b
			Cdc25a
			Cdc25b
			Cdc42se1
			Cdc6
			Cdc7
			Cdca7
			Cdk12
			Cdk19
			Cdk4
			Cdkn1b
			Cdkn2aip
			Cebpb
			Cenph
			Cenpm
			Cenpv
			Cercam
			Chaf1a
			Chaf1b
			Champ1
			Chchd4
			Chd3
			Chd6
			Chkb
			Chmp1b
			Chmp5
			Chp1
			Chrne
			Cirh1a
			Cisd1
			Cited2
			Cks1b
			Clip4
			Clspn
			Cluh
			Cma1
			Cmpk2
			Cmss1
			Cnih1
			Cnr2
			Cnrip1
			Coq7
			Coro7
			Cox6a2
			Cox7a2l
			Cox7b
			Cpne8
			Cpt1a
			Cr2
			Crebl2
			Creld2
			Crtap
			Cse1l
			Ctdsp2
			Ctps
			Ctps2
			Ctsh
			Ctso
			Cx3cr1
			Cxx1c
			Cyb5b
			Cym
			Cyp4f13
			Cyp51
			D030028A08Rik
			D19Bwg1357e
			D19Ertd737e
			D4Wsu53e
			Dancr
			Dctd
			Dctpp1
			Dcxr
			Ddost
			Ddx1
			Ddx18
			Ddx27
			Ddx39
			Ddx39b
			Ddx56
			Dedd2
			Dennd1c
			Dgka
			Dhcr24
			Dhx58
			Dis3
			Dkc1
			Dlgap4
			Dnah8
			Dnaja4
			Dnajb11
			Dnajb4
			Dnajb9
			Dok3
			Dph6
			Dpy30
			Dscc1
			Dscr3
			Dtl
			Dtx1
			Dtx3
			Dtymk
			Dus4l
			Dut
			Dyrk1b
			E130218I03Rik
			E2f1
			E2f2
			E2f6
			E4f1
			Ebna1bp2
			Ece2
			Eci2
			Eef1g
			Efcab4b
			Efnb1
			Ehmt2
			Eif1a
			Eif1ax
			Eif2b3
			Eif2s1
			Eif3b
			Eif3l
			Eif4e
			Eif4g1
			Elovl7
			Eml3
			Emp3
			Eno1
			Enoph1
			Enpp5
			Ephx1
			Eps8l1
			Erap1
			Erich1
			Ern1
			Esyt2
			Exoc3
			Exosc1
			Exosc5
			Exosc7
			Ezh1
			F2rl1
			Fabp5
			Faim3
			Fam101b
			Fam117a
			Fam120b
			Fam134c
			Fam136a
			Fam162a
			Fam189b
			Fam195a
			Fam203a
			Fam214a
			Fam32a
			Fam53b
			Fam60a
			Fam63b
			Fam89b
			Farsb
			Fasn
			Fbl
			Fbrs
			Fbxl20
			Fbxo18
			Fbxo33
			Fcer2a
			Fchsd2
			Fcrl1
			Fdft1
			Fdps
			Fen1
			Fh1
			Fhl3
			Fkbp1a
			Fkbp2
			Fkbp4
			Foxo4
			Frat1
			Frmd4b
			Ftsj3
			G0s2
			G3bp1
			Gabarapl1
			Gale
			Galk1
			Galt
			Ganc
			Gapdh
			Gar1
			Gart
			Gba2
			Gdf11
			Gemin4
			Gemin6
			Gigyf1
			Gins1
			Glrx3
			Gltscr1
			Glul
			Gm10653
			Gm11435
			Gm12070
			Gm12504
			Gm13498
			Gm14446
			Gm14492
			Gm15421
			Gm16702
			Gm16973
			Gm17821
			Gm1821
			Gm18852
			Gm19705
			Gm20362
			Gm20594
			Gm20605
			Gm5088
			Gm5523
			Gm6498
			Gm6682
			Gm6904
			Gm7609
			Gm7694
			Gm9855
			Gmds
			Gmfg
			Gmnn
			Gmps
			Gnl2
			Golga2
			Golga5
			Got2
			Gpaa1
			Gpank1
			Gpbp1l1
			Gpn1
			Gpr137b-ps
			Gprin3
			Grap
			Gsr
			Gstcd
			Gstm1
			Gsto1
			Gtpbp2
			Gtpbp4
			Gzmc
			H2-Aa
			H2-Ab1
			H2-DMa
			H2-DMb2
			H2-Eb1
			H2-Oa
			H2-Ob
			H2-Q6
			H2-Q8
			H2-T23
			H2afv
			Hars
			Hat1
			Haus1
			Haus3
			Hba-a1
			Hbb-b2
			Hbb-bs
			Hcst
			Hdac2
			Hdac5
			Hdgf
			Heatr3
			Heca
			Hectd3
			Hells
			Helz2
			Herc3
			Hes6
			Hexim1
			Hirip3
			Hist2h2aa1
			Hist3h2ba
			Hk2
			Hmbs
			Hmgb2
			Hn1l
			Hsd17b11
			Hsd17b7
			Hsh2d
			Hsp90b1
			Hspa1b
			Hspa4
			Hspa5
			Hspd1
			Hsph1
			Htatsf1
			Hvcn1
			Hyal2
			Hyou1
			Idh3a
			Idi1
			Ier5l
			Ifi203
			Ifi27
			Ifi27l2a
			Ifi30
			Ifit2
			Ifit3
			Igflr1
			Igj
			Ikbke
			Il15
			Il16
			Ilf2
			Insig1
			Insl6
			Ints2
			Ip6k1
			Ipo5
			Ipo7
			Irf5
			Irf7
			Isyna1
			Itfg3
			Itga6
			Itpkb
			Itpr3
			Jagn1
			Kars
			Kat2a
			Kcnk7
			Kctd12
			Khnyn
			Kif1b
			Kifc2
			Klc4
			Klf11
			Klf12
			Klhl24
			Klra18
			Klra21
			Klra22
			Kmt2c
			Krtcap2
			Lap3
			Larp4
			Lars
			Ldlr
			Lgals9
			Lig1
			Lime1
			Llgl2
			Lmbr1l
			Lmnb2
			Lrch4
			Lrpprc
			Lrrc45
			Lrrc58
			Lsm12
			Lsm2
			Lsm7
			Lsp1
			Ltb
			Ltv1
			Ly6d
			Lyar
			Lyz2
			Mad2l2
			Madd
			Maf1
			Magt1
			Mak16
			Maml2
			Map1lc3a
			Map3k3
			Map4k2
			Marcksl1
			Mars
			Marveld1
			Mat2a
			Mbd6
			Mcam
			Mcm10
			Mcm2
			Mcm3
			Mcm4
			Mcm7
			Mdh2
			Mdn1
			Mecr
			Med30
			Metrn
			Mettl1
			Mettl7a1
			Mfhas1
			Mib2
			Mif
			Miip
			Mirlet7d
			Mkl1
			Mlec
			Mlkl
			Mnda
			Mndal
			Mob2
			Mphosph10
			Mphosph6
			Mpnd
			Mpp6
			Mprip
			Mri1
			Mrpl13
			Mrpl16
			Mrpl21
			Mrpl23
			Mrpl51
			Mrpl54
			Mrpl55
			Mrps12
			Mrps15
			Mrps18b
			Mrps18c
			Mrps27
			Mrps28
			Mrps36
			Mrps5
			Mrps6
			Mrps7
			Ms4a1
			Ms4a6c
			Mtap
			Mthfd1
			Mtmr12
			Mtmr3
			Mtrr
			Mturn
			Mvd
			Mvk
			Mxd4
			Mycn
			Naa10
			Naa20
			Naa50
			Naga
			Naip5
			Nap1l1
			Narf
			Nars
			Nbr1
			Ncbp2
			Nckap5l
			Ncl
			Ndufa4
			Ndufaf4
			Ndufb6
			Nefh
			Nenf
			Nhp2
			Nip7
			Nle1
			Nmb
			Nmd3
			Nme2
			Nme6
			Nmral1
			Noa1
			Nol11
			Nol12
			Nomo1
			Nop14
			Nop16
			Nop58
			Npm1
			Npm3-ps1
			Nqo1
			Nr1d2
			Nsg2
			Nsun2
			Ntmt1
			Nuak2
			Nubp1
			Nudc
			Nudcd2
			Nudt1
			Nudt16
			Nudt19
			Nudt2
			Nudt5
			Nup43
			Nup62
			Nup85
			Nup93
			Nutf2-ps1
			Oard1
			Oas1a
			Oasl1
			Odc1
			Ola1
			Olfr613
			Olfr856-ps1
			Orai2
			Orc1
			Orc6
			Oser1
			Otud1
			Otud4
			P4hb
			Pa2g4
			Pacs1
			Pacs2
			Padi2
			Paics
			Paip2
			Paip2b
			Pank3
			Parp6
			Pax5
			Pbxip1
			Pcbp1
			Pcgf6
			Pcmtd2
			Pcyt2
			Pdcd11
			Pddc1
			Pde1b
			Pdia3
			Pdia4
			Pdia6
			Pdk2
			Pebp1
			Pelp1
			Pes1
			Pex5
			Pfas
			Pgam1
			Pgam2
			Pgk1
			Phf1
			Phf11b
			Phf20l1
			Phgdh
			Phlda3
			Phyh
			Phyhd1
			Pias3
			Pik3ip1
			Pik3r2
			Pink1
			Pinx1
			Pitpnm1
			Plcb2
			Pld4
			Plekhg5
			Plgrkt
			Plk1s1
			Plk2
			Plod2
			Pmf1
			Pmm1
			Pno1
			Pola1
			Pola2
			Pold1
			Pole
			Pole3
			Polr2f
			Polr2h
			Polr2k
			Polr2l
			Polr3d
			Polr3g
			Polr3gl
			Pop1
			Pop7
			Pot1b
			Pou2af1
			Pou6f1
			Ppa1
			Ppat
			Ppid
			Ppie
			Ppil1
			Ppm1m
			Ppp1r14b
			Ppp1r3e
			Ppp2r5a
			Ppp5c
			Pprc1
			Prdm2
			Prdx3
			Prdx6
			Prim1
			Prkar2a
			Prkcd
			Prkrir
			Prmt1
			Prmt3
			Prmt7
			Prpf19
			Prr5
			Prr7
			Psat1
			Psma4
			Psma5
			Psma7
			Psmb2
			Psmc2
			Psmc3ip
			Psmc4
			Psme2
			Psme3
			Psmg2
			Ptges3
			Ptpla
			Ptplad1
			Ptpmt1
			Ptrh1
			Pus1
			Pus7
			Pus7l
			Pusl1
			Pwp1
			Pycrl
			Pydc3
			Pyhin1
			Qk
			Qtrtd1
			Rab26os
			Rabep2
			Rac3
			Racgap1
			Rad51
			Rad51ap1
			Ran
			Ranbp1
			Rangrf
			Rarres2
			Rars
			Rasd1
			Rasgef1a
			Rasgrp2
			Rassf2
			Rb1cc1
			Rbm14
			Rbm3
			Rcc1
			Rcl1
			Rexo2
			Rfc3
			Rfc4
			Rfc5
			Rgs16
			Rhob
			Rhpn1
			Rnaseh2b
			Rnf113a2
			Rnf144a
			Rnf166
			Rnf167
			Rnf2
			Rnmtl1
			Rnpepl1
			Rom1
			Rpl26
			Rpn1
			Rpn2
			Rpp38
			Rps2
			Rps27l
			Rps27rt
			Rpusd2
			Rrm2
			Rrp12
			Rrp8
			Rrp9
			Rrs1
			Rsl1d1
			Rtn4rl1
			Rtp4
			Rusc1
			Ruvbl1
			Ruvbl2
			S100a1
			S100a11
			S100a8
			Samd9l
			Sap25
			Sap30l
			Sc4mol
			Sc5d
			Scamp4
			Scarb1
			Sco2
			Scrn2
			Sdf2l1
			Sema4c
			Sepp1
			Serinc3
			Serinc4
			Serpine2
			Setd6
			Sf3a3
			Sfxn3
			Shmt1
			Sigmar1
			Sil1
			Siva1
			Skap2
			Slain1
			Slc12a6
			Slc12a7
			Slc15a2
			Slc19a1
			Slc25a1
			Slc25a22
			Slc25a30
			Slc25a36
			Slc25a45
			Slc26a11
			Slc28a2
			Slc29a1
			Slc2a9
			Slc35a4
			Slc35b1
			Slc35c1
			Slc39a11
			Slc46a3
			Slc50a1
			Slc7a6
			Slc8b1
			Slco4a1
			Slfn3
			Slmo2
			Slu7
			Smarcc1
			Smarcd3
			Smc2
			Smco4
			Smn1
			Smpd1
			Smpd2
			Smyd2
			Smyd5
			Snhg4
			Snhg9
			Snn
			Snrnp25
			Snrpa
			Snrpd2
			Snx14
			Snx33
			Snx9
			Sord
			Sp100
			Sp2
			Spc25
			Spib
			Spin2c
			Spo11
			Spryd4
			Sqle
			Srebf2
			Srm
			Srpk2
			Srr
			Srxn1
			Ssr4
			Ssrp1
			Sssca1
			St13
			St3gal1
			St5
			Stard4
			Stau1
			Stip1
			Stk38
			Stoml2
			Stt3a
			Stt3b
			Supt4b
			Surf1
			Surf2
			Syce2
			Taf4a
			Tagap1
			Tardbp
			Tax1bp3
			Tbc1d17
			Tbx6
			Tcirg1
			Tcn2
			Tcp1
			Tcp11l2
			Tfrc
			Themis2
			Thop1
			Thumpd1
			Thyn1
			Timeless
			Timm17a
			Timm23
			Timm8a1
			Timm9
			Timp2
			Tipin
			Tk2
			Tkt
			Tlr12
			Tma16
			Tmbim1
			Tmc6
			Tmem147
			Tmem184b
			Tmem238
			Tmem256
			Tmem55b
			Tmtc1
			Tmub2
			Tnfrsf13c
			Tnfrsf21
			Tnfsf12
			Tomm40
			Tomm5
			Tomm70a
			Topors
			Tor3a
			Tpi1
			Tpra1
			Tprgl
			Trf
			Trim12a
			Trim34a
			Trim39
			Trip13
			Trmt1l
			Trmt5
			Trmt61a
			Trp53bp2
			Trp53i11
			Tsc22d1
			Tsen2
			Tspan4
			Tspan5
			Tspyl1
			Ttll12
			Ttyh3
			Tuba1b
			Tuba1c
			Tuba8
			Tubb4b
			Tubb6
			Tufm
			Tulp4
			Twf2
			Txn1
			Txn2
			U2af1
			Uba7
			Ube2b
			Uchl3
			Uhrf1
			Uhrf2
			Umps
			Ung
			Uqcc2
			Uqcr11
			Urb1
			Urb2
			Usp10
			Usp14
			Usp19
			Usp36
			Usp5
			Utp11l
			Utp14a
			Utp15
			Utp18
			Vasn
			Vimp
			Vmn1r58
			Vmp1
			Vpreb3
			Vrk3
			Wbp2
			Wdhd1
			Wdr12
			Wdr36
			Wdr45
			Wdr46
			Wdr55
			Wdr74
			Wdtc1
			Wls
			Xpa
			Xrcc5
			Xrcc6
			Yif1a
			Ypel5
			Ywhag
			Zcchc6
			Zeb2os
			Zfhx2os
			Zfp277
			Zfp292
			Zfp395
			Zfp488
			Zfp593
			Zfp622
			Zfp703
			Zfp810
			Zgpat
			Zkscan14
			Zmynd19
			Znhit6
			Zrsr1
			Zscan29
			Zswim8

## Sheet: Unbound, IL-15 Regulated 2
Name	IL-15-regulated + STAT5 unbound (2)		Gene Set (mouse symbols)
Criteria 1	Not STAT5 bound (not in gene body or >50kb TSS)		Sept4
Criteria 2	>2 RPKM fold change in IL-15-treated versus ex vivo NK cells		0610007P14Rik
Criteria 3	<0.05 RPKM p Value in IL-15-treated versus ex vivo NK cells		1110038B12Rik
Element Count	613		1190007I07Rik
Associated Figure(s)	Figure 6E		1500011K16Rik
			1700026L06Rik
			1810034E14Rik
			2010204K13Rik
			2210404O07Rik
			2610318N02Rik
			2810004N23Rik
			2810417H13Rik
			3000002C10Rik
			3110082I17Rik
			4632428N05Rik
			4930481A15Rik
			4930544D05Rik
			4930562F07Rik
			4931431B13Rik
			9930111J21Rik1
			AA467197
			Aaed1
			Abcb6
			Abcf2
			Abtb1
			Acp1
			Acp5
			Acpl2
			Acrbp
			Acss1
			Acss2
			Adam8
			Aen
			Agpat5
			Agtrap
			Aimp2
			Akr1b10
			Aldoa
			Alg8
			Angpt1
			Angptl4
			Ankrd49
			Apex1
			Apitd1
			Aprt
			Arhgef18
			Arl4a
			Arl5c
			Armc5
			Armc6
			Asns
			Atad3a
			Atad5
			Atic
			Atp13a2
			Avil
			AW011738
			Bag2
			Baiap3
			Banf1
			Bbs2
			BC049352
			Bcap29
			Bend3
			Birc5
			Blk
			Blnk
			Bnip3l
			Bphl
			Btbd11
			C1ql3
			Cacng8
			Cad
			Calhm2
			Calr
			Canx
			Carns1
			Cbfa2t3
			Cbx5
			Ccdc28a
			Ccdc28b
			Ccdc86
			Ccndbp1
			Ccng2
			Ccpg1
			Ccrl2
			Cct3
			Cct6a
			Cd160
			Cd180
			Cd19
			Cd1d1
			Cd200r4
			Cd24a
			Cd320
			Cd3eap
			Cd5
			Cd74
			Cd79a
			Cd79b
			Cdc25a
			Cdc25b
			Cdc6
			Cdc7
			Cdca7
			Cdk12
			Cdk19
			Cdkn1b
			Cdkn2aip
			Cebpb
			Cenph
			Cenpm
			Cenpv
			Cercam
			Chaf1a
			Chaf1b
			Chd3
			Chrne
			Cirh1a
			Cisd1
			Cited2
			Cks1b
			Clip4
			Clspn
			Cluh
			Cma1
			Cmpk2
			Cmss1
			Cnr2
			Cnrip1
			Coq7
			Cox6a2
			Cox7a2l
			Cpt1a
			Cr2
			Crebl2
			Creld2
			Crtap
			Ctps
			Ctps2
			Ctsh
			Cx3cr1
			Cxx1c
			Cym
			Cyp51
			D030028A08Rik
			D4Wsu53e
			Dancr
			Dctd
			Dctpp1
			Dcxr
			Ddx1
			Dgka
			Dhcr24
			Dhx58
			Dis3
			Dkc1
			Dnah8
			Dnajb4
			Dnajb9
			Dok3
			Dscc1
			Dtl
			Dtx1
			Dus4l
			Dut
			Dyrk1b
			E130218I03Rik
			E2f1
			E2f2
			E2f6
			Ebna1bp2
			Ece2
			Eci2
			Efnb1
			Ehmt2
			Eif1a
			Eif1ax
			Eif2b3
			Eif2s1
			Eif3b
			Eif4e
			Elovl7
			Enoph1
			Enpp5
			Ephx1
			Eps8l1
			Erich1
			F2rl1
			Fabp5
			Faim3
			Fam101b
			Fam117a
			Fam136a
			Fam162a
			Fam189b
			Fam195a
			Fam214a
			Fam53b
			Farsb
			Fasn
			Fbl
			Fbxl20
			Fcer2a
			Fchsd2
			Fcrl1
			Fdft1
			Fdps
			Fen1
			Fhl3
			Fkbp1a
			Fkbp2
			Fkbp4
			Foxo4
			Frat1
			Frmd4b
			Ftsj3
			G0s2
			Gabarapl1
			Gale
			Galk1
			Ganc
			Gapdh
			Gar1
			Gart
			Gdf11
			Gemin4
			Gemin6
			Gins1
			Glul
			Gm10653
			Gm11435
			Gm12070
			Gm13498
			Gm14446
			Gm14492
			Gm15421
			Gm16702
			Gm16973
			Gm19705
			Gm20362
			Gm5088
			Gm5523
			Gm6498
			Gm6682
			Gm6904
			Gm7694
			Gmds
			Gmfg
			Gmnn
			Gpaa1
			Gpr137b-ps
			Gstcd
			Gstm1
			Gzmc
			H2-Aa
			H2-Ab1
			H2-DMb2
			H2-Eb1
			H2-Oa
			H2-Ob
			H2afv
			Haus1
			Hba-a1
			Hbb-b2
			Hbb-bs
			Hcst
			Hdac5
			Heatr3
			Heca
			Hells
			Hexim1
			Hirip3
			Hist2h2aa1
			Hist3h2ba
			Hk2
			Hmbs
			Hn1l
			Hsd17b11
			Hsd17b7
			Hsh2d
			Hspa1b
			Hspd1
			Hsph1
			Hvcn1
			Hyal2
			Hyou1
			Idi1
			Ier5l
			Ifi203
			Ifit2
			Ifit3
			Igj
			Ikbke
			Il15
			Insig1
			Insl6
			Ints2
			Ipo5
			Irf7
			Isyna1
			Itfg3
			Itga6
			Kat2a
			Kcnk7
			Khnyn
			Kifc2
			Klc4
			Klf11
			Klf12
			Klhl24
			Klra18
			Klra21
			Klra22
			Lap3
			Larp4
			Ldlr
			Lig1
			Lmnb2
			Lrpprc
			Lsm2
			Lsm7
			Ltv1
			Ly6d
			Lyar
			Lyz2
			Madd
			Map1lc3a
			Marcksl1
			Marveld1
			Mat2a
			Mcam
			Mcm10
			Mcm2
			Mcm3
			Mcm4
			Mcm7
			Mdn1
			Mecr
			Mettl1
			Mettl7a1
			Mfhas1
			Mib2
			Mif
			Miip
			Mirlet7d
			Mlkl
			Mnda
			Mndal
			Mphosph10
			Mrpl23
			Mrps18b
			Mrps27
			Mrps28
			Ms4a1
			Ms4a6c
			Mtap
			Mthfd1
			Mturn
			Mvd
			Mvk
			Mxd4
			Mycn
			Naa50
			Narf
			Nbr1
			Nckap5l
			Ncl
			Ndufaf4
			Ndufb6
			Nefh
			Nenf
			Nhp2
			Nle1
			Nme2
			Nme6
			Nmral1
			Nop16
			Nop58
			Npm1
			Npm3-ps1
			Nqo1
			Nr1d2
			Nsg2
			Nsun2
			Ntmt1
			Nuak2
			Nudcd2
			Nudt2
			Nudt5
			Nup43
			Nutf2-ps1
			Oas1a
			Oasl1
			Odc1
			Orc1
			Otud1
			Pa2g4
			Parp6
			Pax5
			Pcgf6
			Pdia3
			Pdia6
			Pdk2
			Pfas
			Pgam2
			Pgk1
			Phf1
			Phf11b
			Phgdh
			Phlda3
			Phyhd1
			Pias3
			Pik3ip1
			Pik3r2
			Pink1
			Pinx1
			Pld4
			Plekhg5
			Plk1s1
			Plk2
			Plod2
			Pmm1
			Pno1
			Pola1
			Pold1
			Pole
			Polr2h
			Polr2l
			Polr3d
			Polr3g
			Pop1
			Pou2af1
			Pou6f1
			Ppa1
			Ppat
			Ppp1r14b
			Ppp1r3e
			Pprc1
			Prdx6
			Prim1
			Prmt1
			Prmt3
			Prmt7
			Prr7
			Psat1
			Psmc3ip
			Psmg2
			Ptpla
			Ptplad1
			Ptrh1
			Pus1
			Pus7
			Pus7l
			Pusl1
			Pydc3
			Pyhin1
			Qtrtd1
			Rab26os
			Rac3
			Rad51
			Rad51ap1
			Ran
			Ranbp1
			Rangrf
			Rarres2
			Rars
			Rasd1
			Rasgef1a
			Rasgrp2
			Rcc1
			Rcl1
			Rexo2
			Rfc3
			Rfc4
			Rgs16
			Rhob
			Rhpn1
			Rnaseh2b
			Rnf144a
			Rnf167
			Rnmtl1
			Rom1
			Rpl26
			Rpn1
			Rpp38
			Rps2
			Rps27l
			Rpusd2
			Rrm2
			Rrp12
			Rrp9
			Rrs1
			Rtp4
			Ruvbl1
			Ruvbl2
			S100a8
			Samd9l
			Sap25
			Sc4mol
			Scarb1
			Scrn2
			Sdf2l1
			Sema4c
			Sepp1
			Serpine2
			Shmt1
			Sigmar1
			Siva1
			Slc15a2
			Slc19a1
			Slc26a11
			Slc29a1
			Slc2a9
			Slc35b1
			Slc39a11
			Slc46a3
			Slc8b1
			Slco4a1
			Slfn3
			Smarcc1
			Smarcd3
			Smco4
			Smn1
			Smpd2
			Smyd2
			Smyd5
			Snhg4
			Snn
			Snrpa
			Snx9
			Sord
			Spc25
			Spib
			Spin2c
			Spo11
			Spryd4
			Sqle
			Srebf2
			Srm
			Srr
			Srxn1
			Sssca1
			St3gal1
			St5
			Stard4
			Stip1
			Stk38
			Syce2
			Tbx6
			Tcn2
			Tcp11l2
			Tfrc
			Themis2
			Thop1
			Thyn1
			Timeless
			Timm8a1
			Timm9
			Timp2
			Tipin
			Tkt
			Tlr12
			Tma16
			Tmem147
			Tmem184b
			Tmem238
			Tmtc1
			Tnfrsf13c
			Tnfrsf21
			Tomm40
			Trf
			Trip13
			Trmt61a
			Trp53i11
			Tsen2
			Tspan4
			Ttll12
			Ttyh3
			Tuba1b
			Tuba1c
			Tuba8
			Tubb4b
			Tubb6
			Tulp4
			Txn1
			Uba7
			Uchl3
			Uhrf1
			Umps
			Ung
			Uqcc2
			Urb1
			Urb2
			Usp19
			Vmp1
			Vpreb3
			Wdhd1
			Wdr12
			Wdr45
			Wdr46
			Wdr74
			Ypel5
			Ywhag
			Zeb2os
			Zfhx2os
			Zfp593
			Zfp703
			Zfp810
			Zkscan14
			Zmynd19
			Znhit6
			Zrsr1

## Sheet: Unbound, IL-15 Regulated 3
Name	IL-15-regulated + STAT5 unbound (2)		Gene Set (mouse symbols)
Criteria 1	Not STAT5 bound (not in gene body or >50kb TSS)		2010204K13Rik
Criteria 2	>4 RPKM fold change in IL-15-treated versus ex vivo NK cells		3110082I17Rik
Criteria 3	<0.05 RPKM p Value in IL-15-treated versus ex vivo NK cells		AA467197
Element Count	107		Acp5
Associated Figure(s)	Figure 6E		Adam8
			Aen
			Angpt1
			Apex1
			Arl5c
			Asns
			C1ql3
			Cd24a
			Cdc6
			Cdca7
			Cenpm
			Chaf1a
			Clip4
			Cma1
			Cmpk2
			Cr2
			Cx3cr1
			Cym
			Cyp51
			D030028A08Rik
			Dctd
			Dhcr24
			Dtl
			Dtx1
			E2f1
			E2f6
			Fabp5
			Fam195a
			Fcer2a
			Fdps
			Frat1
			Galk1
			Gins1
			Gm11435
			Gm19705
			Gm20362
			Gzmc
			H2-Oa
			Hba-a1
			Hbb-b2
			Hbb-bs
			Hells
			Hsd17b7
			Hspa1b
			Idi1
			Ifit3
			Igj
			Il15
			Klf11
			Ldlr
			Lyz2
			Mcam
			Mcm10
			Mettl1
			Mrps18b
			Ms4a1
			Mthfd1
			Mturn
			Mycn
			Nefh
			Nqo1
			Odc1
			Orc1
			Pax5
			Phlda3
			Phyhd1
			Pik3ip1
			Plk2
			Pno1
			Pop1
			Pou2af1
			Ppa1
			Ppp1r14b
			Pprc1
			Ptpla
			Ptrh1
			Pus7
			Rad51
			Rasd1
			Rasgrp2
			Rgs16
			Rhpn1
			Rpl26
			Sc4mol
			Serpine2
			Shmt1
			Smyd2
			Spib
			Sqle
			Srm
			St5
			Tfrc
			Thop1
			Timeless
			Timm8a1
			Tlr12
			Tmtc1
			Tspan4
			Tubb6
			Uhrf1
			Ung
			Vpreb3
			Zeb2os
